# Supplementary material for: Synthesis, structure, and theoretical studies of a calcium complex of a unique dianion derived from 1-methyl­pyrrolidin-2-one
Source: Acta Crystallogr E Crystallogr Commun. 2021 Jan 1;77(Pt 1):70–4. doi: 10.1107/S205698902001628X (PMC7784048; doi:10.1107/S205698902001628X)
Supplement: Supplementary file 1 [file e-77-00070-sup1.cif]

##############################################################################
#                                                                            #
# This CIF contains the data in a paper accepted for publication in          #
# Acta Crystallographica Section E. It conforms to the requirements of       #
# Notes for Authors for Acta Crystallographica Section E, and has been       #
# peer reviewed under the auspices of the IUCr Commission on Journals.       #
#                                                                            #
# Full details of the Crystallographic Information File format               #
# are given in the paper "The Crystallographic Information File (CIF):       #
# a New Standard Archive File for Crystallography" by S. R. Hall, F. H.      #
# Allen and I. D. Brown [Acta Cryst. (1991), A47, 655-685].                  #
#                                                                            #
# The current version of the core CIF dictionary is obtainable from          #
# ftp://ftp.iucr.org/pub/cif_core.dic.                                       #
#                                                                            #
# Software is freely available for graphical display of the structure(s)     #
# in this CIF. For information consult the CIF software page                 #
# http://www.iucr.org/resources/cif/software.                                #
#                                                                            #
# This file may be used for bona fide research purposes within the           #
# scientific community so long as proper attribution is given to the journal # 
# article from which it was obtained.                                        #
#                                                                            #
##############################################################################
data_I
_audit_creation_method     'SHELXL-2018/3'
_journal_date_recd_electronic     2020-10-05
_journal_date_accepted     2020-12-15
_journal_name_full     'Acta Crystallographica, Section E'
_journal_year     2021
_journal_volume     77
_journal_issue      1
_journal_page_first     70
_journal_page_last     74
_journal_paper_category     GM
_journal_paper_doi     10.1107/S205698902001628X
_journal_coeditor_code     PK2649
_publ_contact_author_name     'Ray J. Butcher'
_publ_contact_author_address
;
Department of Chemistry
Howard University
525 College Street NW
Washington DC 20059
USA
;
_publ_contact_author_email     'rbutcher99@yahoo.com'
_publ_contact_author_fax     '202-806-5442'
_publ_contact_author_phone     '703-585-6631'
_publ_section_title
;
Synthesis, structure, and theoretical studies of a calcium complex of a unique
dianion derived from 1-methylpyrrolidin-2-one
;
_publ_section_title_footnote     .
loop_
    _publ_author_name
    _publ_author_footnote
    _publ_author_address
    'Butcher, Ray J.' .
;
Department of Chemistry
Howard University
525 College Street NW
Washington DC 20059
USA
;
    'Purdy, Andrew P.' .
;
Chemistry Division, Code 6123
Naval Research Laboratory
4555 Overlook Av, SW
Washington DC 20375-5342
USA
;
    'Brown, Paul A.' .
;
Chemistry Division, Code 6189
ASEE Postdoctoral Associate
Naval Research Laboratory
4555 Overlook Av, SW
Washington DC 20375-5342
USA
;
    'Gunlycke, Daniel' .
;
Chemistry Division, Code 6189
Naval Research Laboratory
4555 Overlook Av, SW
Washington DC 20375-5342
USA
;
_publ_section_synopsis
;
The synthesis, structure, and theoretical studies of a calcium complex of a
unique dianion derived from <i>N</i>-methyl-2-pyrrolidine are explored.
;
_chemical_name_systematic
;\
<i>catena</i>-Poly[[tetrakis(1-methylpyrrolidin-2-one-\k<i>O</i>)calcium(II)]-\
\m-(<i>E</i>)-1,1'-dimethyl-2,2'-dioxo-1,1',2,2'-tetrahydro-[3,3'-\
bipyrrolylidene]-5,5'-bis(thiolato)-\k^2^<i>O</i>:<i>O</i>']
;
_chemical_name_common     ?
_chemical_formula_moiety     'C30 H44 Ca N6 O6 S2'
_chemical_formula_sum     'C30 H44 Ca N6 O6 S2'
_chemical_formula_iupac     '[Ca (C10 H8 N2 O2 S2) (C5 H9 N O)4]'
_chemical_formula_weight     688.91
_chemical_melting_point     ?
_space_group_crystal_system     triclinic
_space_group_name_H-M_alt     'P -1'
_space_group_name_Hall     '-P 1'
loop_
    _space_group_symop_operation_xyz
    'x, y, z'
    '-x, -y, -z'
_cell_length_a     8.6686(13)
_cell_length_b     10.5190(15)
_cell_length_c     18.998(3)
_cell_angle_alpha     75.488(9)
_cell_angle_beta     76.847(7)
_cell_angle_gamma     80.905(6)
_cell_volume     1623.6(4)
_cell_formula_units_Z     2
_cell_measurement_reflns_used     4441
_cell_measurement_theta_min     2.84
_cell_measurement_theta_max     28.13
_cell_measurement_temperature     100(2)
_exptl_crystal_description     plate
_exptl_crystal_colour     blue-crimson
_exptl_crystal_size_max     0.25
_exptl_crystal_size_mid     0.21
_exptl_crystal_size_min     0.09
_exptl_crystal_density_diffrn     1.409
_exptl_crystal_density_meas     ?
_exptl_crystal_density_method     ?
_exptl_crystal_F_000     732
_exptl_absorpt_coefficient_mu     0.374
_exptl_absorpt_correction_type     multi-scan
_exptl_absorpt_process_details
;
(SADABS; Sheldrick, 1996)
;
_exptl_absorpt_correction_T_min     0.569
_exptl_absorpt_correction_T_max     0.745
_diffrn_ambient_temperature     100(2)
_diffrn_source     ?
_diffrn_radiation_type     MoK\a
_diffrn_radiation_wavelength     0.71073
_diffrn_measurement_device_type     'Bruker APEXII CCD'
_diffrn_measurement_method     '\f and \w scans'
_diffrn_detector_area_resol_mean     ?
_diffrn_reflns_number     8230
_diffrn_reflns_av_R_equivalents     0.083
_diffrn_reflns_av_unetI/netI     0.1586
_diffrn_reflns_theta_min     2.467
_diffrn_reflns_theta_max     28.281
_diffrn_reflns_theta_full     25.242
_diffrn_measured_fraction_theta_max     0.961
_diffrn_measured_fraction_theta_full     0.966
_diffrn_reflns_limit_h_min     -11
_diffrn_reflns_limit_h_max     11
_diffrn_reflns_limit_k_min     -13
_diffrn_reflns_limit_k_max     14
_diffrn_reflns_limit_l_min     0
_diffrn_reflns_limit_l_max     25
_refine_special_details
;
 Refined as a four-component twin
;
_reflns_number_total     8230
_reflns_number_gt     5186
_reflns_threshold_expression     'I > 2\s(I)'
_refine_ls_structure_factor_coef     Fsqd
_refine_ls_matrix_type     full
_refine_ls_R_factor_all     0.1812
_refine_ls_R_factor_gt     0.1110
_refine_ls_wR_factor_gt     0.2506
_refine_ls_wR_factor_ref     0.3009
_refine_ls_goodness_of_fit_ref     1.063
_refine_ls_restrained_S_all     1.063
_refine_ls_number_reflns     8230
_refine_ls_number_parameters     418
_refine_ls_number_restraints     0
_refine_ls_hydrogen_treatment     constr
_refine_ls_weighting_scheme     calc
_refine_ls_weighting_details
                          'w=1/[\s^2^(Fo^2^)+10.0576P] where P=(Fo^2^+2Fc^2^)/3'
_atom_sites_solution_hydrogens     geom
_atom_sites_solution_primary     direct
_atom_sites_solution_secondary     difmap
_refine_ls_shift/su_max     0.000
_refine_ls_shift/su_mean     0.000
_refine_diff_density_max     1.139
_refine_diff_density_min     -0.699
_refine_ls_extinction_method     none
_refine_ls_extinction_coef     .
loop_
    _atom_type_symbol
    _atom_type_description
    _atom_type_scat_dispersion_real
    _atom_type_scat_dispersion_imag
    _atom_type_scat_source
    'C' 'C' 0.0033 0.0016
                         'International Tables Vol C Tables 4.2.6.8 and 6.1.1.4'
    'H' 'H' 0.0000 0.0000
                         'International Tables Vol C Tables 4.2.6.8 and 6.1.1.4'
    'N' 'N' 0.0061 0.0033
                         'International Tables Vol C Tables 4.2.6.8 and 6.1.1.4'
    'O' 'O' 0.0106 0.0060
                         'International Tables Vol C Tables 4.2.6.8 and 6.1.1.4'
    'S' 'S' 0.1246 0.1234
                         'International Tables Vol C Tables 4.2.6.8 and 6.1.1.4'
    'Ca' 'Ca' 0.2262 0.3064
                         'International Tables Vol C Tables 4.2.6.8 and 6.1.1.4'
_computing_data_collection
;
APEX2 (Bruker, 2005)
;
_computing_cell_refinement
;
SAINT (Bruker, 2002)
;
_computing_data_reduction
;
SAINT (Bruker, 2002)
;
_computing_structure_solution
;
SHELXT (Sheldrick 2015a)
;
_computing_structure_refinement
;
<i>SHELXL2018/3</i> (Sheldrick, 2015b)
;
_computing_molecular_graphics
;
SHELXTL (Sheldrick 2008)
;
_computing_publication_material
;
SHELXTL (Sheldrick 2008)
;
loop_
    _atom_site_type_symbol
    _atom_site_label
    _atom_site_fract_x
    _atom_site_fract_y
    _atom_site_fract_z
    _atom_site_U_iso_or_equiv
    _atom_site_adp_type
    _atom_site_calc_flag
    _atom_site_occupancy
    _atom_site_disorder_assembly
    _atom_site_disorder_group
    Ca Ca1 0.500000 0.000000 0.500000 0.0209(5) Uani d 1 . .
    Ca Ca2 0.500000 0.500000 0.000000 0.0207(5) Uani d 1 . .
    S S1 0.8711(3) -0.0571(2) 0.14841(12) 0.0295(5) Uani d 1 . .
    S S2 0.0342(3) 0.4917(2) 0.34997(12) 0.0309(5) Uani d 1 . .
    O O1 0.2279(7) -0.0055(7) 0.5364(3) 0.0338(15) Uani d 1 . .
    O O2 0.4684(7) 0.2267(6) 0.4928(3) 0.0296(13) Uani d 1 . .
    O O3 0.4856(7) 0.0391(6) 0.3747(3) 0.0262(13) Uani d 1 . .
    O O4 0.4201(7) 0.3985(6) 0.1239(3) 0.0247(13) Uani d 1 . .
    O O5 0.5191(7) 0.6900(6) 0.0382(3) 0.0310(14) Uani d 1 . .
    O O6 0.2373(7) 0.5739(6) -0.0113(3) 0.0283(13) Uani d 1 . .
    N N1 -0.0137(10) 0.1047(8) 0.5747(4) 0.0386(19) Uani d 1 . .
    N N2 0.4026(9) 0.4436(7) 0.4464(4) 0.0258(15) Uani d 1 . .
    N N3 0.6702(7) -0.0260(6) 0.2776(3) 0.0182(13) Uani d 1 . .
    N N4 0.2341(8) 0.4610(7) 0.2207(3) 0.0216(14) Uani d 1 . .
    N N5 0.3706(9) 0.8684(7) 0.0771(4) 0.0291(16) Uani d 1 . .
    N N6 0.0237(10) 0.6894(8) -0.0595(5) 0.042(2) Uani d 1 . .
    C C1 0.0984(11) 0.0092(10) 0.5796(6) 0.036(2) Uani d 1 . .
    C C2 0.0476(12) -0.0938(10) 0.6544(6) 0.041(2) Uani d 1 . .
    H H2A 0.016867 -0.173904 0.645037 0.049 Uiso calc 1 . .
    H H2B 0.134884 -0.119763 0.682601 0.049 Uiso calc 1 . .
    C C3 -0.0935(13) -0.0196(11) 0.6954(6) 0.044(3) Uani d 1 . .
    H H3A -0.061227 0.016484 0.732660 0.053 Uiso calc 1 . .
    H H3B -0.178066 -0.077899 0.720847 0.053 Uiso calc 1 . .
    C C4 -0.1524(11) 0.0942(11) 0.6338(5) 0.039(2) Uani d 1 . .
    H H4A -0.243478 0.071000 0.617940 0.047 Uiso calc 1 . .
    H H4B -0.184156 0.177675 0.651072 0.047 Uiso calc 1 . .
    C C5 -0.0042(15) 0.2138(12) 0.5117(6) 0.054(3) Uani d 1 . .
    H H5A 0.087633 0.194829 0.473425 0.081 Uiso calc 1 . .
    H H5B 0.008172 0.293686 0.526633 0.081 Uiso calc 1 . .
    H H5C -0.101935 0.227553 0.491797 0.081 Uiso calc 1 . .
    C C6 0.4926(10) 0.3304(8) 0.4429(5) 0.0241(16) Uani d 1 . .
    C C7 0.6206(10) 0.3457(9) 0.3749(5) 0.0289(18) Uani d 1 . .
    H H7A 0.617176 0.280747 0.345683 0.035 Uiso calc 1 . .
    H H7B 0.726897 0.332815 0.388168 0.035 Uiso calc 1 . .
    C C8 0.5860(13) 0.4870(9) 0.3308(5) 0.039(2) Uani d 1 . .
    H H8A 0.556192 0.486307 0.283647 0.047 Uiso calc 1 . .
    H H8B 0.680617 0.535770 0.319590 0.047 Uiso calc 1 . .
    C C9 0.4453(10) 0.5516(9) 0.3816(5) 0.0298(19) Uani d 1 . .
    H H9A 0.478478 0.625278 0.396386 0.036 Uiso calc 1 . .
    H H9B 0.354412 0.585444 0.356079 0.036 Uiso calc 1 . .
    C C10 0.2645(10) 0.4624(9) 0.5035(5) 0.033(2) Uani d 1 . .
    H H10A 0.262799 0.385681 0.545334 0.049 Uiso calc 1 . .
    H H10B 0.167597 0.472303 0.483435 0.049 Uiso calc 1 . .
    H H10C 0.269587 0.542061 0.520446 0.049 Uiso calc 1 . .
    C C11 0.5490(9) 0.0573(8) 0.3071(5) 0.0207(16) Uani d 1 . .
    C C12 0.5132(10) 0.1665(8) 0.2445(4) 0.0227(16) Uani d 1 . .
    C C13 0.6225(10) 0.1396(8) 0.1799(4) 0.0229(17) Uani d 1 . .
    H H13A 0.629740 0.193468 0.131270 0.027 Uiso calc 1 . .
    C C14 0.7155(10) 0.0228(8) 0.1998(4) 0.0236(17) Uani d 1 . .
    C C15 0.7302(10) -0.1537(8) 0.3191(5) 0.0244(17) Uani d 1 . .
    H H15A 0.685079 -0.162070 0.372077 0.037 Uiso calc 1 . .
    H H15B 0.846621 -0.160100 0.311137 0.037 Uiso calc 1 . .
    H H15C 0.699104 -0.224643 0.301992 0.037 Uiso calc 1 . .
    C C16 0.3566(9) 0.3793(8) 0.1907(4) 0.0207(16) Uani d 1 . .
    C C17 0.3937(9) 0.2709(8) 0.2528(4) 0.0217(16) Uani d 1 . .
    C C18 0.2858(9) 0.2971(8) 0.3173(4) 0.0189(15) Uani d 1 . .
    H H18A 0.282092 0.243790 0.365955 0.023 Uiso calc 1 . .
    C C19 0.1869(10) 0.4118(8) 0.2988(5) 0.0241(17) Uani d 1 . .
    C C20 0.1567(10) 0.5776(8) 0.1775(5) 0.0268(18) Uani d 1 . .
    H H20A 0.172438 0.568900 0.126140 0.040 Uiso calc 1 . .
    H H20B 0.203080 0.656072 0.178620 0.040 Uiso calc 1 . .
    H H20C 0.042424 0.586495 0.198735 0.040 Uiso calc 1 . .
    C C21 0.4733(10) 0.7619(9) 0.0845(5) 0.0280(18) Uani d 1 . .
    C C22 0.5330(12) 0.7414(10) 0.1554(5) 0.038(2) Uani d 1 . .
    H H22A 0.641539 0.768551 0.145754 0.045 Uiso calc 1 . .
    H H22B 0.533749 0.648017 0.182951 0.045 Uiso calc 1 . .
    C C23 0.4100(12) 0.8321(10) 0.1980(5) 0.038(2) Uani d 1 . .
    H H23A 0.324693 0.781927 0.232182 0.045 Uiso calc 1 . .
    H H23B 0.461434 0.873266 0.226868 0.045 Uiso calc 1 . .
    C C24 0.3430(11) 0.9365(10) 0.1375(5) 0.034(2) Uani d 1 . .
    H H24A 0.227943 0.962313 0.153860 0.041 Uiso calc 1 . .
    H H24B 0.400454 1.016203 0.122862 0.041 Uiso calc 1 . .
    C C25 0.2933(13) 0.9182(10) 0.0144(6) 0.042(2) Uani d 1 . .
    H H25A 0.313195 0.852532 -0.016107 0.064 Uiso calc 1 . .
    H H25B 0.335889 1.000203 -0.015339 0.064 Uiso calc 1 . .
    H H25C 0.178354 0.935811 0.032024 0.064 Uiso calc 1 . .
    C C26 0.1555(11) 0.6123(9) -0.0607(5) 0.033(2) Uani d 1 . .
    C C27 0.1989(12) 0.5684(9) -0.1368(5) 0.035(2) Uani d 1 . .
    H H27A 0.312863 0.574708 -0.159708 0.042 Uiso calc 1 . .
    H H27B 0.174354 0.477044 -0.130614 0.042 Uiso calc 1 . .
    C C28 0.0932(13) 0.6667(12) -0.1818(6) 0.045(3) Uani d 1 . .
    H H28A 0.051692 0.623984 -0.213478 0.055 Uiso calc 1 . .
    H H28B 0.152731 0.740055 -0.213860 0.055 Uiso calc 1 . .
    C C29 -0.0437(12) 0.7182(10) -0.1257(6) 0.040(2) Uani d 1 . .
    H H29A -0.073001 0.814245 -0.142362 0.048 Uiso calc 1 . .
    H H29B -0.138893 0.671270 -0.117271 0.048 Uiso calc 1 . .
    C C30 -0.0501(13) 0.7456(11) 0.0025(6) 0.044(2) Uani d 1 . .
    H H30A -0.007574 0.695702 0.046247 0.066 Uiso calc 1 . .
    H H30B -0.165465 0.741933 0.012262 0.066 Uiso calc 1 . .
    H H30C -0.027947 0.837780 -0.008253 0.066 Uiso calc 1 . .
loop_
    _atom_site_aniso_label
    _atom_site_aniso_U_11
    _atom_site_aniso_U_22
    _atom_site_aniso_U_33
    _atom_site_aniso_U_12
    _atom_site_aniso_U_13
    _atom_site_aniso_U_23
    Ca1 0.0226(11) 0.0206(11) 0.0142(10) 0.0017(9) 0.0007(8) -0.0005(8)
    Ca2 0.0218(11) 0.0214(11) 0.0161(10) 0.0035(9) -0.0017(8) -0.0044(8)
    S1 0.0307(11) 0.0307(11) 0.0220(10) 0.0046(9) 0.0012(8) -0.0072(8)
    S2 0.0275(11) 0.0376(12) 0.0226(10) 0.0054(9) -0.0006(8) -0.0069(9)
    O1 0.030(3) 0.037(4) 0.032(3) -0.005(3) 0.003(3) -0.011(3)
    O2 0.039(3) 0.023(3) 0.024(3) 0.000(3) -0.003(3) -0.004(2)
    O3 0.029(3) 0.025(3) 0.020(3) 0.003(2) -0.001(2) -0.002(2)
    O4 0.028(3) 0.028(3) 0.015(3) 0.000(2) 0.000(2) -0.004(2)
    O5 0.033(3) 0.028(3) 0.033(3) 0.006(3) -0.003(3) -0.017(3)
    O6 0.024(3) 0.029(3) 0.027(3) 0.008(2) -0.007(2) -0.004(2)
    N1 0.039(5) 0.042(5) 0.032(4) 0.004(4) -0.002(3) -0.012(4)
    N2 0.029(4) 0.022(3) 0.024(3) -0.001(3) -0.003(3) -0.002(3)
    N3 0.021(3) 0.020(3) 0.012(3) -0.001(3) -0.002(2) -0.003(2)
    N4 0.024(3) 0.023(3) 0.015(3) -0.001(3) 0.003(3) -0.005(3)
    N5 0.032(4) 0.031(4) 0.026(4) 0.002(3) -0.004(3) -0.014(3)
    N6 0.037(5) 0.036(5) 0.049(5) 0.000(4) -0.015(4) -0.003(4)
    C1 0.024(4) 0.040(5) 0.050(6) 0.000(4) -0.004(4) -0.026(5)
    C2 0.035(5) 0.037(5) 0.058(6) -0.004(4) -0.022(5) -0.013(5)
    C3 0.040(6) 0.055(7) 0.043(6) -0.016(5) 0.001(5) -0.024(5)
    C4 0.025(4) 0.052(6) 0.044(6) 0.008(4) -0.004(4) -0.028(5)
    C5 0.061(8) 0.050(7) 0.047(6) -0.016(6) -0.007(6) 0.001(5)
    C6 0.028(4) 0.022(4) 0.026(4) 0.000(3) -0.009(3) -0.010(3)
    C7 0.027(4) 0.031(5) 0.030(4) 0.002(4) -0.004(3) -0.013(4)
    C8 0.053(6) 0.029(5) 0.028(5) -0.002(4) -0.001(4) 0.002(4)
    C9 0.029(4) 0.030(5) 0.028(4) 0.000(4) -0.008(4) -0.002(4)
    C10 0.029(5) 0.035(5) 0.034(5) -0.001(4) -0.002(4) -0.014(4)
    C11 0.021(4) 0.018(4) 0.027(4) -0.002(3) -0.008(3) -0.008(3)
    C12 0.027(4) 0.023(4) 0.019(4) -0.002(3) -0.006(3) -0.005(3)
    C13 0.029(4) 0.023(4) 0.015(3) 0.004(3) -0.002(3) -0.006(3)
    C14 0.032(4) 0.021(4) 0.017(4) -0.007(3) -0.003(3) -0.002(3)
    C15 0.027(4) 0.018(4) 0.028(4) 0.001(3) -0.009(3) -0.005(3)
    C16 0.016(4) 0.022(4) 0.024(4) -0.006(3) -0.003(3) -0.002(3)
    C17 0.021(4) 0.028(4) 0.017(4) -0.004(3) -0.007(3) -0.004(3)
    C18 0.018(3) 0.020(4) 0.015(3) -0.001(3) -0.002(3) 0.000(3)
    C19 0.024(4) 0.026(4) 0.022(4) -0.004(3) -0.004(3) -0.003(3)
    C20 0.026(4) 0.025(4) 0.028(4) 0.002(3) -0.006(3) -0.005(3)
    C21 0.029(4) 0.031(5) 0.024(4) -0.003(4) 0.004(3) -0.015(3)
    C22 0.039(5) 0.038(5) 0.033(5) -0.001(4) -0.005(4) -0.007(4)
    C23 0.035(5) 0.050(6) 0.034(5) -0.008(4) -0.006(4) -0.018(4)
    C24 0.034(5) 0.036(5) 0.032(5) 0.001(4) 0.000(4) -0.018(4)
    C25 0.043(6) 0.042(6) 0.035(5) 0.011(5) -0.011(4) -0.002(4)
    C26 0.031(5) 0.023(4) 0.041(5) -0.006(4) -0.007(4) 0.000(4)
    C27 0.036(5) 0.031(5) 0.043(5) -0.010(4) -0.014(4) -0.007(4)
    C28 0.042(6) 0.055(7) 0.043(6) -0.005(5) -0.013(5) -0.013(5)
    C29 0.039(5) 0.036(5) 0.042(5) 0.004(4) -0.022(4) 0.003(4)
    C30 0.042(6) 0.049(6) 0.044(6) -0.003(5) -0.007(5) -0.020(5)
_geom_special_details
;
 All esds (except the esd in the dihedral angle between two l.s. planes)
 are estimated using the full covariance matrix.  The cell esds are taken
 into account individually in the estimation of esds in distances, angles
 and torsion angles; correlations between esds in cell parameters are only
 used when they are defined by crystal symmetry.  An approximate (isotropic)
 treatment of cell esds is used for estimating esds involving l.s. planes.
;
loop_
    _geom_bond_atom_site_label_1
    _geom_bond_atom_site_label_2
    _geom_bond_site_symmetry_2
    _geom_bond_distance
    _geom_bond_publ_flag
    Ca1 O1 . 2.308(6) ?
    Ca1 O1 2_656 2.308(6) ?
    Ca1 O2 . 2.329(6) ?
    Ca1 O2 2_656 2.329(6) ?
    Ca1 O3 2_656 2.341(6) ?
    Ca1 O3 . 2.341(6) ?
    Ca2 O4 2_665 2.322(5) ?
    Ca2 O4 . 2.322(5) ?
    Ca2 O6 . 2.327(6) ?
    Ca2 O6 2_665 2.327(6) ?
    Ca2 O5 2_665 2.331(6) ?
    Ca2 O5 . 2.331(6) ?
    S1 C14 . 1.713(9) ?
    S2 C19 . 1.696(9) ?
    O1 C1 . 1.244(11) ?
    O2 C6 . 1.264(10) ?
    O3 C11 . 1.256(10) ?
    O4 C16 . 1.242(9) ?
    O5 C21 . 1.258(10) ?
    O6 C26 . 1.253(11) ?
    N1 C1 . 1.283(12) ?
    N1 C5 . 1.433(13) ?
    N1 C4 . 1.444(12) ?
    N2 C6 . 1.324(10) ?
    N2 C10 . 1.446(11) ?
    N2 C9 . 1.473(11) ?
    N3 C11 . 1.369(10) ?
    N3 C14 . 1.422(9) ?
    N3 C15 . 1.460(10) ?
    N4 C16 . 1.369(10) ?
    N4 C19 . 1.430(10) ?
    N4 C20 . 1.453(10) ?
    N5 C21 . 1.315(11) ?
    N5 C25 . 1.443(12) ?
    N5 C24 . 1.456(11) ?
    N6 C26 . 1.291(12) ?
    N6 C30 . 1.426(13) ?
    N6 C29 . 1.450(12) ?
    C1 C2 . 1.576(15) ?
    C2 C3 . 1.510(14) ?
    C2 H2A . 0.9900 ?
    C2 H2B . 0.9900 ?
    C3 C4 . 1.562(15) ?
    C3 H3A . 0.9900 ?
    C3 H3B . 0.9900 ?
    C4 H4A . 0.9900 ?
    C4 H4B . 0.9900 ?
    C5 H5A . 0.9800 ?
    C5 H5B . 0.9800 ?
    C5 H5C . 0.9800 ?
    C6 C7 . 1.492(12) ?
    C7 C8 . 1.533(12) ?
    C7 H7A . 0.9900 ?
    C7 H7B . 0.9900 ?
    C8 C9 . 1.552(13) ?
    C8 H8A . 0.9900 ?
    C8 H8B . 0.9900 ?
    C9 H9A . 0.9900 ?
    C9 H9B . 0.9900 ?
    C10 H10A . 0.9800 ?
    C10 H10B . 0.9800 ?
    C10 H10C . 0.9800 ?
    C11 C12 . 1.483(11) ?
    C12 C17 . 1.399(10) ?
    C12 C13 . 1.429(11) ?
    C13 C14 . 1.376(11) ?
    C13 H13A . 0.9500 ?
    C15 H15A . 0.9800 ?
    C15 H15B . 0.9800 ?
    C15 H15C . 0.9800 ?
    C16 C17 . 1.475(11) ?
    C17 C18 . 1.422(11) ?
    C18 C19 . 1.382(11) ?
    C18 H18A . 0.9500 ?
    C20 H20A . 0.9800 ?
    C20 H20B . 0.9800 ?
    C20 H20C . 0.9800 ?
    C21 C22 . 1.506(13) ?
    C22 C23 . 1.540(13) ?
    C22 H22A . 0.9900 ?
    C22 H22B . 0.9900 ?
    C23 C24 . 1.528(14) ?
    C23 H23A . 0.9900 ?
    C23 H23B . 0.9900 ?
    C24 H24A . 0.9900 ?
    C24 H24B . 0.9900 ?
    C25 H25A . 0.9800 ?
    C25 H25B . 0.9800 ?
    C25 H25C . 0.9800 ?
    C26 C27 . 1.573(14) ?
    C27 C28 . 1.501(14) ?
    C27 H27A . 0.9900 ?
    C27 H27B . 0.9900 ?
    C28 C29 . 1.532(15) ?
    C28 H28A . 0.9900 ?
    C28 H28B . 0.9900 ?
    C29 H29A . 0.9900 ?
    C29 H29B . 0.9900 ?
    C30 H30A . 0.9800 ?
    C30 H30B . 0.9800 ?
    C30 H30C . 0.9800 ?
loop_
    _geom_angle_atom_site_label_1
    _geom_angle_atom_site_label_2
    _geom_angle_atom_site_label_3
    _geom_angle_site_symmetry_1
    _geom_angle_site_symmetry_3
    _geom_angle
    _geom_angle_publ_flag
    O1 Ca1 O1 . 2_656 180.0 ?
    O1 Ca1 O2 . . 90.3(2) ?
    O1 Ca1 O2 2_656 . 89.7(2) ?
    O1 Ca1 O2 . 2_656 89.7(2) ?
    O1 Ca1 O2 2_656 2_656 90.3(2) ?
    O2 Ca1 O2 . 2_656 180.0(3) ?
    O1 Ca1 O3 . 2_656 88.3(2) ?
    O1 Ca1 O3 2_656 2_656 91.7(2) ?
    O2 Ca1 O3 . 2_656 89.9(2) ?
    O2 Ca1 O3 2_656 2_656 90.1(2) ?
    O1 Ca1 O3 . . 91.7(2) ?
    O1 Ca1 O3 2_656 . 88.3(2) ?
    O2 Ca1 O3 . . 90.1(2) ?
    O2 Ca1 O3 2_656 . 89.9(2) ?
    O3 Ca1 O3 2_656 . 180.0 ?
    O4 Ca2 O4 2_665 . 180.0(3) ?
    O4 Ca2 O6 2_665 . 88.6(2) ?
    O4 Ca2 O6 . . 91.4(2) ?
    O4 Ca2 O6 2_665 2_665 91.4(2) ?
    O4 Ca2 O6 . 2_665 88.6(2) ?
    O6 Ca2 O6 . 2_665 180.0 ?
    O4 Ca2 O5 2_665 2_665 88.2(2) ?
    O4 Ca2 O5 . 2_665 91.8(2) ?
    O6 Ca2 O5 . 2_665 89.7(2) ?
    O6 Ca2 O5 2_665 2_665 90.3(2) ?
    O4 Ca2 O5 2_665 . 91.8(2) ?
    O4 Ca2 O5 . . 88.2(2) ?
    O6 Ca2 O5 . . 90.3(2) ?
    O6 Ca2 O5 2_665 . 89.7(2) ?
    O5 Ca2 O5 2_665 . 180.0(3) ?
    C1 O1 Ca1 . . 152.9(6) ?
    C6 O2 Ca1 . . 137.1(5) ?
    C11 O3 Ca1 . . 151.9(5) ?
    C16 O4 Ca2 . . 162.2(5) ?
    C21 O5 Ca2 . . 149.4(6) ?
    C26 O6 Ca2 . . 139.4(6) ?
    C1 N1 C5 . . 121.3(9) ?
    C1 N1 C4 . . 117.0(9) ?
    C5 N1 C4 . . 121.6(9) ?
    C6 N2 C10 . . 125.4(7) ?
    C6 N2 C9 . . 113.8(7) ?
    C10 N2 C9 . . 120.6(7) ?
    C11 N3 C14 . . 110.1(6) ?
    C11 N3 C15 . . 124.3(6) ?
    C14 N3 C15 . . 125.3(7) ?
    C16 N4 C19 . . 110.9(7) ?
    C16 N4 C20 . . 124.0(6) ?
    C19 N4 C20 . . 124.9(7) ?
    C21 N5 C25 . . 124.3(8) ?
    C21 N5 C24 . . 114.1(7) ?
    C25 N5 C24 . . 121.5(8) ?
    C26 N6 C30 . . 122.3(9) ?
    C26 N6 C29 . . 116.1(9) ?
    C30 N6 C29 . . 121.7(8) ?
    O1 C1 N1 . . 129.4(10) ?
    O1 C1 C2 . . 122.8(9) ?
    N1 C1 C2 . . 107.8(8) ?
    C3 C2 C1 . . 103.3(8) ?
    C3 C2 H2A . . 111.1 ?
    C1 C2 H2A . . 111.1 ?
    C3 C2 H2B . . 111.1 ?
    C1 C2 H2B . . 111.1 ?
    H2A C2 H2B . . 109.1 ?
    C2 C3 C4 . . 104.6(8) ?
    C2 C3 H3A . . 110.8 ?
    C4 C3 H3A . . 110.8 ?
    C2 C3 H3B . . 110.8 ?
    C4 C3 H3B . . 110.8 ?
    H3A C3 H3B . . 108.9 ?
    N1 C4 C3 . . 102.6(7) ?
    N1 C4 H4A . . 111.2 ?
    C3 C4 H4A . . 111.2 ?
    N1 C4 H4B . . 111.2 ?
    C3 C4 H4B . . 111.2 ?
    H4A C4 H4B . . 109.2 ?
    N1 C5 H5A . . 109.5 ?
    N1 C5 H5B . . 109.5 ?
    H5A C5 H5B . . 109.5 ?
    N1 C5 H5C . . 109.5 ?
    H5A C5 H5C . . 109.5 ?
    H5B C5 H5C . . 109.5 ?
    O2 C6 N2 . . 121.9(8) ?
    O2 C6 C7 . . 127.1(7) ?
    N2 C6 C7 . . 111.0(7) ?
    C6 C7 C8 . . 105.3(7) ?
    C6 C7 H7A . . 110.7 ?
    C8 C7 H7A . . 110.7 ?
    C6 C7 H7B . . 110.7 ?
    C8 C7 H7B . . 110.7 ?
    H7A C7 H7B . . 108.8 ?
    C7 C8 C9 . . 105.4(7) ?
    C7 C8 H8A . . 110.7 ?
    C9 C8 H8A . . 110.7 ?
    C7 C8 H8B . . 110.7 ?
    C9 C8 H8B . . 110.7 ?
    H8A C8 H8B . . 108.8 ?
    N2 C9 C8 . . 104.1(7) ?
    N2 C9 H9A . . 110.9 ?
    C8 C9 H9A . . 110.9 ?
    N2 C9 H9B . . 110.9 ?
    C8 C9 H9B . . 110.9 ?
    H9A C9 H9B . . 108.9 ?
    N2 C10 H10A . . 109.5 ?
    N2 C10 H10B . . 109.5 ?
    H10A C10 H10B . . 109.5 ?
    N2 C10 H10C . . 109.5 ?
    H10A C10 H10C . . 109.5 ?
    H10B C10 H10C . . 109.5 ?
    O3 C11 N3 . . 124.0(7) ?
    O3 C11 C12 . . 129.5(7) ?
    N3 C11 C12 . . 106.5(7) ?
    C17 C12 C13 . . 130.6(7) ?
    C17 C12 C11 . . 123.3(7) ?
    C13 C12 C11 . . 106.1(7) ?
    C14 C13 C12 . . 108.8(7) ?
    C14 C13 H13A . . 125.6 ?
    C12 C13 H13A . . 125.6 ?
    C13 C14 N3 . . 108.4(7) ?
    C13 C14 S1 . . 130.8(6) ?
    N3 C14 S1 . . 120.7(6) ?
    N3 C15 H15A . . 109.5 ?
    N3 C15 H15B . . 109.5 ?
    H15A C15 H15B . . 109.5 ?
    N3 C15 H15C . . 109.5 ?
    H15A C15 H15C . . 109.5 ?
    H15B C15 H15C . . 109.5 ?
    O4 C16 N4 . . 124.3(7) ?
    O4 C16 C17 . . 129.3(7) ?
    N4 C16 C17 . . 106.3(7) ?
    C12 C17 C18 . . 130.2(7) ?
    C12 C17 C16 . . 123.7(7) ?
    C18 C17 C16 . . 106.1(7) ?
    C19 C18 C17 . . 110.0(7) ?
    C19 C18 H18A . . 125.0 ?
    C17 C18 H18A . . 125.0 ?
    C18 C19 N4 . . 106.7(7) ?
    C18 C19 S2 . . 132.3(6) ?
    N4 C19 S2 . . 121.1(6) ?
    N4 C20 H20A . . 109.5 ?
    N4 C20 H20B . . 109.5 ?
    H20A C20 H20B . . 109.5 ?
    N4 C20 H20C . . 109.5 ?
    H20A C20 H20C . . 109.5 ?
    H20B C20 H20C . . 109.5 ?
    O5 C21 N5 . . 125.2(8) ?
    O5 C21 C22 . . 124.8(8) ?
    N5 C21 C22 . . 109.9(7) ?
    C21 C22 C23 . . 102.2(8) ?
    C21 C22 H22A . . 111.3 ?
    C23 C22 H22A . . 111.3 ?
    C21 C22 H22B . . 111.3 ?
    C23 C22 H22B . . 111.3 ?
    H22A C22 H22B . . 109.2 ?
    C24 C23 C22 . . 104.4(7) ?
    C24 C23 H23A . . 110.9 ?
    C22 C23 H23A . . 110.9 ?
    C24 C23 H23B . . 110.9 ?
    C22 C23 H23B . . 110.9 ?
    H23A C23 H23B . . 108.9 ?
    N5 C24 C23 . . 102.4(7) ?
    N5 C24 H24A . . 111.3 ?
    C23 C24 H24A . . 111.3 ?
    N5 C24 H24B . . 111.3 ?
    C23 C24 H24B . . 111.3 ?
    H24A C24 H24B . . 109.2 ?
    N5 C25 H25A . . 109.5 ?
    N5 C25 H25B . . 109.5 ?
    H25A C25 H25B . . 109.5 ?
    N5 C25 H25C . . 109.5 ?
    H25A C25 H25C . . 109.5 ?
    H25B C25 H25C . . 109.5 ?
    O6 C26 N6 . . 128.3(10) ?
    O6 C26 C27 . . 123.7(8) ?
    N6 C26 C27 . . 108.0(8) ?
    C28 C27 C26 . . 102.0(8) ?
    C28 C27 H27A . . 111.4 ?
    C26 C27 H27A . . 111.4 ?
    C28 C27 H27B . . 111.4 ?
    C26 C27 H27B . . 111.4 ?
    H27A C27 H27B . . 109.2 ?
    C27 C28 C29 . . 106.0(8) ?
    C27 C28 H28A . . 110.5 ?
    C29 C28 H28A . . 110.5 ?
    C27 C28 H28B . . 110.5 ?
    C29 C28 H28B . . 110.5 ?
    H28A C28 H28B . . 108.7 ?
    N6 C29 C28 . . 102.5(8) ?
    N6 C29 H29A . . 111.3 ?
    C28 C29 H29A . . 111.3 ?
    N6 C29 H29B . . 111.3 ?
    C28 C29 H29B . . 111.3 ?
    H29A C29 H29B . . 109.2 ?
    N6 C30 H30A . . 109.5 ?
    N6 C30 H30B . . 109.5 ?
    H30A C30 H30B . . 109.5 ?
    N6 C30 H30C . . 109.5 ?
    H30A C30 H30C . . 109.5 ?
    H30B C30 H30C . . 109.5 ?
loop_
    _geom_torsion_atom_site_label_1
    _geom_torsion_atom_site_label_2
    _geom_torsion_atom_site_label_3
    _geom_torsion_atom_site_label_4
    _geom_torsion_site_symmetry_1
    _geom_torsion_site_symmetry_2
    _geom_torsion_site_symmetry_3
    _geom_torsion_site_symmetry_4
    _geom_torsion
    _geom_torsion_publ_flag
    Ca1 O1 C1 N1 . . . . 101.2(16) ?
    Ca1 O1 C1 C2 . . . . -77.4(17) ?
    C5 N1 C1 O1 . . . . 2.4(17) ?
    C4 N1 C1 O1 . . . . 179.6(10) ?
    C5 N1 C1 C2 . . . . -178.9(9) ?
    C4 N1 C1 C2 . . . . -1.6(12) ?
    O1 C1 C2 C3 . . . . 166.4(9) ?
    N1 C1 C2 C3 . . . . -12.5(10) ?
    C1 C2 C3 C4 . . . . 20.1(10) ?
    C1 N1 C4 C3 . . . . 14.5(12) ?
    C5 N1 C4 C3 . . . . -168.3(9) ?
    C2 C3 C4 N1 . . . . -20.9(10) ?
    Ca1 O2 C6 N2 . . . . 148.7(7) ?
    Ca1 O2 C6 C7 . . . . -32.1(14) ?
    C10 N2 C6 O2 . . . . -3.1(13) ?
    C9 N2 C6 O2 . . . . -177.5(8) ?
    C10 N2 C6 C7 . . . . 177.5(8) ?
    C9 N2 C6 C7 . . . . 3.2(10) ?
    O2 C6 C7 C8 . . . . 175.1(9) ?
    N2 C6 C7 C8 . . . . -5.6(10) ?
    C6 C7 C8 C9 . . . . 5.7(10) ?
    C6 N2 C9 C8 . . . . 0.7(10) ?
    C10 N2 C9 C8 . . . . -174.0(8) ?
    C7 C8 C9 N2 . . . . -4.0(10) ?
    Ca1 O3 C11 N3 . . . . 53.7(15) ?
    Ca1 O3 C11 C12 . . . . -126.3(10) ?
    C14 N3 C11 O3 . . . . -179.7(7) ?
    C15 N3 C11 O3 . . . . 6.9(12) ?
    C14 N3 C11 C12 . . . . 0.3(8) ?
    C15 N3 C11 C12 . . . . -173.2(7) ?
    O3 C11 C12 C17 . . . . -0.9(14) ?
    N3 C11 C12 C17 . . . . 179.1(7) ?
    O3 C11 C12 C13 . . . . 179.0(8) ?
    N3 C11 C12 C13 . . . . -1.0(9) ?
    C17 C12 C13 C14 . . . . -178.8(8) ?
    C11 C12 C13 C14 . . . . 1.3(9) ?
    C12 C13 C14 N3 . . . . -1.2(10) ?
    C12 C13 C14 S1 . . . . -177.1(7) ?
    C11 N3 C14 C13 . . . . 0.6(9) ?
    C15 N3 C14 C13 . . . . 173.9(7) ?
    C11 N3 C14 S1 . . . . 177.0(6) ?
    C15 N3 C14 S1 . . . . -9.7(11) ?
    Ca2 O4 C16 N4 . . . . 17(2) ?
    Ca2 O4 C16 C17 . . . . -161.9(13) ?
    C19 N4 C16 O4 . . . . 179.8(7) ?
    C20 N4 C16 O4 . . . . 3.3(13) ?
    C19 N4 C16 C17 . . . . -0.7(9) ?
    C20 N4 C16 C17 . . . . -177.2(7) ?
    C13 C12 C17 C18 . . . . -179.8(9) ?
    C11 C12 C17 C18 . . . . 0.1(14) ?
    C13 C12 C17 C16 . . . . 0.6(14) ?
    C11 C12 C17 C16 . . . . -179.5(7) ?
    O4 C16 C17 C12 . . . . -0.6(13) ?
    N4 C16 C17 C12 . . . . 180.0(7) ?
    O4 C16 C17 C18 . . . . 179.7(8) ?
    N4 C16 C17 C18 . . . . 0.3(9) ?
    C12 C17 C18 C19 . . . . -179.4(8) ?
    C16 C17 C18 C19 . . . . 0.3(9) ?
    C17 C18 C19 N4 . . . . -0.7(9) ?
    C17 C18 C19 S2 . . . . 178.6(7) ?
    C16 N4 C19 C18 . . . . 0.9(9) ?
    C20 N4 C19 C18 . . . . 177.4(7) ?
    C16 N4 C19 S2 . . . . -178.5(6) ?
    C20 N4 C19 S2 . . . . -2.1(11) ?
    Ca2 O5 C21 N5 . . . . -98.8(13) ?
    Ca2 O5 C21 C22 . . . . 83.7(15) ?
    C25 N5 C21 O5 . . . . 0.7(15) ?
    C24 N5 C21 O5 . . . . -177.7(9) ?
    C25 N5 C21 C22 . . . . 178.5(9) ?
    C24 N5 C21 C22 . . . . 0.2(11) ?
    O5 C21 C22 C23 . . . . -166.3(9) ?
    N5 C21 C22 C23 . . . . 15.9(10) ?
    C21 C22 C23 C24 . . . . -24.7(10) ?
    C21 N5 C24 C23 . . . . -16.2(10) ?
    C25 N5 C24 C23 . . . . 165.4(9) ?
    C22 C23 C24 N5 . . . . 24.8(10) ?
    Ca2 O6 C26 N6 . . . . -154.4(8) ?
    Ca2 O6 C26 C27 . . . . 27.1(14) ?
    C30 N6 C26 O6 . . . . 0.6(16) ?
    C29 N6 C26 O6 . . . . 179.3(9) ?
    C30 N6 C26 C27 . . . . 179.2(9) ?
    C29 N6 C26 C27 . . . . -2.1(11) ?
    O6 C26 C27 C28 . . . . -165.5(9) ?
    N6 C26 C27 C28 . . . . 15.8(10) ?
    C26 C27 C28 C29 . . . . -22.4(10) ?
    C26 N6 C29 C28 . . . . -12.2(12) ?
    C30 N6 C29 C28 . . . . 166.4(9) ?
    C27 C28 C29 N6 . . . . 21.6(11) ?
loop_
    _geom_hbond_atom_site_label_D
    _geom_hbond_atom_site_label_H
    _geom_hbond_atom_site_label_A
    _geom_hbond_site_symmetry_A
    _geom_hbond_distance_DH
    _geom_hbond_distance_HA
    _geom_hbond_distance_DA
    _geom_hbond_angle_DHA
    _geom_hbond_publ_flag
    C4 H4A O3 2_556 0.99 2.51 3.456(12) 158.9 yes
    C10 H10B S2 . 0.98 2.97 3.820(10) 146.1 yes
    C15 H15A O2 2_656 0.98 2.58 3.545(10) 166.5 yes
    C20 H20A O6 . 0.98 2.53 3.504(11) 171.7 yes
    C22 H22A S1 1_565 0.99 2.93 3.839(11) 153.6 yes
    C23 H23B N3 1_565 0.99 2.69 3.655(12) 164.7 yes
    C27 H27A O4 2_665 0.99 2.63 3.444(11) 139.5 yes
_shelx_space_group_comment
;
The symmetry employed for this shelxl refinement is uniquely defined
by the following loop, which should always be used as a source of
symmetry information in preference to the above space-group names.
They are only intended as comments.
;
_shelx_estimated_absorpt_T_min     ?
_shelx_estimated_absorpt_T_max     ?
_shelx_hkl_file
;
   2   0   0 928.442 56.3512   1
   3   0   0 144.690 7.53271   1
   4   0   0 267.373 16.2998   1
   1   6   6 25.4794 11.2409  -2
   5   0   0 25.4794 11.2409   1
   6   0   5 62.7354 4.34509  -3
   6   0   0 62.7354 4.34509   1
   7   0   6 1.48195 1.16706  -3
   7   0   0 1.48195 1.16706   1
   8   0   7 103.371 15.2442  -3
   8   0   0 103.371 15.2442   1
   9   0   8 22.2424 25.4778  -3
   9   0   0 22.2424 25.4778   1
  11   0   9 7.46311 7.71288  -3
  11   0   0 7.46311 7.71288   1
 -11   1   0 1.37494 2.69206   1
 -10   1   0 2.87741 2.95597   1
   8  -1   6 6.90447 15.8379  -3
  -8   1   0 6.90447 15.8379   1
   1  10   0 23.8222 7.27921  -4
   8  -1   6 23.8222 7.27921  -3
   1  10   9 23.8222 7.27921  -2
  -8   1   0 23.8222 7.27921   1
   7  -1   5 7.93509 1.57622  -3
  -7   1   0 7.93509 1.57622   1
   6  -1   4 2.44860 2.84956  -3
  -6   1   0 2.44860 2.84956   1
  -5   1   0 95.4983 6.18102   1
   0   5   0 42.1122 2.61478  -4
   0   5   4 42.1122 2.61478  -2
  -4   1   0 42.1122 2.61478   1
  -3   1   0 1.26406 0.58019   1
   2  -1   1 6.54098 0.80032  -3
  -2   1   0 6.54098 0.80032   1
  -1   1   0 2.14542 0.85634  -3
  -1   1   0 2.14542 0.85634   1
   1   1   2 17.6367 1.57218  -2
   1   1   0 17.6367 1.57218   1
   2   1   0 2.27521 0.56663   1
   3   1   0 1.66737 0.62133   1
   4   1   4 60.8536 3.51383  -3
   4   1   0 60.8536 3.51383   1
   5   1   5 358.268 23.1507  -3
   5   1   0 358.268 23.1507   1
   7   1   7 8.46103 18.0205  -3
   7   1   0 8.46103 18.0205   1
   8   1   0 12.1372 1.57336   1
   9   1   0 8.57818 2.29728   1
  10   1   9 4.45639 4.33881  -3
  10   1   0 4.45639 4.33881   1
  -3 -13   1 1.27773 7.91125  -4
  11   1  10 1.27773 7.91125  -3
   3  13  14 1.27773 7.91125  -2
  11   1   0 1.27773 7.91125   1
  10  -2   7 8.04947 5.16505  -3
 -10   2   0 8.04947 5.16505   1
   9  -2   6 8.38629 4.92396  -3
  -9   2   0 8.38629 4.92396   1
   0  10   0 17.2919 6.56081  -4
   8  -2   5 17.2919 6.56081  -3
   0  10   8 17.2919 6.56081  -2
  -8   2   0 17.2919 6.56081   1
   0   9   7 59.6607 24.9914  -2
  -7   2   0 59.6607 24.9914   1
   7  -2   4 47.2150 8.99238  -3
  -7   2   0 47.2150 8.99238   1
  -6   2   0 12.2397 1.28386   1
  -5   2   0 30.7467 1.99743   1
   4  -2   2 34.2000 2.79696  -3
  -4   2   0 34.2000 2.79696   1
   3  -2   1 769.477 41.3473  -3
  -1   4   2 769.477 41.3473  -2
  -3   2   0 769.477 41.3473   1
   3  -2   1 329.523 49.0285  -3
  -3   2   0 329.523 49.0285   1
  -2   2   0 191.087 10.8039  -3
  -2   2   0 191.087 10.8039   1
  -1   2   0 7.31978 0.65670   1
   0   2   0 1419.76 101.829   1
   1   2   0 75.7975 3.93199   1
   2   2   0 1525.76 318.555   1
   3   2   4 7.94891 1.08430  -3
   3   2   0 7.94891 1.08430   1
   4   2   5 56.8092 3.11318  -3
   4   2   0 56.8092 3.11318   1
   5   2   6 6.67559 1.44928  -3
   5   2   0 6.67559 1.44928   1
   6   2   0 33.0858 3.44171   1
  -3  -8   1 50.4204 8.58834  -4
   3   8  10 50.4204 8.58834  -2
   7   2   0 50.4204 8.58834   1
  -3  -8   1 80.9183 30.1151  -4
   7   2   0 80.9183 30.1151   1
   3   9  11 43.4375 7.76856  -2
   8   2   0 43.4375 7.76856   1
   8   2   8 27.1194 4.69424  -3
   8   2   0 27.1194 4.69424   1
   9   2   9 16.0868 3.58067  -3
   9   2   0 16.0868 3.58067   1
  10   2  10 2.83966 3.06092  -3
  10   2   0 2.83966 3.06092   1
  11   2  11 11.3465 3.75886  -3
  11   2   0 11.3465 3.75886   1
  10  -3   6 18.9765 4.22333  -3
 -10   3   0 18.9765 4.22333   1
   9  -3   5 14.4857 3.95643  -3
  -9   3   0 14.4857 3.95643   1
   8  -3   4 0.20415 6.23494  -3
  -8   3   0 0.20415 6.23494   1
  -1   9   6 57.5325 5.38753  -2
  -7   3   0 57.5325 5.38753   1
  -1   8   5 51.1936 4.21896  -2
  -6   3   0 51.1936 4.21896   1
   5  -3   2 251.042 14.9807  -3
  -5   3   0 251.042 14.9807   1
   4  -3   1 28.8481 2.23330  -3
  -4   3   0 28.8481 2.23330   1
  -3   3   0 57.3094 4.07718  -3
  -3   3   0 57.3094 4.07718   1
  -2   3   1 21.4571 3.73256  -3
  -2   3   0 21.4571 3.73256   1
  -2   2   1 246.369 12.4912  -4
   2  -2   1 246.369 12.4912  -2
  -1   3   0 246.369 12.4912   1
   0   3   0 41.7299 2.32686   1
   1   3   3 314.663 28.7477  -3
   1   3   0 314.663 28.7477   1
   2   3   4 75.2255 4.00494  -3
   2   3   0 75.2255 4.00494   1
   3   3   5 66.8687 4.24051  -3
   3   3   0 66.8687 4.24051   1
  -3  -4   1 26.3327 2.91885  -4
   4   3   6 26.3327 2.91885  -3
   3   4   7 26.3327 2.91885  -2
   4   3   0 26.3327 2.91885   1
   5   3   0 42.4507 2.96383   1
   6   3   0 13.6342 1.75320   1
   7   3   8 5.54565 4.29924  -3
   7   3   0 5.54565 4.29924   1
   8   3   9 -0.1089 2.40697  -3
   8   3   0 -0.1089 2.40697   1
   9   3  10 16.3750 5.91867  -3
   4  10  13 16.3750 5.91867  -2
   9   3   0 16.3750 5.91867   1
   9   3  10 9.92828 3.35917  -3
   9   3   0 9.92828 3.35917   1
  -4 -10   2 13.5737 8.01325  -4
   9   3  10 13.5737 8.01325  -3
   4  10  13 13.5737 8.01325  -2
   9   3   0 13.5737 8.01325   1
  10   3  11 -2.3955 2.38975  -3
  10   3   0 -2.3955 2.38975   1
  11   3   0 -1.0681 3.01433   1
  -1  12   1 -3.7403 6.30900  -4
  -9   4   0 -3.7403 6.30900   1
  -8   4   0 2.20255 0.94788   1
  -7   4   0 23.0644 2.26134   1
   6  -4   2 9.47089 3.34169  -3
  -6   4   0 9.47089 3.34169   1
  -2   7   1 519.429 30.7646  -4
   5  -4   1 519.429 30.7646  -3
  -2   7   3 519.429 30.7646  -2
  -5   4   0 519.429 30.7646   1
  -4   4   0 201.663 12.4697  -3
  -4   4   0 201.663 12.4697   1
  -3   4   1 1.22691 1.53793  -3
  -3   4   0 1.22691 1.53793   1
  -2   4   0 477.511 26.3274   1
  -1   4   0 7.44606 0.78099   1
   3  -1   3 650.093 97.3579  -2
   0   4   0 650.093 97.3579   1
  -3   1   1 892.287 115.118  -4
   0   4   3 892.287 115.118  -3
   3  -1   3 892.287 115.118  -2
   0   4   0 892.287 115.118   1
   1   4   4 79.0410 4.29147  -3
   1   4   0 79.0410 4.29147   1
   2   4   5 115.817 6.08832  -3
   2   4   0 115.817 6.08832   1
   3   4   6 136.892 10.6466  -3
   3   4   0 136.892 10.6466   1
   4   4   0 549.321 37.4033   1
   4   5   9 153.188 14.6153  -2
   5   4   0 153.188 14.6153   1
   6   4   8 98.0383 8.12299  -3
   6   4   0 98.0383 8.12299   1
   7   4   9 8.69190 2.53830  -3
   7   4   0 8.69190 2.53830   1
   8   4  10 16.8266 2.70289  -3
   8   4   0 16.8266 2.70289   1
   9   4  11 3.65581 2.59834  -3
   9   4   0 3.65581 2.59834   1
  -5 -12   2 35.2094 8.33215  -4
  11   4   0 35.2094 8.33215   1
  -2  12   1 41.3919 6.24605  -4
  -2  12   7 41.3919 6.24605  -2
  -9   5   0 41.3919 6.24605   1
  -2  11   1 30.8628 8.34412  -4
   8  -5   3 30.8628 8.34412  -3
  -2  11   6 30.8628 8.34412  -2
  -8   5   0 30.8628 8.34412   1
   7  -5   2 24.7661 2.45850  -3
  -7   5   0 24.7661 2.45850   1
   6  -5   1 15.1448 2.34955  -3
  -6   5   0 15.1448 2.34955   1
  -5   5   0 56.4827 6.33888  -3
  -5   5   0 56.4827 6.33888   1
  -3   6   1 62.9233 10.0240  -4
  -3   6   1 62.9233 10.0240  -2
  -4   5   0 62.9233 10.0240   1
  -3   6   1 66.7774 18.9644  -2
  -4   5   0 66.7774 18.9644   1
  -3   5   0 6.13019 1.39515   1
  -2   5   2 82.1774 8.16348  -3
  -2   5   0 82.1774 8.16348   1
  -1   5   3 0.19852 1.45540  -3
  -1   5   0 0.19852 1.45540   1
   0   5   4 1.72839 0.93124  -3
   0   5   0 1.72839 0.93124   1
   1   5   5 347.363 20.8510  -3
   4   0   5 347.363 20.8510  -2
   1   5   0 347.363 20.8510   1
   2   5   6 146.484 19.1276  -3
   2   5   0 146.484 19.1276   1
   3   5   0 518.936 28.2380   1
   4   5   0 34.3621 2.45278   1
   5   5   8 0.73491 2.25435  -3
   5   5   0 0.73491 2.25435   1
  -5  -6   2 70.2599 10.2595  -4
   6   5   9 70.2599 10.2595  -3
   5   6  11 70.2599 10.2595  -2
   6   5   0 70.2599 10.2595   1
   7   5  10 -1.3765 4.17182  -3
   7   5   0 -1.3765 4.17182   1
   8   5  11 3.48005 2.92598  -3
   8   5   0 3.48005 2.92598   1
   9   5   0 6.45614 1.88585   1
  10   5   0 -0.0220 2.08554   1
   9  -6   3 -0.7351 4.79743  -3
  -9   6   0 -0.7351 4.79743   1
  -3  11   1 12.8962 7.62618  -4
   8  -6   2 12.8962 7.62618  -3
  -3  11   5 12.8962 7.62618  -2
  -8   6   0 12.8962 7.62618   1
  -3  10   2 127.194 18.7874  -4
   7  -6   1 127.194 18.7874  -3
  -3  10   4 127.194 18.7874  -2
  -7   6   0 127.194 18.7874   1
   7  -6   1 103.939 10.7883  -3
  -3  10   4 103.939 10.7883  -2
  -7   6   0 103.939 10.7883   1
  -6   6   0 7.37041 2.78922  -3
  -6   6   0 7.37041 2.78922   1
  -5   6   1 183.432 17.7892  -3
  -5   6   0 183.432 17.7892   1
  -4   6   0 66.8534 4.40318   1
   4  -5   1 132.023 22.8432  -2
  -3   6   0 132.023 22.8432   1
  -2   6   3 126.145 13.7790  -3
  -2   6   0 126.145 13.7790   1
  -1   6   4 44.6428 3.02691  -3
  -1   6   0 44.6428 3.02691   1
   0   6   5 30.3334 2.69033  -3
   0   6   0 30.3334 2.69033   1
   1   6   0 44.0098 3.25778   1
  -5  -1   2 148.962 11.5189  -4
   5   1   7 148.962 11.5189  -2
   2   6   0 148.962 11.5189   1
  -5  -2   2 223.933 29.2126  -4
   5   2   8 223.933 29.2126  -2
   3   6   0 223.933 29.2126   1
   4   6   8 161.424 11.2599  -3
   4   6   0 161.424 11.2599   1
   5   6   9 -3.1312 1.72021  -3
   5   6   0 -3.1312 1.72021   1
   6   6  10 6.71322 2.44948  -3
   6   6   0 6.71322 2.44948   1
   6   8  14 44.3570 37.4517  -2
   8   6   0 44.3570 37.4517   1
   9   6   0 15.3065 2.68096   1
  10   6  13 6.19679 3.42829  -3
  10   6   0 6.19679 3.42829   1
   8  -7   1 4.57622 2.83505  -3
  -8   7   0 4.57622 2.83505   1
  -7   7   0 10.7487 7.84581  -3
  -4  10   3 10.7487 7.84581  -2
  -7   7   0 10.7487 7.84581   1
  -4   9   2 90.1735 22.0940  -2
  -6   7   0 90.1735 22.0940   1
  -5   7   1 4.15625 4.29612  -3
  -5   7   0 4.15625 4.29612   1
  -4   7   2 32.7816 4.81800  -3
  -4   7   0 32.7816 4.81800   1
  -3   7   3 8.39411 2.27548  -3
  -3   7   0 8.39411 2.27548   1
  -2   7   4 24.7992 3.54290  -3
  -2   7   0 24.7992 3.54290   1
  -5   3   2 7.37365 2.46944  -4
  -1   7   5 7.37365 2.46944  -3
   5  -3   4 7.37365 2.46944  -2
  -1   7   0 7.37365 2.46944   1
   0   7   0 8.13878 1.13529   1
   1   7   0 60.3438 4.86470   1
   2   7   7 243.558 23.4467  -3
   2   7   0 243.558 23.4467   1
   3   7   8 2.64866 1.96296  -3
   3   7   0 2.64866 1.96296   1
  -6  -2   2 8.63977 5.05701  -4
   3   7   8 8.63977 5.05701  -3
   3   7   0 8.63977 5.05701   1
   4   7   9 15.5639 17.0398  -3
   6   3  10 15.5639 17.0398  -2
   4   7   0 15.5639 17.0398   1
   5   7  10 37.6295 3.76946  -3
   5   7   0 37.6295 3.76946   1
   6   7  11 -0.2784 5.62024  -3
   6   7   0 -0.2784 5.62024   1
   7   7   0 5.54375 1.73651   1
   8   7  12 0.90458 5.79835  -3
   8   7   0 0.90458 5.79835   1
   9   7  13 22.7642 4.09374  -3
   9   7   0 22.7642 4.09374   1
  10   7  14 2.62783 2.62573  -3
  10   7   0 2.62783 2.62573   1
  -8   8   0 15.4140 8.40008  -3
  -8   8   0 15.4140 8.40008   1
  -7   8   0 24.3246 3.46451   1
  -6   8   1 -4.2397 6.43147  -3
  -6   8   0 -4.2397 6.43147   1
  -5   8   2 42.4183 5.60721  -4
  -5   8   2 42.4183 5.60721  -3
  -5   8   0 42.4183 5.60721  -2
  -5   8   0 42.4183 5.60721   1
  -4   8   3 36.5139 3.86306  -3
  -4   8   0 36.5139 3.86306   1
  -3   8   4 57.8666 6.10313  -3
  -3   8   0 57.8666 6.10313   1
  -2   8   5 58.0452 6.53952  -3
  -2   8   0 58.0452 6.53952   1
  -1   8   0 1.54035 1.86714   1
   6  -2   6 25.0590 6.19796  -2
   0   8   0 25.0590 6.19796   1
   1   8   7 32.0527 2.98721  -3
   1   8   0 32.0527 2.98721   1
   2   8   8 61.9834 4.64710  -3
   2   8   0 61.9834 4.64710   1
   3   8   9 5.59400 1.44444  -3
   3   8   0 5.59400 1.44444   1
   4   8  10 10.1428 2.57850  -3
   4   8   0 10.1428 2.57850   1
  -7  -4   3 14.5571 3.36186  -4
   5   8  11 14.5571 3.36186  -3
   7   4  12 14.5571 3.36186  -2
   5   8   0 14.5571 3.36186   1
   6   8   0 13.1044 2.25205   1
   7   8  12 54.3556 4.00984  -3
   7   8   0 54.3556 4.00984   1
   8   8  13 0.09596 2.65950  -3
   8   8   0 0.09596 2.65950   1
   9   8  14 2.09552 2.67364  -3
   9   8   0 2.09552 2.67364   1
  -7   9   1 -0.6256 4.19189  -3
  -7   9   0 -0.6256 4.19189   1
  -6   9   2 11.0593 3.38913  -3
  -6   9   0 11.0593 3.38913   1
  -5   9   3 2.95697 2.42580  -3
  -5   9   0 2.95697 2.42580   1
  -4   9   4 49.1610 8.38623  -3
   6  -7   2 49.1610 8.38623  -2
  -4   9   0 49.1610 8.38623   1
  -6   6   3 45.4193 9.37764  -4
  -3   9   5 45.4193 9.37764  -3
   6  -6   3 45.4193 9.37764  -2
  -3   9   0 45.4193 9.37764   1
  -2   9   0 -3.0219 1.69816   1
  -1   9   6 5.76897 3.43623  -3
  -1   9   0 5.76897 3.43623   1
   0   9   7 11.3018 2.67159  -3
   0   9   0 11.3018 2.67159   1
  -7   1   3 31.4767 3.31774  -4
   1   9   8 31.4767 3.31774  -3
   7  -1   8 31.4767 3.31774  -2
   1   9   0 31.4767 3.31774   1
   2   9   9 40.3527 3.91229  -3
   2   9   0 40.3527 3.91229   1
   3   9  10 6.91158 2.30898  -3
   3   9   0 6.91158 2.30898   1
   4   9   0 7.88633 1.36691   1
   5   9   0 6.37226 1.70459   1
  -8  -5   3 16.0805 5.88311  -4
   6   9  12 16.0805 5.88311  -3
   8   5  14 16.0805 5.88311  -2
   6   9   0 16.0805 5.88311   1
   7   9  13 28.6827 4.16094  -3
   7   9   0 28.6827 4.16094   1
   8   9  14 -8.6682 2.59882  -3
   8   9   0 -8.6682 2.59882   1
   9   9  15 -4.4511 3.71907  -3
   9   9   0 -4.4511 3.71907   1
  -6  10   3 1.94269 2.69516  -3
  -6  10   0 1.94269 2.69516   1
  -5  10   4 3.59598 3.39923  -3
  -5  10   0 3.59598 3.39923   1
  -4  10   5 27.9840 4.98418  -3
  -4  10   0 27.9840 4.98418   1
  -7   6   3 -0.1864 5.90492  -4
   7  -6   4 -0.1864 5.90492  -2
  -3  10   0 -0.1864 5.90492   1
  -7   5   3 35.3555 8.16167  -4
  -2  10   6 35.3555 8.16167  -3
  -2  10   0 35.3555 8.16167   1
  -1  10   7 -0.0578 2.54171  -3
  -1  10   0 -0.0578 2.54171   1
   0  10   8 4.35884 1.85279  -3
   0  10   0 4.35884 1.85279   1
   1  10   9 37.7866 4.35871  -3
   1  10   0 37.7866 4.35871   1
  -8   0   3 62.5010 11.6765  -4
   2  10  10 62.5010 11.6765  -3
   8   0  10 62.5010 11.6765  -2
   2  10   0 62.5010 11.6765   1
   2  10  10 41.2617 9.07485  -3
   8   0  10 41.2617 9.07485  -2
   2  10   0 41.2617 9.07485   1
   2  10  10 45.7354 32.3352  -3
   2  10   0 45.7354 32.3352   1
  -8  -1   3 48.1893 33.6349  -4
   3  10   0 48.1893 33.6349   1
   4  10  11 58.0680 10.2922  -3
   4  10   0 58.0680 10.2922   1
   5  10  12 2.72542 2.66481  -3
   5  10   0 2.72542 2.66481   1
   6  10  13 39.6121 4.75054  -3
   6  10   0 39.6121 4.75054   1
   7  10  14 8.22920 3.34719  -3
   7  10   0 8.22920 3.34719   1
  -5  11   0 10.1834 3.62365   1
  -4  11   0 -2.2392 2.33832   1
  -3  11   6 3.07909 3.22383  -3
  -3  11   0 3.07909 3.22383   1
  -2  11   7 33.9560 4.82687  -3
  -2  11   0 33.9560 4.82687   1
   0  11   9 9.32969 2.73519  -3
   0  11   0 9.32969 2.73519   1
   1  11  10 4.07687 5.87880  -3
   1  11   0 4.07687 5.87880   1
   2  11   0 -1.1365 1.48882   1
   3  11  11 2.39830 6.18348  -3
   3  11   0 2.39830 6.18348   1
   4  11  12 7.28167 2.97494  -3
   4  11   0 7.28167 2.97494   1
   5  11  13 -3.4049 1.95910  -3
   5  11   0 -3.4049 1.95910   1
   6  11  14 18.9648 3.33632  -3
   6  11   0 18.9648 3.33632   1
   7  11  15 -1.0796 5.26328  -3
   7  11   0 -1.0796 5.26328   1
  -4  12   6 18.5483 4.36416  -3
  -4  12   0 18.5483 4.36416   1
  -3  12   7 2.30296 3.25382  -3
  -3  12   0 2.30296 3.25382   1
  -2  12   8 0.30190 2.56024  -3
  -2  12   0 0.30190 2.56024   1
  -1  12   9 8.31109 4.32320  -3
  -1  12   0 8.31109 4.32320   1
  -9   3   4 43.2255 6.78993  -4
   0  12  10 43.2255 6.78993  -3
   9  -3   9 43.2255 6.78993  -2
   0  12   0 43.2255 6.78993   1
   1  12   0 1.71498 1.85776   1
   2  12  11 56.0610 7.48281  -3
   2  12   0 56.0610 7.48281   1
   3  12  12 26.3013 3.35995  -3
   3  12   0 26.3013 3.35995   1
   4  12  13 10.5246 4.04907  -3
   4  12   0 10.5246 4.04907   1
   6  12  15 14.7944 8.83867  -3
   6  12   0 14.7944 8.83867   1
  -2  13   0 5.93293 2.34166   1
  -1  13  10 5.65182 7.30467  -3
  -1  13   0 5.65182 7.30467   1
   0  13  10 -3.8210 7.51660  -3
   0  13   0 -3.8210 7.51660   1
   2  13  12 0.23429 5.05365  -3
   2  13   0 0.23429 5.05365   1
 -10   1   4 12.1556 9.33252  -4
   2  13  12 12.1556 9.33252  -3
  10  -1  12 12.1556 9.33252  -2
   2  13   0 12.1556 9.33252   1
   3  13  13 -0.7129 3.99076  -3
   3  13   0 -0.7129 3.99076   1
   4  13  14 9.56842 5.17188  -3
   4  13   0 9.56842 5.17188   1
   3  13  14 1.79433 4.15870  -3
  -3 -13   1 1.79433 4.15870   1
 -10   1   5 4.78626 6.21424  -4
   2  13  13 4.78626 6.21424  -3
  -2 -13   1 4.78626 6.21424   1
   0  13  11 -2.9716 7.42786  -3
   0 -13   1 -2.9716 7.42786   1
  -1  13  11 16.6650 8.19473  -3
   1 -13   1 16.6650 8.19473   1
   4  12  14 -4.4857 3.76148  -3
  -4 -12   1 -4.4857 3.76148   1
   3  12  13 -1.1583 4.04159  -3
  -3 -12   1 -1.1583 4.04159   1
   2  12  12 2.43147 4.56086  -3
  -2 -12   1 2.43147 4.56086   1
  -9   2   5 1.46731 6.93650  -4
   9  -2  11 1.46731 6.93650  -2
  -1 -12   1 1.46731 6.93650   1
  -9   3   5 1.50178 5.33237  -4
   0  12  11 1.50178 5.33237  -3
   9  -3  10 1.50178 5.33237  -2
   0 -12   1 1.50178 5.33237   1
  -1  12  10 0.82292 2.71600  -3
   1 -12   1 0.82292 2.71600   1
  -2  12   9 21.8747 3.14524  -3
   2 -12   1 21.8747 3.14524   1
  -3  12   8 3.87844 2.97213  -3
   3 -12   1 3.87844 2.97213   1
   7  11  16 3.31443 5.43630  -3
  -7 -11   1 3.31443 5.43630   1
   6  11  15 27.2699 5.52876  -3
  -6 -11   1 27.2699 5.52876   1
   5  11  14 3.30959 5.01837  -3
  -5 -11   1 3.30959 5.01837   1
  -4 -11   1 3.05765 1.73277   1
  -3 -11   1 26.1746 4.11138   1
  -2 -11   1 1.22689 1.52668   1
   1  11  11 21.1982 7.05299  -3
  -1 -11   1 21.1982 7.05299   1
   0  11  10 -1.0027 2.93238  -3
   0 -11   1 -1.0027 2.93238   1
  -2  11   8 3.44256 3.76216  -3
   2 -11   1 3.44256 3.76216   1
  -3  11   7 5.51014 3.20348  -3
   3 -11   1 5.51014 3.20348   1
  -4  11   6 3.23729 6.03441  -3
   4 -11   1 3.23729 6.03441   1
   5 -11   1 16.0545 5.89329   1
  -9  -6   4 -6.4022 6.91916  -4
   7  10  15 -6.4022 6.91916  -3
  -7 -10   1 -6.4022 6.91916   1
   7  10  15 1.41185 3.07040  -3
  -7 -10   1 1.41185 3.07040   1
   6  10  14 8.40772 3.37348  -3
  -6 -10   1 8.40772 3.37348   1
   5  10  13 -2.8220 2.76549  -3
  -5 -10   1 -2.8220 2.76549   1
   4  10  12 35.2248 6.15623  -3
  -4 -10   1 35.2248 6.15623   1
  -8  -1   4 6.66526 5.53361  -4
  -3 -10   1 6.66526 5.53361   1
   2  10  11 58.2370 34.1915  -3
  -2 -10   1 58.2370 34.1915   1
  -8   0   4 10.2444 7.99550  -4
   2  10  11 10.2444 7.99550  -3
   8   0  11 10.2444 7.99550  -2
  -2 -10   1 10.2444 7.99550   1
   1  10  10 3.11787 1.70373  -3
  -1 -10   1 3.11787 1.70373   1
   0  10   9 7.78463 2.06986  -3
   0 -10   1 7.78463 2.06986   1
  -1  10   8 102.039 8.60295  -3
   1 -10   1 102.039 8.60295   1
  -7   5   4 15.6277 6.74649  -4
  -2  10   7 15.6277 6.74649  -3
   7  -5   6 15.6277 6.74649  -2
   2 -10   1 15.6277 6.74649   1
   3 -10   1 58.2213 6.32049   1
  -4  10   6 3.69238 4.02589  -3
   4 -10   1 3.69238 4.02589   1
  -5  10   5 6.35589 3.43230  -3
   5 -10   1 6.35589 3.43230   1
  -6  10   4 6.77008 3.01799  -3
   6 -10   1 6.77008 3.01799   1
   8   9  15 12.6406 2.74627  -3
  -8  -9   1 12.6406 2.74627   1
  -8  -6   4 -2.7586 6.27119  -4
   7   9  14 -2.7586 6.27119  -3
  -7  -9   1 -2.7586 6.27119   1
  -8  -5   4 94.2733 55.2134  -4
   6   9  13 94.2733 55.2134  -3
  -6  -9   1 94.2733 55.2134   1
  -5  -9   1 16.7718 2.09621   1
  -4  -9   1 30.2510 2.70208   1
   3   9  11 54.1187 6.50659  -3
  -3  -9   1 54.1187 6.50659   1
  -7   0   4 28.0992 7.68573  -4
   2   9  10 28.0992 7.68573  -3
   7   0  10 28.0992 7.68573  -2
  -2  -9   1 28.0992 7.68573   1
   1   9   9 23.9099 5.74818  -3
  -1  -9   1 23.9099 5.74818   1
  -7   1   4 33.4484 5.24586  -4
   1   9   9 33.4484 5.24586  -3
   7  -1   9 33.4484 5.24586  -2
  -1  -9   1 33.4484 5.24586   1
   0   9   8 73.8544 6.20518  -3
   0  -9   1 73.8544 6.20518   1
  -1   9   7 38.6428 5.11489  -3
   1  -9   1 38.6428 5.11489   1
  -2   9   7 33.0710 6.47966  -3
   2  -9   1 33.0710 6.47966   1
  -6   6   4 131.507 12.6090  -4
  -3   9   6 131.507 12.6090  -3
   6  -6   4 131.507 12.6090  -2
   3  -9   1 131.507 12.6090   1
  -4   9   5 1.66975 5.17133  -3
   6  -7   3 1.66975 5.17133  -2
   4  -9   1 1.66975 5.17133   1
  -5   9   4 28.5444 4.21060  -3
   5  -9   1 28.5444 4.21060   1
  -6   9   3 11.4590 3.42525  -3
   6  -9   1 11.4590 3.42525   1
  -7   9   2 -5.3487 4.25753  -3
   7  -9   1 -5.3487 4.25753   1
   9   8  15 2.46842 2.61473  -3
  -9  -8   1 2.46842 2.61473   1
   8   8  14 21.1853 2.92475  -3
  -8  -8   1 21.1853 2.92475   1
   7   8  13 5.62876 3.26540  -3
  -7  -8   1 5.62876 3.26540   1
  -6  -8   1 17.4231 2.25910   1
  -7  -4   4 14.2023 7.25476  -4
   5   8  12 14.2023 7.25476  -3
   7   4  13 14.2023 7.25476  -2
  -5  -8   1 14.2023 7.25476   1
   7   4  13 3.03999 4.05256  -2
  -5  -8   1 3.03999 4.05256   1
   4   8  11 -6.0489 1.80909  -3
  -4  -8   1 -6.0489 1.80909   1
   3   8  10 7.46813 1.59129  -3
  -3  -8   1 7.46813 1.59129   1
   2   8   9 39.5561 3.11335  -3
  -2  -8   1 39.5561 3.11335   1
   1   8   8 71.1606 7.58108  -3
  -1  -8   1 71.1606 7.58108   1
   6  -2   7 13.6115 2.26158  -2
   0  -8   1 13.6115 2.26158   1
   1  -8   1 124.902 8.67069   1
  -2   8   6 16.4157 3.51972  -3
   2  -8   1 16.4157 3.51972   1
  -3   8   5 18.6478 2.76461  -3
   3  -8   1 18.6478 2.76461   1
  -4   8   4 3.15980 2.56216  -3
   4  -8   1 3.15980 2.56216   1
  -5   8   3 7.46086 3.33587  -4
  -5   8   3 7.46086 3.33587  -3
   5  -8   1 7.46086 3.33587  -2
   5  -8   1 7.46086 3.33587   1
  -6   8   2 8.02799 4.02343  -3
   6  -8   1 8.02799 4.02343   1
   7  -8   1 -0.5505 2.62592   1
  -8   8   1 4.99392 7.92747  -3
   8  -8   1 4.99392 7.92747   1
  10   7  15 1.98472 2.66504  -3
 -10  -7   1 1.98472 2.66504   1
   9   7  14 4.38374 2.81642  -3
  -9  -7   1 4.38374 2.81642   1
   8   7  13 -6.4647 5.88025  -3
  -8  -7   1 -6.4647 5.88025   1
  -7  -7   1 10.7911 1.80136   1
   6   7  12 22.0292 6.01209  -3
  -6  -7   1 22.0292 6.01209   1
   5   7  11 41.9194 4.32569  -3
  -5  -7   1 41.9194 4.32569   1
   4   7  10 81.5977 10.9580  -3
   6   3  11 81.5977 10.9580  -2
  -4  -7   1 81.5977 10.9580   1
   3   7   9 120.675 7.80241  -3
  -3  -7   1 120.675 7.80241   1
   2   7   8 40.5863 5.29738  -3
  -2  -7   1 40.5863 5.29738   1
  -1  -7   1 43.3480 3.24087   1
   0  -7   1 -0.5137 1.22749   1
  -5   3   3 26.2981 2.92808  -4
  -1   7   6 26.2981 2.92808  -3
   5  -3   5 26.2981 2.92808  -2
   1  -7   1 26.2981 2.92808   1
  -2   7   5 4.41549 2.41175  -3
   2  -7   1 4.41549 2.41175   1
  -3   7   4 6.85438 2.12792  -3
   3  -7   1 6.85438 2.12792   1
  -4   7   3 46.3440 7.32014  -3
   4  -7   1 46.3440 7.32014   1
  -5   7   2 51.3177 6.21684  -3
   5  -7   1 51.3177 6.21684   1
  -4   9   3 81.3945 12.8468  -4
  -6   7   2 81.3945 12.8468  -3
  -4   9   1 81.3945 12.8468  -2
   6  -7   1 81.3945 12.8468   1
  -7   7   1 9.99503 6.74396  -3
   7  -7   1 9.99503 6.74396   1
  -8   7   0 13.8525 3.35401  -3
   8  -7   1 13.8525 3.35401   1
   9  -7   1 12.1719 5.49800  -3
   9  -7   1 12.1719 5.49800   1
  10   6  14 -3.9775 3.24152  -3
 -10  -6   1 -3.9775 3.24152   1
  -9  -6   1 8.04447 1.97221   1
  -8  -6   1 22.3318 4.74452   1
   7   6  12 44.7432 5.50939  -3
  -7  -6   1 44.7432 5.50939   1
   6   6  11 2.11003 2.34417  -3
  -6  -6   1 2.11003 2.34417   1
   5   6  10 5.42144 2.59634  -3
  -5  -6   1 5.42144 2.59634   1
   4   6   9 5.70727 1.64641  -3
  -4  -6   1 5.70727 1.64641   1
  -5  -2   3 28.2659 4.36745  -4
   5   2   9 28.2659 4.36745  -2
  -3  -6   1 28.2659 4.36745   1
  -2  -6   1 232.960 14.7129   1
  -1  -6   1 325.200 22.5064   1
   0   6   6 204.620 13.0100  -3
   0  -6   1 204.620 13.0100   1
  -1   6   5 30.3195 2.42271  -3
   1  -6   1 30.3195 2.42271   1
  -4   4   3 38.1830 4.36846  -4
  -2   6   4 38.1830 4.36846  -3
   4  -4   3 38.1830 4.36846  -2
   2  -6   1 38.1830 4.36846   1
  -3   6   3 11.4469 2.95485  -3
   3  -6   1 11.4469 2.95485   1
   4  -6   1 2.22580 1.32890   1
  -5   6   2 27.7614 4.48078  -3
   5  -6   1 27.7614 4.48078   1
  -6   6   1 13.4171 3.17204  -3
   6  -6   1 13.4171 3.17204   1
  -7   6   0 38.8228 5.26275  -3
  -3  10   3 38.8228 5.26275  -2
   7  -6   1 38.8228 5.26275   1
   8  -6   1 13.4203 4.89821  -3
  -3  11   4 13.4203 4.89821  -2
   8  -6   1 13.4203 4.89821   1
  -3  11   2 9.04364 7.87581  -4
   8  -6   1 9.04364 7.87581  -3
  -3  11   4 9.04364 7.87581  -2
   8  -6   1 9.04364 7.87581   1
   9  -6   2 4.85457 5.00958  -3
   9  -6   1 4.85457 5.00958   1
 -10  -5   1 32.8499 3.56454   1
  -9  -5   1 19.9627 2.39024   1
   8   5  12 103.014 9.42314  -3
  -8  -5   1 103.014 9.42314   1
  -5  -7   3 199.422 17.1206  -4
   7   5  11 199.422 17.1206  -3
   5   7  13 199.422 17.1206  -2
  -7  -5   1 199.422 17.1206   1
   6   5  10 112.836 10.0920  -3
  -6  -5   1 112.836 10.0920   1
   5   5   9 193.213 14.2535  -3
  -5  -5   1 193.213 14.2535   1
  -4  -5   1 33.5448 2.94136   1
  -3  -5   1 113.712 7.18739   1
  -2  -5   1 347.912 35.0912   1
   1   5   6 77.9956 17.2042  -3
  -1  -5   1 77.9956 17.2042   1
   1   5   6 229.367 22.0442  -3
   4   0   6 229.367 22.0442  -2
  -1  -5   1 229.367 22.0442   1
   0   5   5 138.418 8.38434  -3
   0  -5   1 138.418 8.38434   1
  -1   5   4 82.1638 5.93705  -3
   1  -5   1 82.1638 5.93705   1
  -2   5   3 108.677 10.4670  -3
   2  -5   1 108.677 10.4670   1
   3  -5   1 161.714 12.6545  -2
   3  -5   1 161.714 12.6545   1
  -3   6   0 193.774 42.6735  -2
   4  -5   1 193.774 42.6735   1
  -3   6   2 552.448 73.1456  -4
  -3   6   0 552.448 73.1456  -2
   4  -5   1 552.448 73.1456   1
  -5   5   1 208.366 28.6525  -3
   5  -5   1 208.366 28.6525   1
  -6   5   0 83.1025 6.06797  -3
   6  -5   1 83.1025 6.06797   1
   7  -5   1 66.2539 5.53060  -3
   7  -5   1 66.2539 5.53060   1
  -2  11   2 17.6926 7.12628  -4
   8  -5   2 17.6926 7.12628  -3
  -2  11   5 17.6926 7.12628  -2
   8  -5   1 17.6926 7.12628   1
  -2  12   2 2.83300 6.73578  -4
  -2  12   6 2.83300 6.73578  -2
   9  -5   1 2.83300 6.73578   1
  10  -5   1 0.33467 4.77946   1
 -10  -4   1 4.32065 4.63170   1
   9   4  12 17.9041 3.21566  -3
  -9  -4   1 17.9041 3.21566   1
   8   4  11 -8.5785 2.11905  -3
  -8  -4   1 -8.5785 2.11905   1
   7   4  10 9.84800 2.40979  -3
  -7  -4   1 9.84800 2.40979   1
   6   4   9 7.02924 3.17781  -3
  -6  -4   1 7.02924 3.17781   1
   4   5  10 35.1596 3.49377  -2
  -5  -4   1 35.1596 3.49377   1
  -4  -4   1 234.837 14.5357   1
   3   4   7 16.2461 1.88385  -3
  -3  -4   1 16.2461 1.88385   1
   2   4   6 83.8992 4.52988  -3
  -2  -4   1 83.8992 4.52988   1
   1   4   5 141.163 7.31448  -3
  -1  -4   1 141.163 7.31448   1
   3  -1   4 356.578 54.4261  -2
   0  -4   1 356.578 54.4261   1
  -3   1   2 388.930 37.3076  -4
   0   4   4 388.930 37.3076  -3
   3  -1   4 388.930 37.3076  -2
   0  -4   1 388.930 37.3076   1
   1  -4   1 116.109 6.00438   1
   2  -4   1 29.3250 1.96013   1
  -3   4   2 158.453 12.3413  -3
   3  -4   1 158.453 12.3413   1
  -4   4   1 37.7185 3.39332  -3
   4  -4   1 37.7185 3.39332   1
  -2   7   2 361.787 21.8076  -4
  -5   4   0 361.787 21.8076  -3
  -2   7   2 361.787 21.8076  -2
   5  -4   1 361.787 21.8076   1
   6  -4   1 16.0681 2.04175  -3
   6  -4   1 16.0681 2.04175   1
   7  -4   2 5.00670 5.43147  -3
   7  -4   1 5.00670 5.43147   1
   8  -4   1 14.1625 2.22624   1
  -1  12   2 12.6512 6.58488  -4
   9  -4   1 12.6512 6.58488   1
 -11  -3   1 1.72466 3.23274   1
   9   3  11 -2.7935 4.12052  -3
   4  10  14 -2.7935 4.12052  -2
  -9  -3   1 -2.7935 4.12052   1
   8   3  10 56.4382 5.57943  -3
  -8  -3   1 56.4382 5.57943   1
   7   3   9 10.4422 2.35028  -3
  -7  -3   1 10.4422 2.35028   1
  -6  -3   1 0.63720 1.00779   1
  -5  -3   1 53.5284 3.43249   1
  -3  -4   2 28.6396 5.74285  -4
   4   3   7 28.6396 5.74285  -3
   3   4   8 28.6396 5.74285  -2
  -4  -3   1 28.6396 5.74285   1
   3   3   6 16.1806 1.38443  -3
  -3  -3   1 16.1806 1.38443   1
   2   3   5 0.93289 0.99405  -3
  -2  -3   1 0.93289 0.99405   1
   1   3   4 267.428 17.4399  -3
  -1  -3   1 267.428 17.4399   1
   0  -3   1 23.1065 1.38454   1
  -2   2   2 182.774 11.7388  -4
   2  -2   2 182.774 11.7388  -2
   1  -3   1 182.774 11.7388   1
  -2   3   2 127.827 17.5687  -3
   2  -3   1 127.827 17.5687   1
  -3   3   1 424.219 23.3348  -3
   3  -3   1 424.219 23.3348   1
  -4   3   0 15.3994 1.38524  -3
   4  -3   1 15.3994 1.38524   1
   5  -3   1 189.868 13.3178  -3
   5  -3   1 189.868 13.3178   1
  -1   8   4 89.5609 12.3121  -2
   6  -3   1 89.5609 12.3121   1
   7  -3   1 49.0366 3.86443   1
   8  -3   3 51.7833 9.76222  -3
   8  -3   1 51.7833 9.76222   1
   9  -3   4 31.9272 4.97799  -3
   9  -3   1 31.9272 4.97799   1
  10  -3   5 3.58999 3.53228  -3
  10  -3   1 3.58999 3.53228   1
  11   2  12 4.02311 3.72133  -3
 -11  -2   1 4.02311 3.72133   1
  10   2  11 7.51699 3.33905  -3
 -10  -2   1 7.51699 3.33905   1
   9   2  10 -1.9086 3.73727  -3
  -9  -2   1 -1.9086 3.73727   1
  -3  -9   2 33.3684 9.33805  -4
   8   2   9 33.3684 9.33805  -3
   3   9  12 33.3684 9.33805  -2
  -8  -2   1 33.3684 9.33805   1
  -7  -2   1 17.1953 1.96926   1
   6   2   8 70.7805 7.13548  -3
  -6  -2   1 70.7805 7.13548   1
   5   2   7 1.13137 1.42523  -3
  -5  -2   1 1.13137 1.42523   1
   4   2   6 7.90115 1.05505  -3
  -4  -2   1 7.90115 1.05505   1
   3   2   5 31.2735 10.8464  -3
  -3  -2   1 31.2735 10.8464   1
   2   2   4 1055.21 98.2661  -3
  -2  -2   1 1055.21 98.2661   1
  -1  -2   1 176.876 9.09724   1
   0  -2   1 1752.99 88.6415   1
   1  -2   1 1.36691 0.50187   1
  -2   2   1 285.163 18.7861  -3
  -1   3   0 285.163 18.7861  -2
   2  -2   1 285.163 18.7861   1
  -3   2   0 246.753 12.4551  -3
   3  -2   1 246.753 12.4551   1
   4  -2   1 6.68435 1.30725  -3
   4  -2   1 6.68435 1.30725   1
   5  -2   1 114.087 7.06649   1
   6  -2   1 6.64735 1.04045   1
   0   9   6 206.569 19.8535  -2
   7  -2   1 206.569 19.8535   1
   0   9   1 297.824 67.9734  -4
   0   9   6 297.824 67.9734  -2
   7  -2   1 297.824 67.9734   1
   8  -2   4 21.8848 4.29193  -3
   8  -2   1 21.8848 4.29193   1
   0  10   1 31.9051 7.29565  -4
   8  -2   4 31.9051 7.29565  -3
   0  10   7 31.9051 7.29565  -2
   8  -2   1 31.9051 7.29565   1
   9  -2   5 0.29650 4.18077  -3
   9  -2   1 0.29650 4.18077   1
  10  -2   6 3.70402 5.05992  -3
  10  -2   1 3.70402 5.05992   1
  -3 -13   2 3.34461 6.34561  -4
  11   1  11 3.34461 6.34561  -3
 -11  -1   1 3.34461 6.34561   1
  10   1  10 37.6403 5.94227  -3
 -10  -1   1 37.6403 5.94227   1
  -9  -1   1 27.8160 3.37893   1
  -8  -1   1 57.2919 4.57636   1
  -2  -8   2 10.1475 6.17794  -4
   7   1   8 10.1475 6.17794  -3
   2   8  10 10.1475 6.17794  -2
  -7  -1   1 10.1475 6.17794   1
   6   1   7 113.350 16.0209  -3
   2   7   9 113.350 16.0209  -2
  -6  -1   1 113.350 16.0209   1
   5   1   6 24.5820 1.87849  -3
  -5  -1   1 24.5820 1.87849   1
   4   1   5 410.820 21.6040  -3
  -4  -1   1 410.820 21.6040   1
  -3  -1   1 273.882 15.0833   1
  -2  -1   1 229.255 11.6342   1
   1   1   3 332.097 31.0128  -2
  -1  -1   1 332.097 31.0128   1
  -1   1   1 222.168 11.9924  -3
   1  -1   1 222.168 11.9924   1
  -2   1   0 5.15022 0.91690  -3
   2  -1   1 5.15022 0.91690   1
   0   4   1 2291.62 309.357  -4
   0   4   2 2291.62 309.357  -2
   3  -1   1 2291.62 309.357   1
   0   5   1 520.341 34.4965  -4
   0   5   3 520.341 34.4965  -2
   4  -1   1 520.341 34.4965   1
   5  -1   1 116.594 7.61221   1
   6  -1   3 54.7367 6.12237  -3
   6  -1   1 54.7367 6.12237   1
   7  -1   4 90.7361 5.63367  -3
   7  -1   1 90.7361 5.63367   1
   1  10   1 115.314 15.9303  -4
   8  -1   5 115.314 15.9303  -3
   1  10   8 115.314 15.9303  -2
   8  -1   1 115.314 15.9303   1
   9  -1   6 -15.356 26.0611  -3
   1  11   9 -15.356 26.0611  -2
   9  -1   1 -15.356 26.0611   1
  10  -1   1 10.6860 2.65043   1
  11  -1   1 7.25207 2.77800   1
  11   0  10 -1.0493 7.67669  -3
 -11   0   1 -1.0493 7.67669   1
 -10   0   1 4.42152 2.73624   1
  -9   0   1 -1.8369 2.55977   1
   8   0   8 21.1923 4.22830  -3
  -8   0   1 21.1923 4.22830   1
   7   0   7 8.23598 2.81427  -3
  -7   0   1 8.23598 2.81427   1
   6   0   6 95.7881 6.35639  -3
  -6   0   1 95.7881 6.35639   1
  -1  -6   1 248.463 23.2446  -4
   5   0   5 248.463 23.2446  -3
   1   6   7 248.463 23.2446  -2
  -5   0   1 248.463 23.2446   1
   1   6   7 125.762 23.1820  -2
  -5   0   1 125.762 23.1820   1
  -4   0   1 159.798 9.49952   1
  -3   0   1 0.46238 0.49168   1
  -2   0   1 138.903 7.46168   1
  -1   0   1 2.66702 0.47306   1
   1   0   1 2.07954 2.56240   1
   2   0   1 71.9551 3.76573   1
   3   0   1 30.6895 1.77032   1
   4   0   1 58.5697 3.56705   1
   1   6   5 113.960 21.0309  -2
   5   0   1 113.960 21.0309   1
   6   0   4 49.4050 3.51214  -3
   6   0   1 49.4050 3.51214   1
   7   0   5 16.1158 1.85983  -3
   7   0   1 16.1158 1.85983   1
   8   0   6 6.52503 5.51053  -3
   8   0   1 6.52503 5.51053   1
   2  11  10 7.50639 6.51088  -2
   9   0   1 7.50639 6.51088   1
   2  11   1 -6.0142 5.43893  -4
   9   0   1 -6.0142 5.43893   1
   9   0   7 21.7832 24.4844  -3
   9   0   1 21.7832 24.4844   1
   2  12  11 9.54661 7.30844  -2
  10   0   1 9.54661 7.30844   1
  11   0   8 -5.3199 7.01870  -3
  11   0   1 -5.3199 7.01870   1
 -10   1   1 39.7368 7.67646   1
   8  -1   7 38.6569 4.07810  -3
  -8   1   1 38.6569 4.07810   1
   7  -1   6 73.5211 7.66647  -3
  -7   1   1 73.5211 7.66647   1
   6  -1   5 -0.5870 2.92326  -3
  -6   1   1 -0.5870 2.92326   1
  -5   1   1 -0.9217 1.51372   1
   0  -5   1 634.363 39.8775  -4
   0   5   5 634.363 39.8775  -2
  -4   1   1 634.363 39.8775   1
   3  -1   3 398.159 37.2204  -3
  -3   1   1 398.159 37.2204   1
   2  -1   2 103.570 5.37996  -3
  -2   1   1 103.570 5.37996   1
   1  -1   1 794.776 41.4002  -3
  -1   1   1 794.776 41.4002   1
   1   1   1 1186.79 84.9678  -2
   1   1   1 1186.79 84.9678   1
   2   1   1 279.436 13.6906   1
   3   1   1 126.279 6.69668   1
   4   1   3 217.703 13.0183  -3
   4   1   1 217.703 13.0183   1
   5   1   4 28.8992 2.57830  -3
   5   1   1 28.8992 2.57830   1
   6   1   5 113.652 31.4787  -3
   2   7   7 113.652 31.4787  -2
   6   1   1 113.652 31.4787   1
   2   7   0 197.192 26.9239  -4
   6   1   5 197.192 26.9239  -3
   2   7   7 197.192 26.9239  -2
   6   1   1 197.192 26.9239   1
   7   1   6 148.826 11.5799  -3
   7   1   1 148.826 11.5799   1
   8   1   1 8.47089 1.11508   1
   9   1   1 28.2756 2.78659   1
  10   1   8 13.1139 4.55777  -3
  10   1   1 13.1139 4.55777   1
   3  13   0 21.7176 5.78333  -4
  11   1   9 21.7176 5.78333  -3
   3  13  13 21.7176 5.78333  -2
  11   1   1 21.7176 5.78333   1
  10  -2   8 8.62255 4.13918  -3
 -10   2   1 8.62255 4.13918   1
   9  -2   7 33.7229 6.40865  -3
  -9   2   1 33.7229 6.40865   1
   0 -10   1 53.7421 9.27762  -4
   8  -2   6 53.7421 9.27762  -3
   0  10   9 53.7421 9.27762  -2
  -8   2   1 53.7421 9.27762   1
   0 -10   1 29.9901 6.92090  -4
   0  10   9 29.9901 6.92090  -2
  -8   2   1 29.9901 6.92090   1
  -7   2   1 61.2899 15.2658   1
  -6   2   1 50.2145 4.69664   1
  -5   2   1 46.9289 3.30443   1
   4  -2   3 236.712 22.0848  -3
  -4   2   1 236.712 22.0848   1
   3  -2   2 -1.9128 0.89259  -3
  -1   4   3 -1.9128 0.89259  -2
  -3   2   1 -1.9128 0.89259   1
   2  -2   1 21.5325 1.57209  -3
  -2   2   1 21.5325 1.57209   1
  -1   2   1 0.23728 0.53711   1
   0   2   1 44.1077 2.55164   1
   1   2   1 6.63396 0.70151   1
   2   2   3 9999.99 967.015  -2
   2   2   1 9999.99 967.015   1
   3   2   3 42.2681 2.54487  -3
   3   2   1 42.2681 2.54487   1
   4   2   4 168.763 8.12098  -3
   4   2   1 168.763 8.12098   1
   5   2   5 11.7550 1.91913  -3
   5   2   1 11.7550 1.91913   1
   6   2   6 27.4433 3.43813  -3
   6   2   1 27.4433 3.43813   1
   3   8   0 5.98003 1.84535  -4
   3   8   9 5.98003 1.84535  -2
   7   2   1 5.98003 1.84535   1
   8   2   7 -0.2077 2.64505  -3
   8   2   1 -0.2077 2.64505   1
   9   2   8 5.49855 1.58861  -3
   9   2   1 5.49855 1.58861   1
  10   2   9 5.11905 5.03188  -3
  10   2   1 5.11905 5.03188   1
  11   2  10 -5.8540 6.53486  -3
  11   2   1 -5.8540 6.53486   1
  10  -3   7 41.6274 5.79916  -3
 -10   3   1 41.6274 5.79916   1
   9  -3   6 5.11420 3.96480  -3
  -9   3   1 5.11420 3.96480   1
  -8   3   1 8.68977 2.81256   1
  -1   9   7 231.172 21.2340  -2
  -7   3   1 231.172 21.2340   1
  -1   8   6 47.6831 15.5286  -2
  -6   3   1 47.6831 15.5286   1
   5  -3   3 3.63258 1.18849  -3
  -5   3   1 3.63258 1.18849   1
   4  -3   2 314.549 18.8923  -3
  -4   3   1 314.549 18.8923   1
   3  -3   1 397.118 25.1203  -3
  -3   3   1 397.118 25.1203   1
  -2   3   1 173.678 16.6300  -2
  -2   3   1 173.678 16.6300   1
  -2   3   0 146.506 19.4196  -4
  -2   3   1 146.506 19.4196  -2
  -2   3   1 146.506 19.4196   1
  -1   3   1 283.469 15.6129   1
   0   3   1 -0.2329 0.57585   1
   1   3   2 2315.61 211.123  -3
   1   3   1 2315.61 211.123   1
   2   3   3 39.6563 2.34763  -3
   2   3   1 39.6563 2.34763   1
   3   3   4 326.581 72.7399  -3
   3   3   1 326.581 72.7399   1
   3   3   0 397.348 51.4375  -4
   3   3   4 397.348 51.4375  -3
   3   3   5 397.348 51.4375  -2
   3   3   1 397.348 51.4375   1
   4   3   5 118.613 15.8809  -3
   3   4   6 118.613 15.8809  -2
   4   3   1 118.613 15.8809   1
   3   4   0 132.512 17.7195  -4
   4   3   5 132.512 17.7195  -3
   3   4   6 132.512 17.7195  -2
   4   3   1 132.512 17.7195   1
   5   3   1 26.4320 2.06970   1
   6   3   1 25.9336 2.25745   1
   7   3   7 294.735 28.3610  -3
   7   3   1 294.735 28.3610   1
   4   9   0 3.00957 3.08798  -4
   8   3   8 3.00957 3.08798  -3
   8   3   1 3.00957 3.08798   1
   9   3   9 9.57982 3.40804  -3
   9   3   1 9.57982 3.40804   1
   9   3   9 4.04420 5.46466  -3
   4  10  12 4.04420 5.46466  -2
   9   3   1 4.04420 5.46466   1
  10   3  10 10.2956 2.98418  -3
  10   3   1 10.2956 2.98418   1
  11   3   1 -1.4495 2.91326   1
  -1  13   0 14.2776 9.48205  -4
  10  -4   6 14.2776 9.48205  -3
  -1  13  10 14.2776 9.48205  -2
 -10   4   1 14.2776 9.48205   1
  -1  13  10 11.4767 7.71213  -2
 -10   4   1 11.4767 7.71213   1
  -9   4   1 79.2881 7.54956   1
  -8   4   1 13.6968 3.35413   1
   7  -4   4 13.4593 16.7133  -3
  -7   4   1 13.4593 16.7133   1
   6  -4   3 85.0579 17.4741  -3
  -6   4   1 85.0579 17.4741   1
  -2   7   0 194.731 12.0017  -4
   5  -4   2 194.731 12.0017  -3
  -2   7   4 194.731 12.0017  -2
  -5   4   1 194.731 12.0017   1
   4  -4   1 19.1054 2.38455  -3
  -4   4   1 19.1054 2.38455   1
  -3   4   1 -1.3606 1.09633   1
  -2   4   1 41.1851 2.77896   1
  -1   4   1 280.734 14.6430   1
  -3   1   0 803.152 103.655  -4
   0   4   2 803.152 103.655  -3
   3  -1   2 803.152 103.655  -2
   0   4   1 803.152 103.655   1
   3  -1   2 681.865 101.996  -2
   0   4   1 681.865 101.996   1
   1   4   3 17.8172 1.24041  -3
   1   4   1 17.8172 1.24041   1
   2   4   4 206.957 10.4023  -3
   2   4   1 206.957 10.4023   1
   3   4   5 71.8554 4.51741  -3
   3   4   1 71.8554 4.51741   1
   4   4   1 3.88336 1.33397   1
   4   5   8 65.1067 6.69889  -2
   5   4   1 65.1067 6.69889   1
   6   4   7 -0.6962 2.37641  -3
   6   4   1 -0.6962 2.37641   1
   7   4   8 -0.7297 2.74457  -3
   7   4   1 -0.7297 2.74457   1
   8   4   9 4.56493 2.13541  -3
   8   4   1 4.56493 2.13541   1
   9   4  10 9.33782 2.73149  -3
   9   4   1 9.33782 2.73149   1
  10   4   1 -5.0380 2.49561   1
  11   4   1 13.2801 3.68339   1
  -2  12   0 2.82966 5.41664  -4
  -2  12   8 2.82966 5.41664  -2
  -9   5   1 2.82966 5.41664   1
   8  -5   4 3.62457 18.2251  -3
  -8   5   1 3.62457 18.2251   1
   7  -5   3 8.87715 3.37575  -3
  -7   5   1 8.87715 3.37575   1
   6  -5   2 12.8307 1.83762  -3
  -6   5   1 12.8307 1.83762   1
   5  -5   1 27.0238 2.46351  -3
  -5   5   1 27.0238 2.46351   1
  -3   6   0 972.895 83.4393  -4
  -3   6   2 972.895 83.4393  -2
  -4   5   1 972.895 83.4393   1
  -3   5   1 297.109 16.6235   1
  -2   5   1 4.44656 1.79020  -3
  -2   5   1 4.44656 1.79020   1
  -1   5   2 39.1999 3.05591  -3
  -1   5   1 39.1999 3.05591   1
   0   5   3 128.220 7.89058  -3
   0   5   1 128.220 7.89058   1
   1   5   4 468.401 37.8809  -3
   4   0   4 468.401 37.8809  -2
   1   5   1 468.401 37.8809   1
   2   5   5 104.180 13.8229  -3
   2   5   1 104.180 13.8229   1
   3   5   1 17.6345 1.97060   1
   4   5   1 97.3598 6.10481   1
   5   5   7 89.1675 7.54723  -3
   5   5   1 89.1675 7.54723   1
  -5  -6   1 21.8000 3.08642  -4
   6   5   8 21.8000 3.08642  -3
   5   6  10 21.8000 3.08642  -2
   6   5   1 21.8000 3.08642   1
   7   5   9 87.9327 9.04532  -3
   7   5   1 87.9327 9.04532   1
   8   5  10 4.87213 2.81734  -3
   8   5   1 4.87213 2.81734   1
   9   5   1 20.8219 2.43931   1
  10   5   1 48.2301 4.65465   1
   9  -6   4 6.39466 5.05318  -3
  -9   6   1 6.39466 5.05318   1
  -3  11   0 9.56205 7.00197  -4
   8  -6   3 9.56205 7.00197  -3
  -3  11   6 9.56205 7.00197  -2
  -8   6   1 9.56205 7.00197   1
   7  -6   2 11.2767 15.4858  -3
  -7   6   1 11.2767 15.4858   1
  -3  10   1 7.64758 6.21516  -4
   7  -6   2 7.64758 6.21516  -3
  -7   6   1 7.64758 6.21516   1
   7  -6   2 24.3817 7.64128  -3
  -3  10   5 24.3817 7.64128  -2
  -7   6   1 24.3817 7.64128   1
   6  -6   1 14.2101 3.01434  -3
  -6   6   1 14.2101 3.01434   1
  -5   6   0 22.2437 4.80766  -3
  -5   6   1 22.2437 4.80766   1
  -4   6   1 -0.1045 1.33688   1
  -4   5   0 47.5690 13.0565  -2
  -3   6   1 47.5690 13.0565   1
  -2   6   2 24.5856 2.89087  -3
  -2   6   1 24.5856 2.89087   1
  -1   6   3 3.41207 1.20819  -3
  -1   6   1 3.41207 1.20819   1
   0   6   4 47.7299 3.61173  -3
   0   6   1 47.7299 3.61173   1
   1   6   1 20.9612 1.91090   1
  -5  -1   1 35.3049 3.34438  -4
   5   1   6 35.3049 3.34438  -2
   2   6   1 35.3049 3.34438   1
   3   6   6 16.9016 2.40171  -3
   3   6   1 16.9016 2.40171   1
   4   6   7 47.4766 4.37905  -3
   4   6   1 47.4766 4.37905   1
   5   6   8 23.2868 1.97741  -3
   5   6   1 23.2868 1.97741   1
   6   6   9 9.24521 2.80301  -3
   6   6   1 9.24521 2.80301   1
   8   6   1 2.65219 2.09649   1
   9   6   1 -5.8662 2.01699   1
  10   6  12 -1.6218 5.64357  -3
  10   6   1 -1.6218 5.64357   1
   8  -7   2 26.2223 5.39425  -3
  -8   7   1 26.2223 5.39425   1
  -4  10   1 10.1354 4.84860  -4
   7  -7   1 10.1354 4.84860  -3
  -4  10   4 10.1354 4.84860  -2
  -7   7   1 10.1354 4.84860   1
  -4   9   1 125.614 16.3196  -4
  -4   9   3 125.614 16.3196  -2
  -6   7   1 125.614 16.3196   1
  -5   7   0 10.6988 4.56093  -3
  -5   7   1 10.6988 4.56093   1
  -4   7   1 300.427 22.5155  -3
  -4   7   1 300.427 22.5155   1
  -3   7   2 112.257 10.0772  -3
  -3   7   1 112.257 10.0772   1
  -5   4   1 133.690 13.0233  -4
  -2   7   3 133.690 13.0233  -3
   5  -4   2 133.690 13.0233  -2
  -2   7   1 133.690 13.0233   1
  -5   3   1 78.1587 6.74913  -4
  -1   7   4 78.1587 6.74913  -3
   5  -3   3 78.1587 6.74913  -2
  -1   7   1 78.1587 6.74913   1
   0   7   1 5.29140 1.11214   1
   1   7   1 24.1386 2.18382   1
   2   7   6 19.7565 2.20402  -3
   2   7   1 19.7565 2.20402   1
  -6  -2   1 55.3957 9.38787  -4
   3   7   7 55.3957 9.38787  -3
   3   7   1 55.3957 9.38787   1
   4   7   8 16.1467 5.50999  -3
   6   3   9 16.1467 5.50999  -2
   4   7   1 16.1467 5.50999   1
   4   7   8 4.92845 2.35978  -3
   4   7   1 4.92845 2.35978   1
   5   7   9 257.508 29.1168  -3
   5   7   1 257.508 29.1168   1
   6   7  10 21.8094 7.06650  -3
   6   7   1 21.8094 7.06650   1
   7   7   1 50.8911 4.14278   1
   8   7   1 30.6065 3.11806   1
   9   7  12 5.68230 3.07911  -3
   9   7   1 5.68230 3.07911   1
  10   7  13 13.9428 3.73365  -3
  10   7   1 13.9428 3.73365   1
   8  -8   1 -1.7870 7.77071  -3
  -8   8   1 -1.7870 7.77071   1
  -7   8   1 -2.1116 2.05989   1
  -5   8   1 21.8201 3.65873  -4
  -5   8   1 21.8201 3.65873  -3
  -5   8   1 21.8201 3.65873  -2
  -5   8   1 21.8201 3.65873   1
  -4   8   2 8.21860 2.11707  -3
  -4   8   1 8.21860 2.11707   1
  -3   8   3 49.9850 5.73837  -3
  -3   8   1 49.9850 5.73837   1
  -2   8   4 3.53191 3.34883  -3
  -2   8   1 3.53191 3.34883   1
   6  -3   4 155.295 21.4877  -2
  -1   8   1 155.295 21.4877   1
   6  -2   5 38.3645 5.71698  -2
   0   8   1 38.3645 5.71698   1
   1   8   6 11.4481 3.09438  -3
   1   8   1 11.4481 3.09438   1
   2   8   7 6.22408 1.77432  -3
   2   8   1 6.22408 1.77432   1
   3   8   8 15.7410 1.75932  -3
   3   8   1 15.7410 1.75932   1
   4   8   9 27.6801 3.95556  -3
   4   8   1 27.6801 3.95556   1
  -7  -4   2 20.5343 5.47793  -4
   5   8  10 20.5343 5.47793  -3
   7   4  11 20.5343 5.47793  -2
   5   8   1 20.5343 5.47793   1
   6   8   1 0.64330 1.81052   1
   7   8  11 -4.4208 4.14878  -3
   7   8   1 -4.4208 4.14878   1
   8   8  12 2.14675 3.36733  -3
   8   8   1 2.14675 3.36733   1
   9   8  13 7.84847 3.21052  -3
   9   8   1 7.84847 3.21052   1
  -7   9   0 0.14681 4.37937  -3
  -7   9   1 0.14681 4.37937   1
  -6   9   1 101.271 10.8104  -3
  -6   9   1 101.271 10.8104   1
  -5   9   2 5.48390 2.27733  -3
  -5   9   1 5.48390 2.27733   1
  -4   9   3 17.9976 4.34810  -3
   6  -7   1 17.9976 4.34810  -2
  -4   9   1 17.9976 4.34810   1
  -3   9   4 6.78390 3.89725  -3
  -3   9   1 6.78390 3.89725   1
  -2   9   1 4.88525 2.03992   1
  -1   9   5 25.9545 4.42548  -3
  -1   9   1 25.9545 4.42548   1
   0   9   6 174.183 13.3076  -3
   0   9   1 174.183 13.3076   1
  -7   1   2 74.2388 6.59161  -4
   1   9   7 74.2388 6.59161  -3
   7  -1   7 74.2388 6.59161  -2
   1   9   1 74.2388 6.59161   1
   2   9   8 112.629 8.63913  -3
   2   9   1 112.629 8.63913   1
   3   9   9 57.6921 6.28997  -3
   3   9   1 57.6921 6.28997   1
   4   9   1 19.0581 2.80941   1
   5   9   1 14.6824 2.43463   1
   7   9  12 18.3036 3.62652  -3
   7   9   1 18.3036 3.62652   1
   8   9  13 41.7369 3.94705  -3
   8   9   1 41.7369 3.94705   1
   9   9  14 -2.4191 3.82822  -3
   9   9   1 -2.4191 3.82822   1
  -6  10   2 -6.8385 2.76902  -3
  -6  10   1 -6.8385 2.76902   1
  -5  10   3 2.71999 3.24692  -3
  -5  10   1 2.71999 3.24692   1
  -4  10   4 10.6917 4.22761  -3
  -4  10   1 10.6917 4.22761   1
  -7   6   2 16.3700 6.25651  -4
   7  -6   3 16.3700 6.25651  -2
  -3  10   1 16.3700 6.25651   1
  -2  10   5 16.1272 4.20421  -3
  -2  10   1 16.1272 4.20421   1
  -1  10   6 34.1872 3.99144  -3
  -1  10   1 34.1872 3.99144   1
   0  10   7 3.98895 1.83043  -3
   0  10   1 3.98895 1.83043   1
   1  10   8 63.1346 6.06534  -3
   1  10   1 63.1346 6.06534   1
  -8   0   2 25.5434 7.65786  -4
   2  10   9 25.5434 7.65786  -3
   8   0   9 25.5434 7.65786  -2
   2  10   1 25.5434 7.65786   1
   8   1  10 9.29127 6.20330  -2
   3  10   1 9.29127 6.20330   1
   4  10  10 3.49127 5.65473  -3
   4  10   1 3.49127 5.65473   1
   5  10  11 -3.8052 2.86413  -3
   5  10   1 -3.8052 2.86413   1
   6  10  12 16.6953 2.49667  -3
   6  10   1 16.6953 2.49667   1
   8  10  14 13.7507 3.62909  -3
   8  10   1 13.7507 3.62909   1
  -5  11   4 9.53864 6.55893  -3
  -5  11   1 9.53864 6.55893   1
  -4  11   4 9.49321 6.17545  -3
  -4  11   1 9.49321 6.17545   1
  -3  11   5 12.3648 4.23633  -3
  -3  11   1 12.3648 4.23633   1
  -8   5   2 42.4562 6.38257  -4
  -2  11   6 42.4562 6.38257  -3
   8  -5   5 42.4562 6.38257  -2
  -2  11   1 42.4562 6.38257   1
  -1  11   7 26.3708 4.68219  -3
   8  -4   6 26.3708 4.68219  -2
  -1  11   1 26.3708 4.68219   1
  -8   4   2 17.9444 5.92355  -4
  -1  11   7 17.9444 5.92355  -3
  -1  11   1 17.9444 5.92355   1
   0  11   8 105.742 8.84320  -3
   0  11   1 105.742 8.84320   1
   1  11   9 0.53819 5.97728  -3
   1  11   1 0.53819 5.97728   1
   2  11   1 1.40172 1.62033   1
   3  11   1 7.15660 2.45818   1
   4  11  11 9.74028 3.12079  -3
   4  11   1 9.74028 3.12079   1
   5  11  12 9.27903 2.73382  -3
   5  11   1 9.27903 2.73382   1
   6  11  13 1.60048 2.72953  -3
   6  11   1 1.60048 2.72953   1
   7  11  14 6.57159 5.44283  -3
   7  11   1 6.57159 5.44283   1
  -4  12   5 10.5766 5.47191  -3
  -4  12   1 10.5766 5.47191   1
  -3  12   6 3.13503 3.33044  -3
  -3  12   1 3.13503 3.33044   1
  -2  12   7 4.04454 2.69794  -3
  -2  12   1 4.04454 2.69794   1
  -1  12   8 24.1851 5.57518  -3
  -1  12   1 24.1851 5.57518   1
  -9   3   3 10.9750 7.40772  -4
   0  12   9 10.9750 7.40772  -3
   9  -3   8 10.9750 7.40772  -2
   0  12   1 10.9750 7.40772   1
   1  12   9 0.98106 6.92166  -3
   1  12   1 0.98106 6.92166   1
   2  12  10 6.19311 4.48060  -3
   2  12   1 6.19311 4.48060   1
   3  12  11 -0.4291 2.24842  -3
   3  12   1 -0.4291 2.24842   1
   4  12  12 3.30718 2.10589  -3
   4  12   1 3.30718 2.10589   1
 -10  -3   3 3.26968 8.30869  -4
   5  12  13 3.26968 8.30869  -3
  10   3  14 3.26968 8.30869  -2
   5  12   1 3.26968 8.30869   1
   6  12  14 8.12608 8.81912  -3
   6  12   1 8.12608 8.81912   1
  -2  13   8 20.2722 4.45204  -3
  -2  13   1 20.2722 4.45204   1
  -1  13   9 0.32390 4.02008  -3
  -1  13   1 0.32390 4.02008   1
   0  13   1 16.8032 3.63952   1
 -10   2   3 51.6369 9.40874  -4
   1  13  10 51.6369 9.40874  -3
   1  13   1 51.6369 9.40874   1
 -10   2   3 0.11409 2.91205  -4
   1  13   1 0.11409 2.91205   1
   2  13  11 1.72512 4.73207  -3
   2  13   1 1.72512 4.73207   1
   3  13  12 12.3296 4.36766  -3
   3  13   1 12.3296 4.36766   1
   4  13  13 -2.6547 4.84385  -3
   4  13   1 -2.6547 4.84385   1
   3  13  15 9.54946 6.28412  -3
  -3 -13   2 9.54946 6.28412   1
 -10   1   6 -4.3754 5.40254  -4
   2  13  14 -4.3754 5.40254  -3
  -2 -13   2 -4.3754 5.40254   1
   1  13  13 -8.5019 6.22455  -3
  -1 -13   2 -8.5019 6.22455   1
   0  13  12 8.27534 7.98703  -3
   0 -13   2 8.27534 7.98703   1
   1 -13   2 0.05992 3.11217   1
   4  12  15 1.93472 4.01703  -3
  -4 -12   2 1.93472 4.01703   1
   3  12  14 5.12492 4.29242  -3
  -3 -12   2 5.12492 4.29242   1
   2  12  13 -6.7387 4.56366  -3
  -2 -12   2 -6.7387 4.56366   1
  -9   2   6 57.3040 11.0562  -4
   9  -2  12 57.3040 11.0562  -2
  -1 -12   2 57.3040 11.0562   1
  -9   3   6 38.4276 10.9002  -4
   0  12  12 38.4276 10.9002  -3
   9  -3  11 38.4276 10.9002  -2
   0 -12   2 38.4276 10.9002   1
  -1  12  11 4.50727 2.74579  -3
   1 -12   2 4.50727 2.74579   1
  -2  12  10 17.9569 4.49437  -3
   2 -12   2 17.9569 4.49437   1
  -3  12   9 16.3989 3.31647  -3
   3 -12   2 16.3989 3.31647   1
   6  11  16 14.7796 5.08137  -3
  -6 -11   2 14.7796 5.08137   1
   5  11  15 2.47685 5.15889  -3
  -5 -11   2 2.47685 5.15889   1
   4  11  14 -0.1919 5.82728  -3
  -4 -11   2 -0.1919 5.82728   1
  -2 -11   2 9.10289 3.97846   1
  -1 -11   2 14.0124 2.63181   1
   0  11  11 9.86182 2.98093  -3
   0 -11   2 9.86182 2.98093   1
  -1  11  10 26.0856 7.23100  -3
   8  -4   9 26.0856 7.23100  -2
   1 -11   2 26.0856 7.23100   1
  -2  11   9 14.7766 3.53415  -3
   2 -11   2 14.7766 3.53415   1
  -3  11   8 5.25406 3.95641  -3
   3 -11   2 5.25406 3.95641   1
  -4  11   7 60.6819 10.2807  -3
   4 -11   2 60.6819 10.2807   1
  -7   9   5 5.64496 8.06734  -4
   5 -11   2 5.64496 8.06734   1
   7  10  16 1.07605 6.10690  -3
  -7 -10   2 1.07605 6.10690   1
  -9  -6   5 1.39643 7.26597  -4
   7  10  16 1.39643 7.26597  -3
  -7 -10   2 1.39643 7.26597   1
   6  10  15 -0.9653 2.33430  -3
  -6 -10   2 -0.9653 2.33430   1
   5  10  14 -5.7003 6.82783  -3
  -5 -10   2 -5.7003 6.82783   1
  -4 -10   2 9.83078 0.92660   1
  -3 -10   2 2.88875 0.92370   1
   2  10  12 8.34746 6.58155  -3
  -2 -10   2 8.34746 6.58155   1
   1  10  11 5.84220 3.74888  -3
  -1 -10   2 5.84220 3.74888   1
   0  10  10 34.6971 2.90475  -3
   0 -10   2 34.6971 2.90475   1
  -1  10   9 -3.3497 2.33836  -3
   1 -10   2 -3.3497 2.33836   1
   3 -10   2 20.6977 2.81442   1
  -4  10   7 46.4253 6.22337  -3
   4 -10   2 46.4253 6.22337   1
  -5  10   6 5.73347 3.46056  -3
   5 -10   2 5.73347 3.46056   1
  -6  10   5 9.00664 4.01024  -3
   6 -10   2 9.00664 4.01024   1
   8   9  16 -11.465 3.71135  -3
  -8  -9   2 -11.465 3.71135   1
  -8  -6   5 0.91598 2.72271  -4
   7   9  15 0.91598 2.72271  -3
  -7  -9   2 0.91598 2.72271   1
   6   9  14 -2.7663 3.14021  -3
  -6  -9   2 -2.7663 3.14021   1
  -5  -9   2 17.2796 2.01429   1
  -4  -9   2 1.91920 1.08593   1
   3   9  12 6.87566 4.19555  -3
  -3  -9   2 6.87566 4.19555   1
  -7   0   5 71.2710 6.66549  -4
   2   9  11 71.2710 6.66549  -3
  -2  -9   2 71.2710 6.66549   1
  -7   0   5 84.8594 14.0058  -4
   2   9  11 84.8594 14.0058  -3
   7   0  11 84.8594 14.0058  -2
  -2  -9   2 84.8594 14.0058   1
   1   9  10 19.6270 2.08690  -3
  -1  -9   2 19.6270 2.08690   1
   0   9   9 70.5204 5.10226  -3
   0  -9   2 70.5204 5.10226   1
  -1   9   8 19.7087 6.24967  -3
   1  -9   2 19.7087 6.24967   1
   2  -9   2 34.5694 3.26273   1
  -6   6   5 23.2498 4.20474  -4
  -3   9   7 23.2498 4.20474  -3
   6  -6   5 23.2498 4.20474  -2
   3  -9   2 23.2498 4.20474   1
   6  -6   5 -14.339 16.8340  -2
   3  -9   2 -14.339 16.8340   1
  -4   9   6 1.37627 4.69023  -3
   4  -9   2 1.37627 4.69023   1
  -5   9   5 14.5157 3.20820  -3
   5  -9   2 14.5157 3.20820   1
  -6   9   4 6.64801 4.58557  -3
   6  -9   2 6.64801 4.58557   1
  -7   9   3 -6.3476 4.34244  -3
   7  -9   2 -6.3476 4.34244   1
   9   8  16 9.37754 2.77105  -3
  -9  -8   2 9.37754 2.77105   1
   8   8  15 18.4995 2.61237  -3
  -8  -8   2 18.4995 2.61237   1
   7   8  14 31.4397 4.21838  -3
  -7  -8   2 31.4397 4.21838   1
  -7  -5   5 96.4998 15.5514  -4
   6   8  14 96.4998 15.5514  -3
   7   5  15 96.4998 15.5514  -2
  -6  -8   2 96.4998 15.5514   1
  -7  -4   5 58.1274 42.2084  -4
   5   8  13 58.1274 42.2084  -3
   7   4  14 58.1274 42.2084  -2
  -5  -8   2 58.1274 42.2084   1
  -7  -4   5 34.6132 5.47847  -4
   7   4  14 34.6132 5.47847  -2
  -5  -8   2 34.6132 5.47847   1
   4   8  12 4.87611 2.12854  -3
  -4  -8   2 4.87611 2.12854   1
   3   8  11 3.21640 1.30604  -3
  -3  -8   2 3.21640 1.30604   1
   2   8  10 10.6763 1.27851  -3
  -2  -8   2 10.6763 1.27851   1
   1   8   9 22.1628 5.59187  -3
  -1  -8   2 22.1628 5.59187   1
   6  -2   8 130.437 16.4350  -2
   0  -8   2 130.437 16.4350   1
  -1   8   8 81.5979 11.3061  -3
   1  -8   2 81.5979 11.3061   1
  -2   8   7 30.8565 3.78612  -3
   2  -8   2 30.8565 3.78612   1
  -3   8   6 12.6282 2.63436  -3
   3  -8   2 12.6282 2.63436   1
  -5   7   4 100.846 15.2019  -4
  -4   8   5 100.846 15.2019  -3
   5  -7   3 100.846 15.2019  -2
   4  -8   2 100.846 15.2019   1
  -5   8   4 3.57937 3.63009  -4
  -5   8   4 3.57937 3.63009  -3
   5  -8   2 3.57937 3.63009  -2
   5  -8   2 3.57937 3.63009   1
  -6   8   3 33.3004 5.14802  -3
   6  -8   2 33.3004 5.14802   1
   7  -8   2 3.92231 2.68226   1
  -8   8   2 8.75960 4.63006  -3
   8  -8   2 8.75960 4.63006   1
   9   7  15 15.2770 3.29987  -3
  -9  -7   2 15.2770 3.29987   1
   8   7  14 -0.6537 6.16934  -3
  -8  -7   2 -0.6537 6.16934   1
  -7  -7   2 13.3425 1.96905   1
   6   7  13 31.1777 7.23249  -3
  -6  -7   2 31.1777 7.23249   1
   5   7  12 6.08267 2.56838  -3
  -5  -7   2 6.08267 2.56838   1
   4   7  11 89.1643 11.0256  -3
   6   3  12 89.1643 11.0256  -2
  -4  -7   2 89.1643 11.0256   1
   3   7  10 2.50741 1.58745  -3
  -3  -7   2 2.50741 1.58745   1
   2   7   9 97.3847 9.76795  -3
  -2  -7   2 97.3847 9.76795   1
  -1  -7   2 9.53850 1.40625   1
   0  -7   2 44.0999 2.92834   1
  -5   3   4 117.642 11.9316  -4
  -1   7   7 117.642 11.9316  -3
   5  -3   6 117.642 11.9316  -2
   1  -7   2 117.642 11.9316   1
  -2   7   6 248.612 19.5686  -3
   2  -7   2 248.612 19.5686   1
  -3   7   5 2.53712 1.95960  -3
   3  -7   2 2.53712 1.95960   1
  -4   7   4 12.3006 3.45446  -3
   4  -7   2 12.3006 3.45446   1
  -5   7   3 14.4964 5.04819  -3
   5  -7   2 14.4964 5.04819   1
  -4   9   4 58.5585 10.5277  -4
  -6   7   3 58.5585 10.5277  -3
  -4   9   0 58.5585 10.5277  -2
   6  -7   2 58.5585 10.5277   1
  -4   9   4 66.8344 10.9407  -4
  -4   9   0 66.8344 10.9407  -2
   6  -7   2 66.8344 10.9407   1
  -7   7   2 21.2617 7.39458  -3
   7  -7   2 21.2617 7.39458   1
  -8   7   1 19.7907 4.50135  -3
   8  -7   2 19.7907 4.50135   1
  10   6  15 4.02226 3.35862  -3
 -10  -6   2 4.02226 3.35862   1
  -9  -6   2 22.4357 3.06706   1
  -6  -8   4 13.3330 7.20981  -4
   6   8  16 13.3330 7.20981  -2
  -8  -6   2 13.3330 7.20981   1
   7   6  13 78.1924 8.06714  -3
  -7  -6   2 78.1924 8.06714   1
   6   6  12 16.4400 2.52051  -3
  -6  -6   2 16.4400 2.52051   1
   5   6  11 94.2365 7.73316  -3
  -5  -6   2 94.2365 7.73316   1
   4   6  10 16.6092 3.41443  -3
  -4  -6   2 16.6092 3.41443   1
  -5  -2   4 165.394 31.0625  -4
   5   2  10 165.394 31.0625  -2
  -3  -6   2 165.394 31.0625   1
  -5  -2   4 183.560 23.9669  -4
   3   6   9 183.560 23.9669  -3
   5   2  10 183.560 23.9669  -2
  -3  -6   2 183.560 23.9669   1
  -2  -6   2 20.0067 1.55176   1
  -1  -6   2 5.62954 0.86097   1
   0   6   7 28.3104 2.16602  -3
   0  -6   2 28.3104 2.16602   1
  -1   6   6 146.849 11.9942  -3
   1  -6   2 146.849 11.9942   1
  -4   4   4 49.6125 4.44034  -4
  -2   6   5 49.6125 4.44034  -3
   4  -4   4 49.6125 4.44034  -2
   2  -6   2 49.6125 4.44034   1
  -3   6   4 18.0934 2.70837  -3
   3  -6   2 18.0934 2.70837   1
   4  -6   2 53.7701 4.78265   1
  -5   6   3 63.1095 7.24513  -3
   5  -6   2 63.1095 7.24513   1
  -3   9   4 89.2038 13.7509  -4
  -6   6   2 89.2038 13.7509  -3
   6  -6   2 89.2038 13.7509   1
  -6   6   2 80.6309 8.58069  -3
   6  -6   2 80.6309 8.58069   1
  -7   6   1 11.3963 2.84785  -3
  -3  10   2 11.3963 2.84785  -2
   7  -6   2 11.3963 2.84785   1
  -8   6   0 9.99247 3.09236  -3
   8  -6   2 9.99247 3.09236   1
   9  -6   1 6.15136 4.81405  -3
   9  -6   2 6.15136 4.81405   1
 -10  -5   2 6.01550 2.18148   1
  -9  -5   2 -1.2247 2.15608   1
   8   5  13 22.8305 3.01297  -3
  -8  -5   2 22.8305 3.01297   1
  -5  -7   4 24.4683 3.82738  -4
   7   5  12 24.4683 3.82738  -3
   5   7  14 24.4683 3.82738  -2
  -7  -5   2 24.4683 3.82738   1
   6   5  11 30.1753 3.67681  -3
  -6  -5   2 30.1753 3.67681   1
   5   5  10 83.6306 6.66881  -3
  -5  -5   2 83.6306 6.66881   1
  -4  -5   2 12.3591 1.14428   1
  -3  -5   2 28.7807 2.35314   1
  -4  -1   4 31.6626 6.05880  -4
   2   5   8 31.6626 6.05880  -3
   4   1   8 31.6626 6.05880  -2
  -2  -5   2 31.6626 6.05880   1
   1   5   7 111.575 7.15344  -3
  -1  -5   2 111.575 7.15344   1
   0   5   6 110.224 6.77877  -3
   0  -5   2 110.224 6.77877   1
  -1   5   5 10.9601 1.77600  -3
   1  -5   2 10.9601 1.77600   1
  -2   5   4 79.7602 6.51309  -3
   2  -5   2 79.7602 6.51309   1
   3  -5   2 -0.3645 1.90682  -2
   3  -5   2 -0.3645 1.90682   1
  -4   5   3 10.1633 3.87834  -3
   4  -5   2 10.1633 3.87834   1
  -5   5   2 23.4071 5.06675  -3
   5  -5   2 23.4071 5.06675   1
  -6   5   1 34.4312 3.59453  -3
   6  -5   2 34.4312 3.59453   1
  -7   5   0 8.54609 2.45411  -3
   7  -5   2 8.54609 2.45411   1
  -2  11   3 7.76415 4.51214  -4
   8  -5   1 7.76415 4.51214  -3
  -2  11   4 7.76415 4.51214  -2
   8  -5   2 7.76415 4.51214   1
  -2  12   3 19.3593 7.96733  -4
  -2  12   5 19.3593 7.96733  -2
   9  -5   2 19.3593 7.96733   1
  10  -5   2 21.4761 4.49193   1
 -10  -4   2 7.68974 3.72246   1
   9   4  13 32.7055 4.30757  -3
  -9  -4   2 32.7055 4.30757   1
   8   4  12 -2.9067 2.59323  -3
  -8  -4   2 -2.9067 2.59323   1
   7   4  11 70.3035 5.98477  -3
  -7  -4   2 70.3035 5.98477   1
   6   4  10 7.17225 22.8301  -3
  -6  -4   2 7.17225 22.8301   1
   4   5  11 66.5735 10.2447  -2
  -5  -4   2 66.5735 10.2447   1
  -4  -4   2 36.0471 2.47292   1
   3   4   8 10.2240 1.62467  -3
  -3  -4   2 10.2240 1.62467   1
   2   4   7 221.309 12.3404  -3
  -2  -4   2 221.309 12.3404   1
   1   4   6 10.9259 0.96967  -3
  -1  -4   2 10.9259 0.96967   1
   3  -1   5 84.1612 11.0534  -2
   0  -4   2 84.1612 11.0534   1
   1  -4   2 24.0253 1.59769   1
   2  -4   2 117.365 6.67526   1
  -3   4   3 23.9848 3.21945  -3
   3  -4   2 23.9848 3.21945   1
  -2   6   3 320.427 24.6195  -4
  -4   4   2 320.427 24.6195  -3
  -2   6   0 320.427 24.6195  -2
   4  -4   2 320.427 24.6195   1
  -2   7   3 340.498 26.2660  -4
  -5   4   1 340.498 26.2660  -3
  -2   7   1 340.498 26.2660  -2
   5  -4   2 340.498 26.2660   1
  -6   4   0 49.1526 5.02104  -3
   6  -4   2 49.1526 5.02104   1
   7  -4   1 4.95867 5.60545  -3
   7  -4   2 4.95867 5.60545   1
   8  -4   2 -1.6767 1.65417   1
  10   3  13 -4.7600 7.15352  -3
 -10  -3   2 -4.7600 7.15352   1
   9   3  12 6.21337 3.95582  -3
  -9  -3   2 6.21337 3.95582   1
   9   3  12 -4.2626 33.0608  -3
   4  10  15 -4.2626 33.0608  -2
  -9  -3   2 -4.2626 33.0608   1
   8   3  11 6.68565 1.83930  -3
  -8  -3   2 6.68565 1.83930   1
   7   3  10 3.47062 2.19866  -3
  -7  -3   2 3.47062 2.19866   1
  -6  -3   2 76.6873 4.69869   1
   3   5  10 19.9359 4.40747  -2
  -5  -3   2 19.9359 4.40747   1
  -3  -4   3 343.657 45.7757  -4
   4   3   8 343.657 45.7757  -3
   3   4   9 343.657 45.7757  -2
  -4  -3   2 343.657 45.7757   1
   3   3   7 97.2318 5.63043  -3
  -3  -3   2 97.2318 5.63043   1
   2   3   6 34.3054 2.74134  -3
  -2  -3   2 34.3054 2.74134   1
   1   3   5 90.8216 9.00286  -3
  -1  -3   2 90.8216 9.00286   1
   0  -3   2 7.51902 0.73675   1
  -2   2   3 778.633 64.2899  -4
   2  -2   3 778.633 64.2899  -2
   1  -3   2 778.633 64.2899   1
  -2   3   3 37.8489 5.52841  -3
   2  -3   2 37.8489 5.52841   1
  -3   3   2 34.6503 2.73624  -3
   3  -3   2 34.6503 2.73624   1
  -4   3   1 146.046 10.0232  -3
   4  -3   2 146.046 10.0232   1
  -5   3   0 50.1631 5.05410  -3
   5  -3   2 50.1631 5.05410   1
  -1   8   3 311.640 68.1600  -2
   6  -3   2 311.640 68.1600   1
   7  -3   2 38.2986 2.80414   1
   8  -3   2 4.65597 6.28584  -3
   8  -3   2 4.65597 6.28584   1
   9  -3   3 21.0047 5.15573  -3
   9  -3   2 21.0047 5.15573   1
 -11  -2   2 13.8470 3.71682   1
  10   2  12 23.1291 4.14712  -3
 -10  -2   2 23.1291 4.14712   1
   9   2  11 149.624 18.6445  -3
  -9  -2   2 149.624 18.6445   1
  -3  -9   3 61.9578 11.9220  -4
   8   2  10 61.9578 11.9220  -3
   3   9  13 61.9578 11.9220  -2
  -8  -2   2 61.9578 11.9220   1
  -3  -9   3 64.6721 9.36992  -4
   3   9  13 64.6721 9.36992  -2
  -8  -2   2 64.6721 9.36992   1
  -7  -2   2 38.4516 3.38012   1
   6   2   9 10.7033 2.14539  -3
  -6  -2   2 10.7033 2.14539   1
   5   2   8 48.1395 3.58932  -3
  -5  -2   2 48.1395 3.58932   1
   4   2   7 122.981 7.21782  -3
  -4  -2   2 122.981 7.21782   1
  -2  -3   3 145.110 13.9089  -4
   3   2   6 145.110 13.9089  -3
   2   3   7 145.110 13.9089  -2
  -3  -2   2 145.110 13.9089   1
   2   2   5 431.971 40.2413  -3
  -2  -2   2 431.971 40.2413   1
  -1  -2   2 402.042 19.4230   1
   0  -2   2 189.938 9.09587   1
   1  -2   2 131.073 7.24094   1
  -2   2   2 81.7682 4.53118  -3
   1  -3   1 81.7682 4.53118  -2
   2  -2   2 81.7682 4.53118   1
  -3   2   1 -0.9801 0.84361  -3
   3  -2   2 -0.9801 0.84361   1
  -4   2   0 40.7626 3.17257  -3
   4  -2   2 40.7626 3.17257   1
   5  -2   2 4.27029 0.90999   1
   6  -2   2 23.2645 2.26040   1
   0   9   2 50.7072 20.8495  -4
   0   9   5 50.7072 20.8495  -2
   7  -2   2 50.7072 20.8495   1
   8  -2   3 99.9452 12.3855  -3
   8  -2   2 99.9452 12.3855   1
   9  -2   4 11.6682 1.87082  -3
   9  -2   2 11.6682 1.87082   1
  10  -2   5 83.5549 6.98535  -3
  10  -2   2 83.5549 6.98535   1
  11  -2   2 -5.5998 2.47306   1
  11   1  12 0.12388 3.86386  -3
 -11  -1   2 0.12388 3.86386   1
  10   1  11 -2.8470 5.77154  -3
 -10  -1   2 -2.8470 5.77154   1
  -9  -1   2 4.66093 2.62431   1
  -8  -1   2 -3.0387 2.41846   1
  -2  -8   3 35.1444 5.07403  -4
   7   1   9 35.1444 5.07403  -3
   2   8  11 35.1444 5.07403  -2
  -7  -1   2 35.1444 5.07403   1
   6   1   8 54.1084 5.15508  -3
  -6  -1   2 54.1084 5.15508   1
   5   1   7 202.840 14.2556  -3
  -5  -1   2 202.840 14.2556   1
   4   1   6 76.1205 4.56063  -3
  -4  -1   2 76.1205 4.56063   1
  -3  -1   2 -0.3912 0.58131   1
   1   2   5 105.933 5.80706  -2
  -2  -1   2 105.933 5.80706   1
  -1  -1   2 1328.74 89.9237   1
   0   1   3 147.976 14.0663  -3
   0  -1   2 147.976 14.0663   1
  -1   1   2 374.712 18.9454  -3
   1  -1   2 374.712 18.9454   1
  -2   1   1 19.9136 1.35483  -3
   2  -1   2 19.9136 1.35483   1
   0   4   2 1420.20 191.732  -4
  -3   1   0 1420.20 191.732  -3
   0   4   1 1420.20 191.732  -2
   3  -1   2 1420.20 191.732   1
   0   4   1 766.149 160.178  -2
   3  -1   2 766.149 160.178   1
   4  -1   2 115.363 6.14273   1
   5  -1   2 27.0735 2.26484   1
   6  -1   2 157.833 12.3495  -3
   6  -1   2 157.833 12.3495   1
   7  -1   3 14.9213 4.19470  -3
   7  -1   2 14.9213 4.19470   1
   1  10   2 85.5471 11.2860  -4
   8  -1   4 85.5471 11.2860  -3
   1  10   7 85.5471 11.2860  -2
   8  -1   2 85.5471 11.2860   1
   9  -1   5 44.6804 23.5055  -3
   9  -1   2 44.6804 23.5055   1
  10  -1   2 2.34942 2.21986   1
  11  -1   2 4.32297 2.62634   1
 -10   0   2 4.29102 4.44267   1
  -9   0   2 32.8026 4.85020   1
   8   0   9 7.50600 4.16492  -3
  -8   0   2 7.50600 4.16492   1
   7   0   8 73.3298 7.75065  -3
  -7   0   2 73.3298 7.75065   1
   6   0   7 107.304 30.5131  -3
  -6   0   2 107.304 30.5131   1
   6   0   7 142.206 19.2698  -3
   1   7   9 142.206 19.2698  -2
  -6   0   2 142.206 19.2698   1
  -1  -6   2 88.7815 12.7866  -4
   5   0   6 88.7815 12.7866  -3
   1   6   8 88.7815 12.7866  -2
  -5   0   2 88.7815 12.7866   1
  -4   0   2 416.680 36.0544   1
  -3   0   2 185.459 10.5880   1
  -2   0   2 29.4430 1.67231   1
   1   0   3 76.9386 4.19476  -3
  -1   0   2 76.9386 4.19476   1
  -1   0   1 5.69360 1.57952  -3
   1   0   2 5.69360 1.57952   1
   2   0   2 1773.61 126.832   1
   3   0   2 78.6531 4.53216   1
   1   5   2 894.221 85.2512  -4
   1   5   3 894.221 85.2512  -2
   4   0   2 894.221 85.2512   1
   1   6   4 28.2298 15.1564  -2
   5   0   2 28.2298 15.1564   1
   6   0   3 1.59543 1.31489  -3
   6   0   2 1.59543 1.31489   1
   7   0   4 12.2627 2.77662  -3
   7   0   2 12.2627 2.77662   1
   8   0   5 111.131 9.94952  -3
   8   0   2 111.131 9.94952   1
   2  11   9 66.3517 11.1353  -2
   9   0   2 66.3517 11.1353   1
   2  11   2 20.0878 6.72535  -4
   9   0   2 20.0878 6.72535   1
   9   0   6 75.5977 33.8903  -3
   2  11   9 75.5977 33.8903  -2
   9   0   2 75.5977 33.8903   1
  11   0   7 -0.6666 6.32247  -3
  11   0   2 -0.6666 6.32247   1
 -10   1   2 -7.3852 4.27839   1
  -1 -11   2 -3.6413 7.11580  -4
   9  -1   9 -3.6413 7.11580  -3
   1  11  12 -3.6413 7.11580  -2
  -9   1   2 -3.6413 7.11580   1
   8  -1   8 6.02846 3.03382  -3
  -8   1   2 6.02846 3.03382   1
   7  -1   7 26.3829 4.00370  -3
  -7   1   2 26.3829 4.00370   1
   6  -1   6 68.2042 7.08718  -3
  -6   1   2 68.2042 7.08718   1
  -5   1   2 153.606 12.8204   1
   0  -5   2 122.655 10.5629  -4
   0   5   6 122.655 10.5629  -2
  -4   1   2 122.655 10.5629   1
   3  -1   4 30.8781 3.64896  -3
  -3   1   2 30.8781 3.64896   1
   2  -1   3 7.04423 1.24063  -3
  -2   1   2 7.04423 1.24063   1
   1  -1   2 233.199 12.5747  -3
  -1   1   2 233.199 12.5747   1
   0   1   2 -0.2755 0.53668   1
   1   1   0 15.9043 1.58444  -2
   1   1   2 15.9043 1.58444   1
   2   1   2 29.3663 1.51492   1
   3   1   2 183.686 8.81423   1
   4   1   2 11.3970 1.37578  -3
   4   1   2 11.3970 1.37578   1
   5   1   3 97.3748 5.53326  -3
   5   1   2 97.3748 5.53326   1
   6   1   4 40.3220 18.9051  -3
   2   7   6 40.3220 18.9051  -2
   6   1   2 40.3220 18.9051   1
   2   7   1 68.0698 10.1478  -4
   6   1   4 68.0698 10.1478  -3
   2   7   6 68.0698 10.1478  -2
   6   1   2 68.0698 10.1478   1
   7   1   5 165.469 12.4317  -3
   7   1   2 165.469 12.4317   1
   8   1   2 9.15783 1.32869   1
   9   1   2 0.24073 1.12479   1
  10   1   7 7.84865 4.17649  -3
  10   1   2 7.84865 4.17649   1
   3  13   1 9.15797 7.26001  -4
  11   1   8 9.15797 7.26001  -3
   3  13  12 9.15797 7.26001  -2
  11   1   2 9.15797 7.26001   1
  10  -2   9 0.23570 4.55929  -3
 -10   2   2 0.23570 4.55929   1
   9  -2   8 9.30682 4.79053  -3
  -9   2   2 9.30682 4.79053   1
   0 -10   2 23.3361 4.45901  -4
   8  -2   7 23.3361 4.45901  -3
   0  10  10 23.3361 4.45901  -2
  -8   2   2 23.3361 4.45901   1
   7  -2   6 52.2287 6.53310  -3
  -7   2   2 52.2287 6.53310   1
  -6   2   2 7.27673 2.11702   1
  -5   2   2 9.65741 2.12936   1
   4  -2   4 49.4888 5.27708  -3
  -4   2   2 49.4888 5.27708   1
   3  -2   3 380.697 22.5639  -3
  -1   4   4 380.697 22.5639  -2
  -3   2   2 380.697 22.5639   1
   2  -2   2 223.409 15.8965  -3
  -2   2   2 223.409 15.8965   1
  -1   2   2 319.782 15.0872   1
   0   2   2 70.6612 4.64858   1
   1   2   2 267.486 13.5563   1
   2   2   2 1032.64 88.6153  -2
   2   2   2 1032.64 88.6153   1
   3   2   2 5.98724 1.10458  -3
   3   2   2 5.98724 1.10458   1
   4   2   3 10.1980 1.29663  -3
   4   2   2 10.1980 1.29663   1
   5   2   4 33.5474 2.49438  -3
   5   2   2 33.5474 2.49438   1
   6   2   5 30.9004 5.15383  -3
   6   2   2 30.9004 5.15383   1
   3   8   1 65.3339 10.0220  -4
   3   8   8 65.3339 10.0220  -2
   7   2   2 65.3339 10.0220   1
   8   2   2 95.7013 8.90215   1
   9   2   7 4.02441 2.28570  -3
   9   2   2 4.02441 2.28570   1
  10   2   8 18.6098 2.96064  -3
  10   2   2 18.6098 2.96064   1
  11   2   9 -5.2980 4.29376  -3
  11   2   2 -5.2980 4.29376   1
  10  -3   8 5.22237 3.81782  -3
 -10   3   2 5.22237 3.81782   1
   9  -3   7 7.25478 6.33679  -3
  -9   3   2 7.25478 6.33679   1
  -8   3   2 45.0796 5.59573   1
  -1   9   8 20.4810 4.10192  -2
  -7   3   2 20.4810 4.10192   1
  -6   3   2 102.083 8.49641   1
   5  -3   4 4.04351 2.59906  -3
  -5   3   2 4.04351 2.59906   1
   4  -3   3 8.30606 1.15031  -3
  -4   3   2 8.30606 1.15031   1
   3  -3   2 3.13120 1.16808  -3
  -3   3   2 3.13120 1.16808   1
  -2   3   2 9.86296 1.70303  -2
  -2   3   2 9.86296 1.70303   1
  -1   3   2 1.09415 0.66044   1
   0   3   2 22.9590 1.41374   1
   1   3   1 1258.12 114.688  -3
   1   3   2 1258.12 114.688   1
   2   3   2 418.798 21.3669  -3
   2   3   2 418.798 21.3669   1
   3   3   1 1321.52 95.2090  -4
   3   3   3 1321.52 95.2090  -3
   3   3   4 1321.52 95.2090  -2
   3   3   2 1321.52 95.2090   1
   4   3   4 1.02667 1.21489  -3
   4   3   2 1.02667 1.21489   1
   5   3   2 0.78517 0.95771   1
   6   3   2 41.6276 3.73802   1
   7   3   6 21.0389 4.05857  -3
   7   3   2 21.0389 4.05857   1
   4   9   1 3.83919 4.78306  -4
   8   3   7 3.83919 4.78306  -3
   8   3   2 3.83919 4.78306   1
   4   9   1 7.68895 6.57334  -4
   8   3   7 7.68895 6.57334  -3
   4   9  10 7.68895 6.57334  -2
   8   3   2 7.68895 6.57334   1
   9   3   8 1.11611 2.53088  -3
   9   3   2 1.11611 2.53088   1
   9   3   8 8.74607 5.88735  -3
   4  10  11 8.74607 5.88735  -2
   9   3   2 8.74607 5.88735   1
  10   3   9 -0.5894 2.79928  -3
  10   3   2 -0.5894 2.79928   1
  11   3   2 27.3863 6.19256   1
   1 -13   1 19.4086 8.30906  -4
  10  -4   7 19.4086 8.30906  -3
 -10   4   2 19.4086 8.30906   1
   1 -13   1 40.3842 10.9084  -4
  10  -4   7 40.3842 10.9084  -3
  -1  13  11 40.3842 10.9084  -2
 -10   4   2 40.3842 10.9084   1
  -9   4   2 13.9118 2.99873   1
  -8   4   2 -7.2540 2.43153   1
   7  -4   5 75.7168 26.3906  -3
  -7   4   2 75.7168 26.3906   1
   6  -4   4 106.260 15.2570  -3
  -2   8   6 106.260 15.2570  -2
  -6   4   2 106.260 15.2570   1
   2  -8   1 107.198 31.4225  -4
   6  -4   4 107.198 31.4225  -3
  -2   8   6 107.198 31.4225  -2
  -6   4   2 107.198 31.4225   1
  -2   8   6 111.051 15.2673  -2
  -6   4   2 111.051 15.2673   1
   2  -7   1 155.397 10.6654  -4
   5  -4   3 155.397 10.6654  -3
  -2   7   5 155.397 10.6654  -2
  -5   4   2 155.397 10.6654   1
   4  -4   2 20.8001 1.98224  -3
  -4   4   2 20.8001 1.98224   1
   3  -4   1 908.827 84.9753  -3
  -3   4   2 908.827 84.9753   1
  -2   4   2 377.164 20.7333   1
   3  -2   1 884.011 82.3984  -4
  -3   2   0 884.011 82.3984  -2
  -1   4   2 884.011 82.3984   1
   3  -1   1 2239.26 288.721  -4
   0   4   1 2239.26 288.721  -3
   0   4   2 2239.26 288.721   1
   1   4   2 263.147 15.4937  -3
   1   4   2 263.147 15.4937   1
   2   4   3 93.3351 6.17746  -3
   2   4   2 93.3351 6.17746   1
   3   4   4 135.999 9.14395  -3
   3   4   2 135.999 9.14395   1
   4   4   2 276.073 19.0885   1
   4   5   7 278.006 36.3081  -2
   5   4   2 278.006 36.3081   1
   6   4   6 44.5916 4.33288  -3
   6   4   2 44.5916 4.33288   1
   7   4   7 29.1540 4.70232  -3
   7   4   2 29.1540 4.70232   1
   8   4   8 185.030 14.0603  -3
   8   4   2 185.030 14.0603   1
   9   4   9 -4.5742 33.5005  -3
   5  10  12 -4.5742 33.5005  -2
   9   4   2 -4.5742 33.5005   1
  10   4   2 6.87447 2.53698   1
  11   4   2 -1.8184 2.75691   1
   2 -12   1 17.7245 6.71185  -4
  -2  12   9 17.7245 6.71185  -2
  -9   5   2 17.7245 6.71185   1
   8  -5   5 72.3723 11.3926  -3
  -8   5   2 72.3723 11.3926   1
   7  -5   4 16.9160 2.06501  -3
  -7   5   2 16.9160 2.06501   1
   6  -5   3 12.5336 3.07225  -3
  -6   5   2 12.5336 3.07225   1
   5  -5   2 10.5839 3.15479  -3
  -5   5   2 10.5839 3.15479   1
  -3   6   3 10.9433 14.7982  -2
  -4   5   2 10.9433 14.7982   1
  -3   5   2 1.48594 0.92886   1
  -2   5   0 33.4299 3.97700  -3
  -2   5   2 33.4299 3.97700   1
  -1   5   1 34.0751 2.41400  -3
  -1   5   2 34.0751 2.41400   1
   0   5   2 218.123 12.8474  -3
   0   5   2 218.123 12.8474   1
   1   5   3 314.608 17.2883  -3
   4   0   3 314.608 17.2883  -2
   1   5   2 314.608 17.2883   1
   2   5   4 6.93561 2.12173  -3
   2   5   2 6.93561 2.12173   1
   3   5   2 172.511 10.4928   1
   4   5   2 15.6577 1.89755   1
   5   5   6 24.9612 3.20694  -3
   5   5   2 24.9612 3.20694   1
   5   6   0 -0.8430 2.50382  -4
   6   5   7 -0.8430 2.50382  -3
   5   6   9 -0.8430 2.50382  -2
   6   5   2 -0.8430 2.50382   1
   7   5   8 -1.6329 4.09956  -3
   7   5   2 -1.6329 4.09956   1
   8   5   9 1.82022 2.86317  -3
   8   5   2 1.82022 2.86317   1
   9   5   2 3.29977 1.90646   1
  10   5   2 4.29886 2.48133   1
   6  12   0 5.10197 4.41462  -4
  11   5  11 5.10197 4.41462  -3
  11   5   2 5.10197 4.41462   1
   3 -11   1 11.9133 6.98965  -4
   8  -6   4 11.9133 6.98965  -3
  -3  11   7 11.9133 6.98965  -2
  -8   6   2 11.9133 6.98965   1
   7  -6   3 87.9422 10.4770  -3
  -7   6   2 87.9422 10.4770   1
   6  -6   2 21.2270 3.34602  -3
  -6   6   2 21.2270 3.34602   1
   5  -6   1 51.9305 8.13319  -3
  -5   6   2 51.9305 8.13319   1
  -4   6   2 2.66267 1.55693   1
  -4   5   1 798.108 169.421  -2
  -3   6   2 798.108 169.421   1
  -2   6   1 57.5789 4.95404  -3
  -2   6   2 57.5789 4.95404   1
  -1   6   2 2.51429 1.41170  -3
  -1   6   2 2.51429 1.41170   1
   0   6   3 29.9484 2.51899  -3
   0   6   2 29.9484 2.51899   1
   1   6   2 47.1410 3.15519   1
   5   1   0 318.183 25.1998  -4
   5   1   5 318.183 25.1998  -2
   2   6   2 318.183 25.1998   1
   3   6   5 89.1713 7.09555  -3
   3   6   2 89.1713 7.09555   1
   4   6   6 140.247 10.6237  -3
   4   6   2 140.247 10.6237   1
   5   6   7 16.9117 2.27025  -3
   5   6   2 16.9117 2.27025   1
   6   6   8 199.353 13.9537  -3
   6   6   2 199.353 13.9537   1
   7   6   9 6.01374 5.60372  -3
   6   7  11 6.01374 5.60372  -2
   7   6   2 6.01374 5.60372   1
   8   6   2 42.7980 3.93024   1
   9   6  10 5.85781 6.07020  -3
   9   6   2 5.85781 6.07020   1
  10   6  11 8.93120 4.29121  -3
  10   6   2 8.93120 4.29121   1
   8  -7   3 26.4493 5.18035  -3
  -8   7   2 26.4493 5.18035   1
  -4   9   0 30.0947 6.05263  -4
  -4   9   4 30.0947 6.05263  -2
  -6   7   2 30.0947 6.05263   1
   5  -7   1 6.83360 4.14476  -3
  -5   7   2 6.83360 4.14476   1
  -4   7   0 11.1781 3.02459  -3
  -4   7   2 11.1781 3.02459   1
  -3   7   1 24.9308 3.71461  -3
  -3   7   2 24.9308 3.71461   1
  -5   4   0 386.360 31.9965  -4
  -2   7   2 386.360 31.9965  -3
   5  -4   1 386.360 31.9965  -2
  -2   7   2 386.360 31.9965   1
  -1   7   3 65.3853 5.68944  -3
  -1   7   2 65.3853 5.68944   1
   0   7   2 48.2376 3.96009   1
   1   7   2 1.89292 1.02616   1
   2   7   5 4.30325 1.75268  -3
   2   7   2 4.30325 1.75268   1
   4   7   7 0.84619 1.97222  -3
   4   7   2 0.84619 1.97222   1
   5   7   8 14.1437 3.25596  -3
   5   7   2 14.1437 3.25596   1
   6   7   9 7.79561 5.81010  -3
   6   7   2 7.79561 5.81010   1
   7   7   2 5.38117 1.86155   1
   8   7   2 0.05709 2.74999   1
   9   7  11 7.38113 2.95333  -3
   9   7   2 7.38113 2.95333   1
  10   7  12 1.35665 4.40518  -3
  10   7   2 1.35665 4.40518   1
   8  -8   2 11.5661 8.01482  -3
  -8   8   2 11.5661 8.01482   1
  -7   8   2 22.6615 3.10928   1
  -5   9   0 6.99308 5.65435  -4
  -5   9   3 6.99308 5.65435  -2
  -6   8   2 6.99308 5.65435   1
  -5   8   0 159.745 15.8732  -4
  -5   8   0 159.745 15.8732  -3
  -5   8   2 159.745 15.8732  -2
  -5   8   2 159.745 15.8732   1
  -4   8   1 -3.0225 2.00217  -3
  -4   8   2 -3.0225 2.00217   1
  -3   8   2 168.658 19.9244  -3
  -3   8   2 168.658 19.9244   1
  -2   8   3 5.22630 2.77449  -3
  -2   8   2 5.22630 2.77449   1
   6  -3   3 -8.7678 4.52193  -2
  -1   8   2 -8.7678 4.52193   1
   6  -2   4 9.22678 4.03232  -2
   0   8   2 9.22678 4.03232   1
   1   8   5 17.5031 2.76017  -3
   1   8   2 17.5031 2.76017   1
   2   8   6 23.9791 2.31542  -3
   2   8   2 23.9791 2.31542   1
   3   8   7 251.726 20.1550  -3
   3   8   2 251.726 20.1550   1
   4   8   8 91.6746 14.4999  -3
   7   3   9 91.6746 14.4999  -2
   4   8   2 91.6746 14.4999   1
  -7  -4   1 44.1287 9.16800  -4
   5   8   9 44.1287 9.16800  -3
   7   4  10 44.1287 9.16800  -2
   5   8   2 44.1287 9.16800   1
   6   8   2 50.7516 5.33577   1
   7   8  10 17.8846 3.19023  -3
   7   8   2 17.8846 3.19023   1
   8   8  11 22.2431 3.46354  -3
   8   8   2 22.2431 3.46354   1
   9   8  12 0.98016 2.55839  -3
   9   8   2 0.98016 2.55839   1
   7  -9   1 6.93202 7.64211  -3
  -7   9   2 6.93202 7.64211   1
  -6   9   0 -4.9091 3.59319  -3
  -6   9   2 -4.9091 3.59319   1
  -5   9   1 6.28969 4.09267  -3
  -5   9   2 6.28969 4.09267   1
  -4   9   2 104.506 16.0330  -3
  -6   7   0 104.506 16.0330  -2
  -4   9   2 104.506 16.0330   1
  -3   9   3 12.6984 3.96570  -3
  -3   9   2 12.6984 3.96570   1
  -2   9   4 247.600 34.3897  -3
  -2   9   2 247.600 34.3897   1
  -1   9   4 5.79080 3.45347  -3
  -1   9   2 5.79080 3.45347   1
   0   9   5 133.479 10.6296  -3
   0   9   2 133.479 10.6296   1
  -7   1   1 146.680 14.6545  -4
   1   9   6 146.680 14.6545  -3
   7  -1   6 146.680 14.6545  -2
   1   9   2 146.680 14.6545   1
   2   9   7 7.23605 2.24838  -3
   2   9   2 7.23605 2.24838   1
   3   9   8 2.47990 2.58835  -3
   3   9   2 2.47990 2.58835   1
   4   9   2 0.69812 1.70103   1
   5   9   9 19.4761 6.54030  -3
   5   9   2 19.4761 6.54030   1
  -8  -5   1 25.2398 5.90311  -4
   6   9  10 25.2398 5.90311  -3
   6   9   2 25.2398 5.90311   1
   7   9  11 -2.4501 2.57769  -3
   7   9   2 -2.4501 2.57769   1
   8   9  12 29.8831 3.17512  -3
   8   9   2 29.8831 3.17512   1
   9   9  13 0.21800 3.96078  -3
   9   9   2 0.21800 3.96078   1
  -6  10   1 0.27677 2.79696  -3
  -6  10   2 0.27677 2.79696   1
  -5  10   2 33.1715 4.43623  -3
  -5  10   2 33.1715 4.43623   1
  -4  10   3 -0.8214 3.83432  -3
  -4  10   2 -0.8214 3.83432   1
  -2  10   4 12.6237 3.37944  -3
  -2  10   2 12.6237 3.37944   1
  -1  10   5 45.1123 4.70016  -3
  -1  10   2 45.1123 4.70016   1
   0  10   6 22.5259 3.04207  -3
   0  10   2 22.5259 3.04207   1
   1  10   7 55.4340 5.43553  -3
   1  10   2 55.4340 5.43553   1
  -8   0   1 9.09148 6.11362  -4
   2  10   8 9.09148 6.11362  -3
   8   0   8 9.09148 6.11362  -2
   2  10   2 9.09148 6.11362   1
   3  10   2 156.605 11.6986   1
   4  10   9 54.7843 6.95058  -3
   4  10   2 54.7843 6.95058   1
   5  10  10 11.9546 3.10545  -3
   5  10   2 11.9546 3.10545   1
   6  10  11 53.7644 5.34813  -3
   6  10   2 53.7644 5.34813   1
   8  10  13 29.3702 4.28572  -3
   8  10   2 29.3702 4.28572   1
  -5  11   3 9.18144 6.23026  -3
  -5  11   2 9.18144 6.23026   1
  -4  11   2 6.34975 2.55626   1
  -3  11   4 2.21619 4.00997  -3
  -3  11   2 2.21619 4.00997   1
  -8   5   1 7.85778 4.21388  -4
  -2  11   5 7.85778 4.21388  -3
   8  -5   4 7.85778 4.21388  -2
  -2  11   2 7.85778 4.21388   1
  -1  11   6 14.1693 3.08287  -3
  -1  11   2 14.1693 3.08287   1
  -8   4   1 10.1046 7.14154  -4
  -1  11   6 10.1046 7.14154  -3
   8  -4   5 10.1046 7.14154  -2
  -1  11   2 10.1046 7.14154   1
   0  11   7 11.1381 2.90316  -3
   0  11   2 11.1381 2.90316   1
   1  11   8 11.8076 3.60119  -3
   1  11   2 11.8076 3.60119   1
   2  11   2 60.8053 5.43156   1
   4  11  10 5.71457 3.13210  -3
   4  11   2 5.71457 3.13210   1
   5  11  11 2.16756 2.51646  -3
   5  11   2 2.16756 2.51646   1
   6  11  12 8.94489 3.59053  -3
   6  11   2 8.94489 3.59053   1
   7  11  13 2.58969 3.49530  -3
   7  11   2 2.58969 3.49530   1
  -4  12   4 5.30842 5.24382  -3
  -4  12   2 5.30842 5.24382   1
  -3  12   5 0.34817 3.48769  -3
  -3  12   2 0.34817 3.48769   1
  -2  12   6 2.42989 2.67106  -3
  -2  12   2 2.42989 2.67106   1
   0  12   2 1.09083 3.53647   1
   1  12   8 44.2253 9.71334  -3
   1  12   2 44.2253 9.71334   1
   2  12   9 3.96581 3.35492  -3
   2  12   2 3.96581 3.35492   1
   3  12  10 6.73307 2.56527  -3
   3  12   2 6.73307 2.56527   1
   4  12  11 4.85711 2.30885  -3
   4  12   2 4.85711 2.30885   1
 -10  -3   2 5.33884 8.46555  -4
   5  12  12 5.33884 8.46555  -3
  10   3  13 5.33884 8.46555  -2
   5  12   2 5.33884 8.46555   1
 -10  -3   2 15.5918 4.57832  -4
   5  12  12 15.5918 4.57832  -3
   5  12   2 15.5918 4.57832   1
   6  12  13 -0.1125 8.34030  -3
   6  12   2 -0.1125 8.34030   1
  -2  13   7 20.4174 5.01581  -3
  -2  13   2 20.4174 5.01581   1
  -1  13   8 0.75075 4.13423  -3
  -1  13   2 0.75075 4.13423   1
   0  13   2 -1.6412 2.28588   1
   2  13  10 2.58094 2.57934  -3
   2  13   2 2.58094 2.57934   1
   3  13  11 2.46053 2.23117  -3
   3  13   2 2.46053 2.23117   1
   4  13  12 3.12818 4.81210  -3
   4  13   2 3.12818 4.81210   1
   5  13   2 -1.2897 3.14668   1
   1  13  14 14.0532 6.98159  -3
  -1 -13   3 14.0532 6.98159   1
   0 -13   3 7.80922 4.70276   1
  -5 -12   3 5.81018 3.52883   1
   4  12  16 6.82386 4.38679  -3
  -4 -12   3 6.82386 4.38679   1
   3  12  15 -0.6649 4.35228  -3
  -3 -12   3 -0.6649 4.35228   1
   2  12  14 2.92720 4.73895  -3
  -2 -12   3 2.92720 4.73895   1
  -9   2   7 19.6945 9.24063  -4
   1  12  14 19.6945 9.24063  -3
   9  -2  13 19.6945 9.24063  -2
  -1 -12   3 19.6945 9.24063   1
   0 -12   3 8.06105 4.27148   1
  -1  12  12 -1.6294 4.59760  -3
   1 -12   3 -1.6294 4.59760   1
  -2  12  11 0.10625 2.55766  -3
   2 -12   3 0.10625 2.55766   1
  -3  12  10 9.37823 3.10006  -3
   3 -12   3 9.37823 3.10006   1
   6  11  17 11.0156 4.98124  -3
  -6 -11   3 11.0156 4.98124   1
   5  11  16 -1.4300 5.27984  -3
  -5 -11   3 -1.4300 5.27984   1
   4  11  15 59.2676 10.5477  -3
  -4 -11   3 59.2676 10.5477   1
   3  11  14 -1.1723 4.84272  -3
  -3 -11   3 -1.1723 4.84272   1
  -2 -11   3 -1.7771 2.50415   1
   1  11  13 1.46046 6.38276  -3
  -1 -11   3 1.46046 6.38276   1
   0  11  12 5.95751 5.77027  -3
   0 -11   3 5.95751 5.77027   1
  -1  11  11 25.3130 7.03992  -3
   8  -4  10 25.3130 7.03992  -2
   1 -11   3 25.3130 7.03992   1
  -8   4   6 38.3101 6.04558  -4
  -1  11  11 38.3101 6.04558  -3
   1 -11   3 38.3101 6.04558   1
  -2  11  10 13.3390 3.39378  -3
   2 -11   3 13.3390 3.39378   1
  -3  11   9 6.10886 3.33705  -3
   3 -11   3 6.10886 3.33705   1
  -4  11   8 35.3410 5.80778  -3
   4 -11   3 35.3410 5.80778   1
  -7   9   6 -3.6391 7.18702  -4
   5 -11   3 -3.6391 7.18702   1
   7  10  17 -0.7393 4.31579  -3
  -7 -10   3 -0.7393 4.31579   1
   6  10  16 11.9549 4.26528  -3
  -6 -10   3 11.9549 4.26528   1
   5  10  15 -7.0404 6.37177  -3
  -5 -10   3 -7.0404 6.37177   1
  -4 -10   3 -3.1114 3.53147   1
   3  10  14 -2.0217 7.83186  -3
   8   1  14 -2.0217 7.83186  -2
  -3 -10   3 -2.0217 7.83186   1
   2  10  13 8.15347 6.35257  -3
  -2 -10   3 8.15347 6.35257   1
   1  10  12 5.71864 3.91234  -3
  -1 -10   3 5.71864 3.91234   1
   0  10  11 36.3519 4.77476  -3
   0 -10   3 36.3519 4.77476   1
  -1  10  10 18.5330 5.75107  -3
   1 -10   3 18.5330 5.75107   1
  -7   4   6 49.5269 7.68392  -4
  -1  10  10 49.5269 7.68392  -3
   1 -10   3 49.5269 7.68392   1
  -7   4   6 69.6697 12.4859  -4
  -1  10  10 69.6697 12.4859  -3
   7  -4   9 69.6697 12.4859  -2
   1 -10   3 69.6697 12.4859   1
  -7   5   6 17.8219 7.45035  -4
  -2  10   9 17.8219 7.45035  -3
   7  -5   8 17.8219 7.45035  -2
   2 -10   3 17.8219 7.45035   1
   3 -10   3 -1.7182 2.56991   1
  -4  10   8 4.61696 3.87142  -3
   4 -10   3 4.61696 3.87142   1
  -5  10   7 3.86704 3.43793  -3
   5 -10   3 3.86704 3.43793   1
  -6  10   6 11.9421 4.63723  -3
   6 -10   3 11.9421 4.63723   1
   8   9  17 5.67045 3.08164  -3
  -8  -9   3 5.67045 3.08164   1
  -8  -6   6 9.62767 4.19685  -4
   7   9  16 9.62767 4.19685  -3
  -7  -9   3 9.62767 4.19685   1
   6   9  15 69.6512 7.30363  -3
  -6  -9   3 69.6512 7.30363   1
  -5  -9   3 22.8072 1.55224   1
  -4  -9   3 246.262 19.7819   1
   3   9  13 6.36202 4.73447  -3
  -3  -9   3 6.36202 4.73447   1
  -7   0   6 68.2851 8.36008  -4
   2   9  12 68.2851 8.36008  -3
   7   0  12 68.2851 8.36008  -2
  -2  -9   3 68.2851 8.36008   1
   1   9  11 18.5511 1.97463  -3
  -1  -9   3 18.5511 1.97463   1
   0   9  10 53.1240 6.63079  -3
   0  -9   3 53.1240 6.63079   1
  -1   9   9 16.1050 6.09054  -3
   1  -9   3 16.1050 6.09054   1
   2  -9   3 13.5450 2.39584   1
  -6   6   6 0.68006 2.98537  -4
  -3   9   8 0.68006 2.98537  -3
   6  -6   6 0.68006 2.98537  -2
   3  -9   3 0.68006 2.98537   1
  -4   9   7 13.2359 3.18848  -3
   4  -9   3 13.2359 3.18848   1
  -5   9   6 24.1704 3.97445  -3
   5  -9   3 24.1704 3.97445   1
  -6   9   5 9.16762 3.42361  -3
   6  -9   3 9.16762 3.42361   1
  -7   9   4 11.1620 5.82018  -3
   7  -9   3 11.1620 5.82018   1
   9   8  17 7.43600 2.64099  -3
  -9  -8   3 7.43600 2.64099   1
   8   8  16 4.71344 6.18268  -3
  -8  -8   3 4.71344 6.18268   1
   7   8  15 6.48369 4.10601  -3
  -7  -8   3 6.48369 4.10601   1
  -7  -5   6 -5.7792 7.44673  -4
   6   8  15 -5.7792 7.44673  -3
   7   5  16 -5.7792 7.44673  -2
  -6  -8   3 -5.7792 7.44673   1
   5   8  14 -39.488 30.8288  -3
  -5  -8   3 -39.488 30.8288   1
   4   8  13 9.29776 3.88221  -3
  -4  -8   3 9.29776 3.88221   1
   3   8  12 4.03440 1.10080  -3
  -3  -8   3 4.03440 1.10080   1
   2   8  11 20.0541 4.06877  -3
  -2  -8   3 20.0541 4.06877   1
   1   8  10 24.3435 6.35486  -3
  -1  -8   3 24.3435 6.35486   1
   6  -2   9 12.1068 3.15923  -2
   0  -8   3 12.1068 3.15923   1
   1  -8   3 208.185 12.8234   1
  -2   8   8 10.3704 2.77815  -3
   2  -8   3 10.3704 2.77815   1
  -3   8   7 -2.7223 2.37954  -3
   3  -8   3 -2.7223 2.37954   1
  -5   7   5 68.5989 8.00656  -4
  -4   8   6 68.5989 8.00656  -3
   5  -7   4 68.5989 8.00656  -2
   4  -8   3 68.5989 8.00656   1
  -5   8   5 2.53739 3.47913  -3
   5  -8   3 2.53739 3.47913   1
  -5   8   5 -5.6120 7.77749  -4
  -5   8   5 -5.6120 7.77749  -3
   5  -8   3 -5.6120 7.77749  -2
   5  -8   3 -5.6120 7.77749   1
  -6   8   4 7.33726 4.05739  -3
   6  -8   3 7.33726 4.05739   1
   7  -8   3 2.00935 2.62467   1
  -8   8   3 -2.7074 5.36781  -3
   8  -8   3 -2.7074 5.36781   1
   9   7  16 18.5335 3.40286  -3
  -9  -7   3 18.5335 3.40286   1
  -8  -7   3 5.30561 2.20152   1
  -7  -7   3 6.20201 1.65597   1
   6   7  14 6.98209 6.05866  -3
  -6  -7   3 6.98209 6.05866   1
   4   7  12 31.5194 3.68848  -3
  -4  -7   3 31.5194 3.68848   1
   3   7  11 28.2843 3.20224  -3
  -3  -7   3 28.2843 3.20224   1
   2   7  10 6.84148 19.8010  -3
  -2  -7   3 6.84148 19.8010   1
  -1  -7   3 -1.2733 0.73409   1
   5  -2   8 87.0298 8.64821  -2
   0  -7   3 87.0298 8.64821   1
  -5   3   5 38.3282 20.4809  -4
   5  -3   7 38.3282 20.4809  -2
   1  -7   3 38.3282 20.4809   1
  -2   7   7 33.8665 3.67880  -3
   2  -7   3 33.8665 3.67880   1
  -3   7   6 29.6455 3.67598  -3
   3  -7   3 29.6455 3.67598   1
  -4   7   5 20.4200 4.31896  -3
   4  -7   3 20.4200 4.31896   1
  -4   8   5 68.1906 11.3387  -4
   4  -8   2 68.1906 11.3387  -2
   5  -7   3 68.1906 11.3387   1
  -4   9   5 18.2777 7.21939  -4
  -6   7   4 18.2777 7.21939  -3
   4  -9   1 18.2777 7.21939  -2
   6  -7   3 18.2777 7.21939   1
  -4   9   5 15.0820 6.55885  -4
   4  -9   1 15.0820 6.55885  -2
   6  -7   3 15.0820 6.55885   1
  -7   7   3 41.7530 5.87220  -3
   7  -7   3 41.7530 5.87220   1
  -8   7   2 7.26119 2.97714  -3
   8  -7   3 7.26119 2.97714   1
  10   6  16 1.51166 4.20159  -3
 -10  -6   3 1.51166 4.20159   1
  -9  -6   3 6.69077 2.16709   1
   8   6  15 104.076 50.4356  -3
   6   8  17 104.076 50.4356  -2
  -8  -6   3 104.076 50.4356   1
  -6  -8   5 5.14569 4.93828  -4
  -8  -6   3 5.14569 4.93828   1
   7   6  14 19.9093 3.37315  -3
  -7  -6   3 19.9093 3.37315   1
   6   6  13 1.59349 2.36971  -3
  -6  -6   3 1.59349 2.36971   1
   5   6  12 19.6972 2.10938  -3
  -5  -6   3 19.6972 2.10938   1
   4   6  11 2.10899 1.64599  -3
  -4  -6   3 2.10899 1.64599   1
  -5  -2   5 75.1376 21.1042  -4
   5   2  11 75.1376 21.1042  -2
  -3  -6   3 75.1376 21.1042   1
  -2  -6   3 90.7563 5.44485   1
  -1  -6   3 16.3996 1.37964   1
   0   6   8 105.696 6.26390  -3
   0  -6   3 105.696 6.26390   1
  -1   6   7 46.7049 3.94744  -3
   1  -6   3 46.7049 3.94744   1
  -4   4   5 63.7041 6.75192  -4
  -2   6   6 63.7041 6.75192  -3
   4  -4   5 63.7041 6.75192  -2
   2  -6   3 63.7041 6.75192   1
  -3   6   5 4.54429 2.25316  -3
   3  -6   3 4.54429 2.25316   1
   4  -6   3 2.93115 1.68712   1
  -5   6   4 41.8164 7.97883  -3
   5  -6   3 41.8164 7.97883   1
  -3   9   5 81.8846 9.36716  -4
  -6   6   3 81.8846 9.36716  -3
  -3   9   0 81.8846 9.36716  -2
   6  -6   3 81.8846 9.36716   1
  -3   9   5 50.0889 9.17844  -4
  -6   6   3 50.0889 9.17844  -3
   6  -6   3 50.0889 9.17844   1
  -7   6   2 5.67077 2.70106  -3
  -3  10   1 5.67077 2.70106  -2
   7  -6   3 5.67077 2.70106   1
  -8   6   1 -2.6432 2.73915  -3
   8  -6   3 -2.6432 2.73915   1
  -9   6   0 3.57148 6.10987  -3
   9  -6   3 3.57148 6.10987   1
 -10  -5   3 1.70098 2.81578   1
  -9  -5   3 17.1923 2.78149   1
   8   5  14 35.6509 2.96613  -3
  -8  -5   3 35.6509 2.96613   1
  -5  -7   5 57.9718 6.58475  -4
   7   5  13 57.9718 6.58475  -3
   5   7  15 57.9718 6.58475  -2
  -7  -5   3 57.9718 6.58475   1
   6   5  12 117.044 8.96809  -3
  -6  -5   3 117.044 8.96809   1
   5   5  11 79.1038 7.37481  -3
  -5  -5   3 79.1038 7.37481   1
  -4  -5   3 221.571 15.8018   1
  -3  -5   3 63.1809 4.22591   1
  -4  -1   5 437.152 41.5276  -4
   2   5   9 437.152 41.5276  -3
   4   1   9 437.152 41.5276  -2
  -2  -5   3 437.152 41.5276   1
   1   5   8 85.3114 10.0969  -3
  -1  -5   3 85.3114 10.0969   1
   0   5   7 547.521 32.4185  -3
   0  -5   3 547.521 32.4185   1
  -1   5   6 9.83642 1.43719  -3
   1  -5   3 9.83642 1.43719   1
  -2   5   5 32.3570 3.84007  -3
   2  -5   3 32.3570 3.84007   1
   3  -5   3 7.02057 1.86783  -2
   3  -5   3 7.02057 1.86783   1
  -4   5   4 6.01002 4.34306  -3
   4  -5   3 6.01002 4.34306   1
  -5   5   3 4.23988 3.01766  -3
   5  -5   3 4.23988 3.01766   1
  -6   5   2 33.5039 3.57847  -3
   6  -5   3 33.5039 3.57847   1
  -7   5   1 11.6965 3.32265  -3
   7  -5   3 11.6965 3.32265   1
  -2  11   4 8.40219 2.88084  -4
  -8   5   0 8.40219 2.88084  -3
  -2  11   3 8.40219 2.88084  -2
   8  -5   3 8.40219 2.88084   1
   9  -5   3 5.52715 2.94050   1
  10  -5   3 7.80334 3.56153   1
 -10  -4   3 -0.1568 3.53195   1
   9   4  14 -13.313 2.64497  -3
  -9  -4   3 -13.313 2.64497   1
   8   4  13 22.2099 2.19944  -3
  -8  -4   3 22.2099 2.19944   1
   7   4  12 8.72258 2.22853  -3
  -7  -4   3 8.72258 2.22853   1
  -4  -6   5 -4.1840 23.2256  -4
   4   6  13 -4.1840 23.2256  -2
  -6  -4   3 -4.1840 23.2256   1
  -5  -4   3 23.8495 2.47408   1
  -4  -4   3 3.05308 1.01630   1
   3   4   9 133.870 8.90881  -3
  -3  -4   3 133.870 8.90881   1
   2   4   8 567.015 34.2716  -3
  -2  -4   3 567.015 34.2716   1
   1   4   7 29.7740 14.8261  -3
  -1  -4   3 29.7740 14.8261   1
   1   4   7 38.0490 4.40564  -3
   3   0   7 38.0490 4.40564  -2
  -1  -4   3 38.0490 4.40564   1
   0   4   6 16.8601 1.39270  -3
   0  -4   3 16.8601 1.39270   1
   1  -4   3 -0.0358 0.73490   1
   2  -4   3 6.71106 1.01272   1
  -3   4   4 15.0077 3.82362  -3
   3  -4   3 15.0077 3.82362   1
  -2   6   4 37.5141 4.54565  -4
  -4   4   3 37.5141 4.54565  -3
   2  -6   1 37.5141 4.54565  -2
   4  -4   3 37.5141 4.54565   1
  -2   7   4 156.408 21.0472  -4
  -5   4   2 156.408 21.0472  -3
  -2   7   0 156.408 21.0472  -2
   5  -4   3 156.408 21.0472   1
  -6   4   1 30.7391 4.23397  -3
   6  -4   3 30.7391 4.23397   1
  -7   4   0 148.399 14.6953  -3
   7  -4   3 148.399 14.6953   1
   8  -4   3 41.0502 3.95095   1
   9   3  13 10.8972 2.57902  -3
  -9  -3   3 10.8972 2.57902   1
   8   3  12 4.62812 1.75552  -3
  -8  -3   3 4.62812 1.75552   1
   7   3  11 12.1237 3.69298  -3
  -7  -3   3 12.1237 3.69298   1
  -6  -3   3 86.0473 4.82423   1
   3   5  11 55.9324 8.42152  -2
  -5  -3   3 55.9324 8.42152   1
   4   3   9 35.9216 6.63836  -3
  -4  -3   3 35.9216 6.63836   1
   4   3   9 53.5616 24.5427  -3
   3   4  10 53.5616 24.5427  -2
  -4  -3   3 53.5616 24.5427   1
   3   3   8 42.8630 2.62582  -3
  -3  -3   3 42.8630 2.62582   1
   2   3   7 14.2690 1.28690  -3
  -2  -3   3 14.2690 1.28690   1
   1   3   6 76.6706 6.20088  -3
  -1  -3   3 76.6706 6.20088   1
   0  -3   3 202.907 16.5905   1
  -2   2   4 695.466 89.7503  -4
   2  -2   4 695.466 89.7503  -2
   1  -3   3 695.466 89.7503   1
  -2   3   4 0.90592 1.73294  -3
   2  -3   3 0.90592 1.73294   1
  -3   3   3 36.5067 2.29064  -3
   3  -3   3 36.5067 2.29064   1
  -4   3   2 55.8783 3.51882  -3
   4  -3   3 55.8783 3.51882   1
  -5   3   1 17.8271 6.74474  -3
   5  -3   3 17.8271 6.74474   1
  -5   3   1 43.5817 12.5190  -3
  -1   7   1 43.5817 12.5190  -2
   5  -3   3 43.5817 12.5190   1
  -6   3   0 24.6236 6.10141  -3
  -1   8   2 24.6236 6.10141  -2
   6  -3   3 24.6236 6.10141   1
  -1   8   2 10.4912 11.2326  -2
   6  -3   3 10.4912 11.2326   1
   7  -3   3 58.4228 4.31946   1
   8  -3   3 31.0467 3.01071   1
   9  -3   2 -0.3435 2.70294  -3
   9  -3   3 -0.3435 2.70294   1
  10  -3   3 -0.4730 3.54016  -3
  10  -3   3 -0.4730 3.54016   1
  10   2  13 3.03042 3.43503  -3
 -10  -2   3 3.03042 3.43503   1
   9   2  12 -5.4773 29.8495  -3
  -9  -2   3 -5.4773 29.8495   1
  -3  -9   4 17.5189 3.09912  -4
   3   9  14 17.5189 3.09912  -2
  -8  -2   3 17.5189 3.09912   1
  -7  -2   3 2.92131 1.15094   1
   6   2  10 6.55831 3.33853  -3
  -6  -2   3 6.55831 3.33853   1
   5   2   9 16.9054 2.04223  -3
  -5  -2   3 16.9054 2.04223   1
   4   2   8 175.016 9.97136  -3
  -4  -2   3 175.016 9.97136   1
  -2  -3   4 114.019 11.4081  -4
   3   2   7 114.019 11.4081  -3
   2   3   8 114.019 11.4081  -2
  -3  -2   3 114.019 11.4081   1
   2   2   6 552.172 72.9255  -3
  -2  -2   3 552.172 72.9255   1
  -1  -2   3 91.1709 4.76163   1
   0  -2   3 72.7566 3.71112   1
  -1   2   4 47.5526 3.36549  -3
   1  -2   3 47.5526 3.36549   1
  -2   2   3 716.606 38.5936  -3
   1  -3   2 716.606 38.5936  -2
   2  -2   3 716.606 38.5936   1
  -3   2   2 68.7110 4.24877  -3
   3  -2   3 68.7110 4.24877   1
  -4   2   1 88.9016 7.05656  -3
   4  -2   3 88.9016 7.05656   1
   5  -2   3 4.66152 0.98895   1
   6  -2   3 16.6012 1.80633   1
   0   9   3 324.062 43.3229  -4
   0   9   4 324.062 43.3229  -2
   7  -2   3 324.062 43.3229   1
   8  -2   2 124.632 11.2824  -3
   8  -2   3 124.632 11.2824   1
   9  -2   3 6.81960 1.31859  -3
   9  -2   3 6.81960 1.31859   1
  10  -2   4 1.25226 4.01123  -3
  10  -2   3 1.25226 4.01123   1
  11  -2   3 4.72385 2.63031   1
  10   1  12 1.18691 4.62178  -3
 -10  -1   3 1.18691 4.62178   1
  -9  -1   3 30.7953 4.81074   1
  -8  -1   3 108.087 10.0132   1
  -2  -8   4 306.164 34.9934  -4
   7   1  10 306.164 34.9934  -3
   2   8  12 306.164 34.9934  -2
  -7  -1   3 306.164 34.9934   1
   6   1   9 53.3170 3.91264  -3
  -6  -1   3 53.3170 3.91264   1
   5   1   8 90.0040 7.08330  -3
  -5  -1   3 90.0040 7.08330   1
   4   1   7 125.308 9.21104  -3
  -4  -1   3 125.308 9.21104   1
  -3  -1   3 7.85683 0.87378   1
   1   2   6 636.863 32.3162  -2
  -2  -1   3 636.863 32.3162   1
  -1  -1   3 368.078 19.0812   1
   0   1   4 422.634 22.7857  -3
   0  -1   3 422.634 22.7857   1
  -1   1   3 8.13414 0.87149  -3
   1  -1   3 8.13414 0.87149   1
  -2   1   2 35.9856 2.24915  -3
   2  -1   3 35.9856 2.24915   1
   0   4   3 708.972 54.8393  -4
  -3   1   1 708.972 54.8393  -3
   0   4   0 708.972 54.8393  -2
   3  -1   3 708.972 54.8393   1
   0   4   0 592.489 123.897  -2
   3  -1   3 592.489 123.897   1
   4  -1   3 11.7481 1.21079   1
   5  -1   3 32.7018 2.92291   1
   6  -1   1 52.2215 4.49716  -3
   6  -1   3 52.2215 4.49716   1
   7  -1   2 8.38468 1.69820  -3
   7  -1   3 8.38468 1.69820   1
   1  10   3 47.2104 3.48011  -4
   8  -1   3 47.2104 3.48011  -3
   1  10   6 47.2104 3.48011  -2
   8  -1   3 47.2104 3.48011   1
   9  -1   4 -0.2992 20.4744  -3
   9  -1   3 -0.2992 20.4744   1
  10  -1   5 11.3572 25.7220  -3
  10  -1   3 11.3572 25.7220   1
  11  -1   3 17.2780 3.17351   1
 -10   0   3 -0.2248 2.95993   1
  -9   0   3 -2.4214 2.64889   1
   8   0  10 7.16508 4.19724  -3
  -8   0   3 7.16508 4.19724   1
   7   0   9 16.9721 3.92167  -3
  -7   0   3 16.9721 3.92167   1
   6   0   8 114.209 11.2582  -3
   1   7  10 114.209 11.2582  -2
  -6   0   3 114.209 11.2582   1
   5   0   7 7.48700 3.61265  -3
  -5   0   3 7.48700 3.61265   1
  -4   0   3 149.954 12.2779   1
  -3   0   3 294.644 15.0551   1
  -2   0   3 99.5601 5.18573   1
   1   0   4 142.152 19.3118  -3
  -1   0   3 142.152 19.3118   1
   0  -1   3 367.000 47.4235  -4
   1   0   4 367.000 47.4235  -3
   0   1   4 367.000 47.4235  -2
  -1   0   3 367.000 47.4235   1
   0   0   3 4.71605 0.65085  -3
   0   0   3 4.71605 0.65085   1
  -1   0   2 131.875 10.2417  -3
   1   0   3 131.875 10.2417   1
   2   0   3 509.745 25.8540   1
   3   0   3 -0.2856 0.51341   1
   1   5   3 470.419 33.6296  -4
   1   5   2 470.419 33.6296  -2
   4   0   3 470.419 33.6296   1
   5   0   1 18.3543 2.94349  -3
   5   0   3 18.3543 2.94349   1
   6   0   2 22.7490 2.11434  -3
   6   0   3 22.7490 2.11434   1
   7   0   3 38.0725 3.01625  -3
   7   0   3 38.0725 3.01625   1
   8   0   4 43.4570 4.69100  -3
   8   0   3 43.4570 4.69100   1
   2  11   8 21.6083 3.10391  -2
   9   0   3 21.6083 3.10391   1
  10   0   3 9.24279 1.44690   1
  11   0   6 -2.3094 6.00560  -3
  11   0   3 -2.3094 6.00560   1
  -1 -11   3 27.3876 32.0071  -4
   9  -1  10 27.3876 32.0071  -3
   1  11  13 27.3876 32.0071  -2
  -9   1   3 27.3876 32.0071   1
   9  -1  10 7.12059 7.24607  -3
   1  11  13 7.12059 7.24607  -2
  -9   1   3 7.12059 7.24607   1
   8  -1   9 11.2559 3.47041  -3
  -8   1   3 11.2559 3.47041   1
   7  -1   8 28.1279 3.95439  -3
  -7   1   3 28.1279 3.95439   1
   6  -1   7 -4.3155 4.33382  -3
  -6   1   3 -4.3155 4.33382   1
   0  -6   3 62.5692 6.78729  -4
   0   6   8 62.5692 6.78729  -2
  -5   1   3 62.5692 6.78729   1
   0  -5   3 377.873 35.0214  -4
   0   5   7 377.873 35.0214  -2
  -4   1   3 377.873 35.0214   1
   3  -1   5 191.591 14.5699  -3
  -3   1   3 191.591 14.5699   1
   2  -1   4 197.672 10.3511  -3
  -2   1   3 197.672 10.3511   1
   1  -1   3 40.0345 2.27039  -3
  -1   1   3 40.0345 2.27039   1
   0  -1   2 94.3685 8.77850  -3
   0   1   3 94.3685 8.77850   1
   1   1   3 239.908 13.4821   1
   2   1   3 66.5958 3.70869   1
   3   1   3 339.394 18.8412   1
   4   1   1 269.636 16.0504  -3
   4   1   3 269.636 16.0504   1
   5   1   2 51.2630 5.13500  -3
   2   6   4 51.2630 5.13500  -2
   5   1   3 51.2630 5.13500   1
   5   1   2 29.2829 4.68216  -3
   5   1   3 29.2829 4.68216   1
   2   7   2 35.3615 6.55636  -4
   6   1   3 35.3615 6.55636  -3
   2   7   5 35.3615 6.55636  -2
   6   1   3 35.3615 6.55636   1
   6   1   3 25.4583 17.3032  -3
   2   7   5 25.4583 17.3032  -2
   6   1   3 25.4583 17.3032   1
   7   1   4 1.60972 1.90043  -3
   7   1   3 1.60972 1.90043   1
   8   1   3 26.4188 2.21502   1
   9   1   3 9.02692 1.73960   1
  10   1   6 6.90515 5.34984  -3
  10   1   3 6.90515 5.34984   1
   3  13   2 41.2271 9.21947  -4
  11   1   7 41.2271 9.21947  -3
   3  13  11 41.2271 9.21947  -2
  11   1   3 41.2271 9.21947   1
  10  -2  10 -0.1589 4.62438  -3
 -10   2   3 -0.1589 4.62438   1
   0 -11   3 10.6589 7.33147  -4
   9  -2   9 10.6589 7.33147  -3
   0  11  12 10.6589 7.33147  -2
  -9   2   3 10.6589 7.33147   1
   9  -2   9 -15.907 18.8230  -3
  -9   2   3 -15.907 18.8230   1
   0 -10   3 34.4823 5.22752  -4
   8  -2   8 34.4823 5.22752  -3
   0  10  11 34.4823 5.22752  -2
  -8   2   3 34.4823 5.22752   1
   7  -2   7 0.63070 3.93323  -3
  -7   2   3 0.63070 3.93323   1
  -6   2   3 118.960 10.1426   1
  -5   2   3 55.9578 5.28438   1
   4  -2   5 5.64369 2.44170  -3
  -4   2   3 5.64369 2.44170   1
   3  -2   4 131.972 9.10894  -3
  -1   4   5 131.972 9.10894  -2
  -3   2   3 131.972 9.10894   1
   3  -2   4 84.3224 11.4686  -3
  -3   2   3 84.3224 11.4686   1
   2  -2   3 137.805 6.98294  -3
  -2   2   3 137.805 6.98294   1
   1  -2   2 33.7543 3.48180  -3
  -1   2   3 33.7543 3.48180   1
   0   2   3 709.201 39.1691   1
   1   2   3 14.5064 1.07149   1
   2   2   1 9023.08 765.243  -2
   2   2   3 9023.08 765.243   1
   3   2   1 17.2306 1.50778  -3
   3   2   3 17.2306 1.50778   1
   4   2   2 3.33418 1.29416  -3
   4   2   3 3.33418 1.29416   1
   5   2   3 5.68229 1.27909  -3
   5   2   3 5.68229 1.27909   1
   6   2   4 -1.0724 2.06119  -3
   6   2   3 -1.0724 2.06119   1
   3   8   2 81.4001 11.7131  -4
   3   8   7 81.4001 11.7131  -2
   7   2   3 81.4001 11.7131   1
   8   2   5 9.69925 5.63005  -3
   8   2   3 9.69925 5.63005   1
   9   2   6 3.29299 2.48109  -3
   9   2   3 3.29299 2.48109   1
  10   2   7 -0.1039 2.34194  -3
  10   2   3 -0.1039 2.34194   1
  11   2   8 2.72602 4.42720  -3
  11   2   3 2.72602 4.42720   1
  10  -3   9 12.7697 4.26669  -3
 -10   3   3 12.7697 4.26669   1
   9  -3   8 -15.133 6.07952  -3
  -9   3   3 -15.133 6.07952   1
  -8   3   3 26.6014 5.61016   1
  -1   9   9 123.716 11.8708  -2
  -7   3   3 123.716 11.8708   1
  -6   3   3 -2.5957 1.95397   1
   5  -3   5 14.5741 2.78825  -3
  -5   3   3 14.5741 2.78825   1
   4  -3   4 46.4754 3.06660  -3
  -4   3   3 46.4754 3.06660   1
   3  -3   3 6.69835 1.43167  -3
  -3   3   3 6.69835 1.43167   1
   2  -3   2 479.177 64.7939  -4
   2  -3   2 479.177 64.7939  -3
  -2   3   3 479.177 64.7939  -2
  -2   3   3 479.177 64.7939   1
  -2   3   3 484.757 49.3600  -2
  -2   3   3 484.757 49.3600   1
  -1   3   3 94.1684 4.50654   1
   0   3   3 132.638 6.96903   1
   1   3   0 693.209 63.2800  -3
   1   3   3 693.209 63.2800   1
   2   3   1 30.4548 2.11357  -3
   2   3   3 30.4548 2.11357   1
   3   3   2 1274.71 97.8283  -4
   3   3   2 1274.71 97.8283  -3
   3   3   3 1274.71 97.8283  -2
   3   3   3 1274.71 97.8283   1
   4   3   3 45.2487 4.03477  -3
   4   3   3 45.2487 4.03477   1
   5   3   3 34.9743 2.41878   1
   6   3   3 16.9904 1.86051   1
   7   3   5 8.11097 2.76090  -3
   7   3   3 8.11097 2.76090   1
   9   3   7 67.7285 6.18283  -3
   9   3   3 67.7285 6.18283   1
  10   3   8 -12.801 3.01423  -3
  10   3   3 -12.801 3.01423   1
  11   3   3 57.1728 6.70673   1
   1 -13   2 5.35761 5.54630  -4
  10  -4   8 5.35761 5.54630  -3
 -10   4   3 5.35761 5.54630   1
  -9   4   3 6.51445 2.79559   1
  -8   4   3 28.1711 3.92618   1
   7  -4   6 -12.164 18.2472  -3
  -7   4   3 -12.164 18.2472   1
   2  -8   2 99.5556 31.5482  -4
   6  -4   5 99.5556 31.5482  -3
  -2   8   7 99.5556 31.5482  -2
  -6   4   3 99.5556 31.5482   1
   6  -4   5 93.7647 13.5172  -3
  -2   8   7 93.7647 13.5172  -2
  -6   4   3 93.7647 13.5172   1
   5  -4   4 118.003 9.49531  -3
  -5   4   3 118.003 9.49531   1
   4  -4   3 71.2934 4.78080  -3
  -4   4   3 71.2934 4.78080   1
  -3   4   3 -0.0101 1.08340   1
  -2   4   3 0.57316 0.86897   1
   3  -2   2 0.21681 1.37108  -4
  -3   2   1 0.21681 1.37108  -2
  -1   4   3 0.21681 1.37108   1
   0   4   0 147.787 9.93576  -3
   0   4   3 147.787 9.93576   1
   1   4   1 30.8076 1.97255  -3
   1   4   3 30.8076 1.97255   1
   2   4   2 436.670 22.0995  -3
   2   4   3 436.670 22.0995   1
   3   4   3 304.057 20.1930  -3
   3   4   3 304.057 20.1930   1
   4   4   5 964.700 97.8959  -2
   4   4   3 964.700 97.8959   1
   5   4   3 1.25350 1.39618   1
   6   4   5 3.05166 2.29486  -3
   6   4   3 3.05166 2.29486   1
   7   4   6 -5.2565 2.15917  -3
   7   4   3 -5.2565 2.15917   1
   8   4   7 13.9400 2.46363  -3
   8   4   3 13.9400 2.46363   1
   5  10   1 1.48741 5.93192  -4
   9   4   8 1.48741 5.93192  -3
   5  10  11 1.48741 5.93192  -2
   9   4   3 1.48741 5.93192   1
   9   4   8 0.87440 6.52043  -3
   5  10  11 0.87440 6.52043  -2
   9   4   3 0.87440 6.52043   1
  10   4   9 -7.5460 5.13967  -3
  10   4   3 -7.5460 5.13967   1
  11   4   3 1.79857 1.99341   1
   2 -12   2 24.8571 7.83569  -4
  -2  12  10 24.8571 7.83569  -2
  -9   5   3 24.8571 7.83569   1
   8  -5   6 16.7043 6.54834  -3
  -8   5   3 16.7043 6.54834   1
   7  -5   5 66.0918 6.63783  -3
  -7   5   3 66.0918 6.63783   1
   6  -5   4 12.0941 1.39364  -3
  -6   5   3 12.0941 1.39364   1
   3  -7   2 -19.767 17.3496  -4
  -3   7   5 -19.767 17.3496  -2
  -5   5   3 -19.767 17.3496   1
   3  -7   2 -2.1961 5.43925  -4
   5  -5   3 -2.1961 5.43925  -3
  -3   7   5 -2.1961 5.43925  -2
  -5   5   3 -2.1961 5.43925   1
   3  -6   2 52.6942 8.53724  -4
  -4   5   3 52.6942 8.53724   1
  -3   5   3 13.7965 1.32970   1
   2  -5   1 586.484 79.4179  -3
  -2   5   3 586.484 79.4179   1
  -1   5   0 8.97860 1.44645  -3
  -1   5   3 8.97860 1.44645   1
   0   5   1 341.074 53.2148  -3
   0   5   3 341.074 53.2148   1
   0   5   1 500.897 32.8558  -3
   4  -1   1 500.897 32.8558  -2
   0   5   3 500.897 32.8558   1
   1   5   2 912.124 72.7319  -3
   4   0   2 912.124 72.7319  -2
   1   5   3 912.124 72.7319   1
   2   5   3 69.6791 6.86857  -3
   2   5   3 69.6791 6.86857   1
   3   5   3 4.14766 0.91887   1
   4   5   3 241.503 20.6848   1
   5   5   5 12.8872 2.62106  -3
   5   5   3 12.8872 2.62106   1
   6   5   6 86.4171 32.1687  -3
   6   5   3 86.4171 32.1687   1
   7   5   7 -2.4753 2.22836  -3
   7   5   3 -2.4753 2.22836   1
   8   5   8 -3.2316 2.86417  -3
   8   5   3 -3.2316 2.86417   1
   9   5   3 57.5114 6.81416   1
   6  12   1 8.70913 4.70326  -4
  11   5  10 8.70913 4.70326  -3
  11   5   3 8.70913 4.70326   1
   3 -12   2 39.1224 10.3565  -4
   9  -6   6 39.1224 10.3565  -3
  -3  12   9 39.1224 10.3565  -2
  -9   6   3 39.1224 10.3565   1
   3 -11   2 -3.4378 6.57212  -4
   8  -6   5 -3.4378 6.57212  -3
  -3  11   8 -3.4378 6.57212  -2
  -8   6   3 -3.4378 6.57212   1
   7  -6   4 16.1518 2.08932  -3
  -7   6   3 16.1518 2.08932   1
   6  -6   3 36.0900 3.08436  -3
  -6   6   3 36.0900 3.08436   1
   5  -6   2 5.08690 3.43019  -3
  -5   6   3 5.08690 3.43019   1
  -4   6   3 16.5263 6.11543  -2
  -4   6   3 16.5263 6.11543   1
  -4   5   2 4.26780 15.5068  -2
  -3   6   3 4.26780 15.5068   1
   3  -6   1 16.3498 6.64560  -3
  -4   5   2 16.3498 6.64560  -2
  -3   6   3 16.3498 6.64560   1
  -2   6   0 90.1294 8.16409  -3
  -2   6   3 90.1294 8.16409   1
  -1   6   1 18.9668 2.20667  -3
  -1   6   3 18.9668 2.20667   1
   0   6   2 10.0430 1.76331  -3
   0   6   3 10.0430 1.76331   1
   1   6   3 66.3374 4.36425   1
   5   1   1 100.612 7.90298  -4
   5   1   4 100.612 7.90298  -2
   2   6   3 100.612 7.90298   1
   3   6   4 122.414 12.0329  -3
   3   6   3 122.414 12.0329   1
   4   6   5 27.3345 3.00472  -3
   4   6   3 27.3345 3.00472   1
   5   6   6 11.3737 1.69874  -3
   5   6   3 11.3737 1.69874   1
   6   6   7 -11.623 2.61448  -3
   6   6   3 -11.623 2.61448   1
   8   6   3 -1.8235 1.81367   1
   9   6   9 0.29416 5.81866  -3
   9   6   3 0.29416 5.81866   1
  10   6  10 0.91052 4.08031  -3
  10   6   3 0.91052 4.08031   1
   8  -7   4 -1.7404 4.20862  -3
  -8   7   3 -1.7404 4.20862   1
  -4  10   6 72.2551 10.4167  -2
  -7   7   3 72.2551 10.4167   1
  -6   7   3 39.4605 4.08312   1
   5  -7   2 19.5238 4.99817  -3
  -5   7   3 19.5238 4.99817   1
   4  -7   1 26.4783 3.58727  -3
  -4   7   3 26.4783 3.58727   1
  -3   7   0 -1.1753 2.23666  -3
  -3   7   3 -1.1753 2.23666   1
   5  -4   1 506.527 40.1428  -4
  -2   7   1 506.527 40.1428  -3
  -5   4   0 506.527 40.1428  -2
  -2   7   3 506.527 40.1428   1
  -1   7   2 58.2877 5.68447  -3
  -1   7   3 58.2877 5.68447   1
   0   7   3 74.8496 5.31126   1
   1   7   3 39.9754 3.34480   1
   2   7   4 14.2361 2.51892  -3
   2   7   3 14.2361 2.51892   1
   4   7   6 78.5504 6.48700  -3
   4   7   3 78.5504 6.48700   1
   5   7   7 43.9965 4.61127  -3
   5   7   3 43.9965 4.61127   1
   6   7   8 4.01571 6.50591  -3
   6   7   3 4.01571 6.50591   1
   7   7   3 22.6290 2.46361   1
   8   7   3 0.24331 2.28200   1
   9   7  10 37.7841 4.14082  -3
   9   7   3 37.7841 4.14082   1
  10   7  11 4.55801 3.24856  -3
  10   7   3 4.55801 3.24856   1
   8  -8   3 15.1905 8.24444  -3
  -8   8   3 15.1905 8.24444   1
  -7   8   3 3.88922 2.00947   1
   5  -9   1 6.34940 5.26700  -4
  -5   9   4 6.34940 5.26700  -2
  -6   8   3 6.34940 5.26700   1
   5  -8   1 3.56043 6.97603  -4
   5  -8   1 3.56043 6.97603  -3
  -5   8   3 3.56043 6.97603  -2
  -5   8   3 3.56043 6.97603   1
  -4   8   0 51.5014 4.02353  -3
  -4   8   3 51.5014 4.02353   1
  -3   8   1 48.2770 4.91415  -3
  -3   8   3 48.2770 4.91415   1
  -2   8   2 3.56848 2.66092  -3
  -2   8   3 3.56848 2.66092   1
   6  -3   2 318.118 73.6796  -2
  -1   8   3 318.118 73.6796   1
   0   8   3 3.66977 4.79843  -3
   0   8   3 3.66977 4.79843   1
   1   8   4 2.23835 2.67202  -3
   1   8   3 2.23835 2.67202   1
   2   8   5 22.1853 3.03112  -3
   2   8   3 22.1853 3.03112   1
   3   8   6 19.4926 2.65474  -3
   3   8   3 19.4926 2.65474   1
   5   8   3 4.92344 1.82584   1
   6   8   3 9.26382 1.83122   1
   7   8   9 8.27538 3.10533  -3
   7   8   3 8.27538 3.10533   1
   8   8  10 13.9286 3.00995  -3
   8   8   3 13.9286 3.00995   1
   9   8  11 13.3416 5.26067  -3
   9   8   3 13.3416 5.26067   1
   8   9   0 8.18900 6.59870  -4
   9   8  11 8.18900 6.59870  -3
   8   9  14 8.18900 6.59870  -2
   9   8   3 8.18900 6.59870   1
  10   8  12 16.9490 4.77080  -3
  10   8   3 16.9490 4.77080   1
   7  -9   2 -8.2841 6.83606  -3
  -7   9   3 -8.2841 6.83606   1
   6  -9   1 27.9297 5.28792  -3
  -6   9   3 27.9297 5.28792   1
   6  -8   1 9.82323 5.71128  -4
  -5   9   0 9.82323 5.71128  -3
  -6   8   2 9.82323 5.71128  -2
  -5   9   3 9.82323 5.71128   1
  -6   7   0 168.868 24.0370  -4
  -4   9   1 168.868 24.0370  -3
  -6   7   1 168.868 24.0370  -2
  -4   9   3 168.868 24.0370   1
  -3   9   2 49.5740 6.20043  -3
  -3   9   3 49.5740 6.20043   1
  -2   9   3 26.7742 6.78663  -3
  -2   9   3 26.7742 6.78663   1
  -1   9   3 28.8702 4.95871  -3
  -1   9   3 28.8702 4.95871   1
   0   9   4 48.8588 7.79557  -3
   0   9   3 48.8588 7.79557   1
  -7   1   0 69.8726 11.3492  -4
   1   9   5 69.8726 11.3492  -3
   7  -1   5 69.8726 11.3492  -2
   1   9   3 69.8726 11.3492   1
   1   9   5 12.6688 2.90288  -3
   1   9   3 12.6688 2.90288   1
   2   9   6 34.8209 3.62335  -3
   2   9   3 34.8209 3.62335   1
   3   9   7 1.18307 2.72336  -3
   3   9   3 1.18307 2.72336   1
   4   9   3 236.496 15.2748   1
   8   4   0 23.9380 6.42853  -4
   8   4  10 23.9380 6.42853  -2
   5   9   3 23.9380 6.42853   1
   7   9  10 8.12723 3.08687  -3
   7   9   3 8.12723 3.08687   1
   8   9  11 22.4414 3.02407  -3
   8   9   3 22.4414 3.02407   1
   9   9  12 4.23079 5.01472  -3
   9   9   3 4.23079 5.01472   1
  -6  10   0 11.0392 2.96357  -3
  -6  10   3 11.0392 2.96357   1
  -5  10   1 6.17578 4.56119  -3
  -5  10   3 6.17578 4.56119   1
  -2  10   3 22.6876 3.86029  -3
  -2  10   3 22.6876 3.86029   1
  -1  10   4 91.8703 9.74730  -3
  -1  10   3 91.8703 9.74730   1
   0  10   5 12.4891 2.20011  -3
   0  10   3 12.4891 2.20011   1
   1  10   6 16.2601 2.49508  -3
   1  10   3 16.2601 2.49508   1
   8   0   0 46.2742 8.63079  -4
   2  10   7 46.2742 8.63079  -3
   8   0   7 46.2742 8.63079  -2
   2  10   3 46.2742 8.63079   1
   3  10   3 1.14956 1.61439   1
   4  10   8 16.4476 6.40352  -3
   4  10   3 16.4476 6.40352   1
   5  10   9 12.7171 2.84850  -3
   5  10   3 12.7171 2.84850   1
   9   5   0 3.92581 6.19938  -4
   6  10  10 3.92581 6.19938  -3
   6  10   3 3.92581 6.19938   1
   6  10  10 3.35743 4.24937  -3
   6  10   3 3.35743 4.24937   1
   8  10  12 8.81597 4.38017  -3
   8  10   3 8.81597 4.38017   1
  -5  11   2 7.29736 6.54489  -3
  -5  11   3 7.29736 6.54489   1
  -4  11   3 40.9453 4.36376   1
  -3  11   3 -4.5143 4.09171  -3
  -3  11   3 -4.5143 4.09171   1
  -8   5   0 6.98368 3.92121  -4
  -2  11   4 6.98368 3.92121  -3
   8  -5   3 6.98368 3.92121  -2
  -2  11   3 6.98368 3.92121   1
  -1  11   5 7.68758 2.44355  -3
  -1  11   3 7.68758 2.44355   1
   0  11   6 30.3519 5.13832  -3
   0  11   3 30.3519 5.13832   1
   1  11   7 18.0005 4.06906  -3
   1  11   3 18.0005 4.06906   1
   2  11   3 63.8744 5.54741   1
   4  11   9 56.1176 5.43611  -3
   4  11   3 56.1176 5.43611   1
   5  11  10 0.49681 2.19975  -3
   5  11   3 0.49681 2.19975   1
   6  11  11 2.95605 6.57019  -3
   6  11   3 2.95605 6.57019   1
   7  11  12 3.36709 3.49504  -3
   7  11   3 3.36709 3.49504   1
   8  11   3 -2.4028 2.57904   1
  -4  12   3 -3.3500 4.65743  -3
  -4  12   3 -3.3500 4.65743   1
  -3  12   4 7.31803 3.88550  -3
  -3  12   3 7.31803 3.88550   1
  -2  12   5 5.52586 3.08369  -3
  -2  12   3 5.52586 3.08369   1
   0  12   3 0.78924 3.48466   1
   1  12   3 12.3149 3.40189   1
   2  12   8 2.66245 3.52476  -3
   2  12   3 2.66245 3.52476   1
   3  12   9 13.9877 3.66497  -3
   3  12   3 13.9877 3.66497   1
   4  12  10 6.39092 5.45468  -3
   4  12   3 6.39092 5.45468   1
 -10  -2   1 -0.5392 6.15664  -4
   4  12  10 -0.5392 6.15664  -3
  10   2  11 -0.5392 6.15664  -2
   4  12   3 -0.5392 6.15664   1
 -10  -3   1 26.6636 9.73508  -4
   5  12  11 26.6636 9.73508  -3
  10   3  12 26.6636 9.73508  -2
   5  12   3 26.6636 9.73508   1
   5  12  11 8.19991 6.23605  -3
   5  12   3 8.19991 6.23605   1
   6  12  12 13.2848 5.53047  -3
   6  12   3 13.2848 5.53047   1
   7  12   3 6.05953 4.55721   1
  -2  13   6 1.02303 4.36197  -3
  -2  13   3 1.02303 4.36197   1
  -1  13   7 16.5199 4.62307  -3
  -1  13   3 16.5199 4.62307   1
 -10   3   1 31.7632 8.73418  -4
  10  -3   7 31.7632 8.73418  -2
   0  13   3 31.7632 8.73418   1
   2  13   9 18.8533 4.23439  -3
   2  13   3 18.8533 4.23439   1
   3  13  10 0.10098 3.47163  -3
   3  13   3 0.10098 3.47163   1
   4  13  11 -1.9082 4.58689  -3
   4  13   3 -1.9082 4.58689   1
 -11  -3   1 -2.2454 9.06388  -4
   5  13  12 -2.2454 9.06388  -3
   5  13   3 -2.2454 9.06388   1
 -11  -3   1 5.01051 6.31560  -4
   5  13   3 5.01051 6.31560   1
   4  12  17 4.95477 4.40771  -3
  -4 -12   4 4.95477 4.40771   1
   3  12  16 52.4556 7.27698  -3
  -3 -12   4 52.4556 7.27698   1
   2  12  15 12.7929 7.50704  -3
  -2 -12   4 12.7929 7.50704   1
   0  12  14 -1.7249 7.34816  -3
   0 -12   4 -1.7249 7.34816   1
  -1  12  13 7.96162 5.06875  -3
   1 -12   4 7.96162 5.06875   1
  -2  12  12 10.4664 4.31559  -3
   2 -12   4 10.4664 4.31559   1
  -3  12  11 10.6722 4.45918  -3
   3 -12   4 10.6722 4.45918   1
   6  11  18 -3.4167 4.72416  -3
  -6 -11   4 -3.4167 4.72416   1
   5  11  17 8.44917 5.69429  -3
  -5 -11   4 8.44917 5.69429   1
   4  11  16 -4.7027 5.78469  -3
  -4 -11   4 -4.7027 5.78469   1
   3  11  15 8.63758 5.02760  -3
  -3 -11   4 8.63758 5.02760   1
  -2 -11   4 1.88147 2.74329   1
   1  11  14 13.8352 7.27392  -3
  -1 -11   4 13.8352 7.27392   1
  -8   3   8 37.7293 10.1634  -4
   0  11  13 37.7293 10.1634  -3
   8  -3  12 37.7293 10.1634  -2
   0 -11   4 37.7293 10.1634   1
  -8   4   7 4.77632 6.70514  -4
  -1  11  12 4.77632 6.70514  -3
   1 -11   4 4.77632 6.70514   1
  -1  11  12 8.92430 2.67570  -3
   1 -11   4 8.92430 2.67570   1
  -1  11  12 -2.0261 6.43858  -3
   8  -4  11 -2.0261 6.43858  -2
   1 -11   4 -2.0261 6.43858   1
  -2  11  11 2.42135 2.47937  -3
   2 -11   4 2.42135 2.47937   1
  -3  11  10 1.43480 4.48799  -3
   3 -11   4 1.43480 4.48799   1
  -4  11   9 -0.5517 4.25700  -3
   4 -11   4 -0.5517 4.25700   1
   7  10  18 28.8086 5.55441  -3
  -7 -10   4 28.8086 5.55441   1
   6  10  17 34.7676 5.42930  -3
  -6 -10   4 34.7676 5.42930   1
   5  10  16 -4.1845 6.35709  -3
  -5 -10   4 -4.1845 6.35709   1
  -4 -10   4 -0.9923 4.01926   1
  -8  -1   7 128.410 19.1197  -4
  -3 -10   4 128.410 19.1197   1
   2  10  14 12.4176 6.55608  -3
  -2 -10   4 12.4176 6.55608   1
   1  10  13 5.02490 3.69992  -3
  -1 -10   4 5.02490 3.69992   1
   0  10  12 3.98625 1.13272  -3
   0 -10   4 3.98625 1.13272   1
  -7   4   7 16.9327 7.62691  -4
  -1  10  11 16.9327 7.62691  -3
   7  -4  10 16.9327 7.62691  -2
   1 -10   4 16.9327 7.62691   1
  -7   4   7 12.5957 5.71887  -4
  -1  10  11 12.5957 5.71887  -3
   1 -10   4 12.5957 5.71887   1
  -7   5   7 8.33463 7.75585  -4
  -2  10  10 8.33463 7.75585  -3
   7  -5   9 8.33463 7.75585  -2
   2 -10   4 8.33463 7.75585   1
  -3  10   9 2.24791 4.53928  -3
   3 -10   4 2.24791 4.53928   1
  -4  10   9 -0.6136 3.82909  -3
   4 -10   4 -0.6136 3.82909   1
  -5  10   8 42.5816 8.42622  -3
   5 -10   4 42.5816 8.42622   1
   8   9  18 -0.6288 6.30914  -3
  -8  -9   4 -0.6288 6.30914   1
  -8  -6   7 11.9581 4.34235  -4
   7   9  17 11.9581 4.34235  -3
  -7  -9   4 11.9581 4.34235   1
   6   9  16 9.73127 4.89742  -3
  -6  -9   4 9.73127 4.89742   1
  -5  -9   4 9.11191 2.86419   1
  -4  -9   4 8.83145 2.46713   1
   3   9  14 1.07109 6.13583  -3
  -3  -9   4 1.07109 6.13583   1
  -7  -1   7 19.7376 8.59730  -4
   3   9  14 19.7376 8.59730  -3
   7   1  14 19.7376 8.59730  -2
  -3  -9   4 19.7376 8.59730   1
  -7   0   7 36.2568 5.72519  -4
   2   9  13 36.2568 5.72519  -3
   7   0  13 36.2568 5.72519  -2
  -2  -9   4 36.2568 5.72519   1
   1   9  12 1.30375 2.86615  -3
  -1  -9   4 1.30375 2.86615   1
   0   9  11 15.3504 3.62259  -3
   0  -9   4 15.3504 3.62259   1
  -1   9  10 5.36803 5.65856  -3
   1  -9   4 5.36803 5.65856   1
  -6   5   7 90.2445 14.1196  -4
   6  -5   8 90.2445 14.1196  -2
   2  -9   4 90.2445 14.1196   1
  -6   6   7 -0.1648 3.18982  -4
  -3   9   9 -0.1648 3.18982  -3
   6  -6   7 -0.1648 3.18982  -2
   3  -9   4 -0.1648 3.18982   1
  -4   9   8 7.09246 2.89609  -3
   4  -9   4 7.09246 2.89609   1
  -5   9   7 4.14703 2.98126  -3
   5  -9   4 4.14703 2.98126   1
  -6   9   6 -3.4379 3.15499  -3
   6  -9   4 -3.4379 3.15499   1
  -7   9   5 11.7181 5.73153  -3
   7  -9   4 11.7181 5.73153   1
   8   8  17 46.2008 6.16402  -3
  -8  -8   4 46.2008 6.16402   1
   7   8  16 6.51949 3.10405  -3
  -7  -8   4 6.51949 3.10405   1
  -7  -5   7 10.5061 3.46316  -4
   7   5  17 10.5061 3.46316  -2
  -6  -8   4 10.5061 3.46316   1
  -7  -5   7 7.70965 7.70138  -4
   6   8  16 7.70965 7.70138  -3
   7   5  17 7.70965 7.70138  -2
  -6  -8   4 7.70965 7.70138   1
  -5  -8   4 3.19844 1.00312   1
   4   8  14 32.5838 6.06360  -3
  -4  -8   4 32.5838 6.06360   1
   3   8  13 72.3999 7.84040  -3
  -3  -8   4 72.3999 7.84040   1
   2   8  12 26.4076 4.33588  -3
  -2  -8   4 26.4076 4.33588   1
   0  -8   4 29.7699 2.23995   1
   1  -8   4 64.1533 4.59233   1
  -2   8   9 30.7441 3.67391  -3
   2  -8   4 30.7441 3.67391   1
  -3   8   8 283.032 20.5133  -3
   3  -8   4 283.032 20.5133   1
  -4   8   7 25.4059 6.32181  -3
   5  -7   5 25.4059 6.32181  -2
   4  -8   4 25.4059 6.32181   1
  -5   7   6 31.3313 6.98474  -4
  -4   8   7 31.3313 6.98474  -3
   5  -7   5 31.3313 6.98474  -2
   4  -8   4 31.3313 6.98474   1
  -5   8   6 231.004 22.2268  -3
   5  -8   4 231.004 22.2268   1
  -6   8   5 9.32502 4.15621  -3
   6  -8   4 9.32502 4.15621   1
   7  -8   4 7.95140 2.56897   1
  -8   8   4 12.9631 5.57764  -3
   8  -8   4 12.9631 5.57764   1
   9   7  17 1.60457 2.83022  -3
  -9  -7   4 1.60457 2.83022   1
   8   7  16 -1.5849 6.60576  -3
  -8  -7   4 -1.5849 6.60576   1
  -7  -7   4 17.2805 2.37915   1
   6   7  15 26.2599 5.82448  -3
  -6  -7   4 26.2599 5.82448   1
   4   7  13 12.1274 1.91125  -3
  -4  -7   4 12.1274 1.91125   1
  -6  -3   6 29.1986 6.88973  -4
   4   7  13 29.1986 6.88973  -3
  -4  -7   4 29.1986 6.88973   1
   3   7  12 22.0572 4.21053  -3
  -3  -7   4 22.0572 4.21053   1
   2   7  11 18.3347 4.02010  -3
  -2  -7   4 18.3347 4.02010   1
  -1  -7   4 12.4250 2.50654   1
   5  -2   9 9.67548 1.73403  -2
   0  -7   4 9.67548 1.73403   1
  -1   7   9 17.2369 11.3775  -3
   1  -7   4 17.2369 11.3775   1
  -2   7   8 5.73959 2.07330  -3
   2  -7   4 5.73959 2.07330   1
  -3   7   7 0.83174 2.03883  -3
   3  -7   4 0.83174 2.03883   1
  -4   7   6 22.7658 3.46813  -3
   4  -7   4 22.7658 3.46813   1
  -4   8   6 130.258 13.1033  -4
  -5   7   5 130.258 13.1033  -3
   4  -8   3 130.258 13.1033  -2
   5  -7   4 130.258 13.1033   1
  -4   8   6 103.802 15.2701  -4
   4  -8   3 103.802 15.2701  -2
   5  -7   4 103.802 15.2701   1
  -4   9   6 -6.3348 6.33874  -4
   4  -9   2 -6.3348 6.33874  -2
   6  -7   4 -6.3348 6.33874   1
  -7   7   4 0.94977 3.70680  -3
   7  -7   4 0.94977 3.70680   1
  -8   7   3 21.4119 4.12493  -3
   8  -7   4 21.4119 4.12493   1
  -9  -6   4 -1.7545 2.00852   1
   8   6  16 15.9945 54.5123  -3
   6   8  18 15.9945 54.5123  -2
  -8  -6   4 15.9945 54.5123   1
  -6  -8   6 65.4862 10.8664  -4
  -8  -6   4 65.4862 10.8664   1
   7   6  15 44.5008 6.20286  -3
  -7  -6   4 44.5008 6.20286   1
   6   6  14 26.3614 3.94083  -3
  -6  -6   4 26.3614 3.94083   1
   5   6  13 28.4336 2.63120  -3
  -5  -6   4 28.4336 2.63120   1
  -5  -3   6 24.4233 3.98056  -4
   4   6  12 24.4233 3.98056  -3
  -4  -6   4 24.4233 3.98056   1
   4   6  12 6.71862 23.6321  -3
  -4  -6   4 6.71862 23.6321   1
  -5  -2   6 236.592 59.4380  -4
   5   2  12 236.592 59.4380  -2
  -3  -6   4 236.592 59.4380   1
   5   2  12 193.605 17.7575  -2
  -3  -6   4 193.605 17.7575   1
  -5  -2   6 273.191 37.7775  -4
   3   6  11 273.191 37.7775  -3
   5   2  12 273.191 37.7775  -2
  -3  -6   4 273.191 37.7775   1
  -2  -6   4 69.5103 6.63720   1
  -1  -6   4 19.7420 2.80867   1
   0   6   9 108.910 6.82912  -3
   0  -6   4 108.910 6.82912   1
  -4   3   6 434.560 32.9318  -4
  -1   6   8 434.560 32.9318  -3
   4  -3   7 434.560 32.9318  -2
   1  -6   4 434.560 32.9318   1
  -2   6   7 23.9269 14.9397  -3
   4  -4   6 23.9269 14.9397  -2
   2  -6   4 23.9269 14.9397   1
  -3   6   6 460.450 35.2689  -3
   3  -6   4 460.450 35.2689   1
  -4   6   5 2.94244 4.49018  -3
   4  -6   4 2.94244 4.49018   1
  -5   6   5 54.9799 9.25459  -3
   5  -6   4 54.9799 9.25459   1
  -3   9   6 68.8243 8.22007  -4
  -6   6   4 68.8243 8.22007  -3
   3  -9   1 68.8243 8.22007  -2
   6  -6   4 68.8243 8.22007   1
  -7   6   3 -1.7331 4.16104  -3
  -3  10   0 -1.7331 4.16104  -2
   7  -6   4 -1.7331 4.16104   1
  -8   6   2 13.5898 5.14157  -3
   8  -6   4 13.5898 5.14157   1
  -9   6   1 -11.175 5.78946  -3
   9  -6   4 -11.175 5.78946   1
 -10  -5   4 -1.5731 3.05040   1
  -9  -5   4 -3.3937 1.74189   1
   8   5  15 1.05025 4.32612  -3
  -8  -5   4 1.05025 4.32612   1
  -5  -7   6 15.2431 3.27621  -4
   7   5  14 15.2431 3.27621  -3
   5   7  16 15.2431 3.27621  -2
  -7  -5   4 15.2431 3.27621   1
   6   5  13 6.34492 2.04869  -3
  -6  -5   4 6.34492 2.04869   1
   5   5  12 -3.2082 2.12352  -3
  -5  -5   4 -3.2082 2.12352   1
   4   5  11 6.69770 2.46252  -3
  -4  -5   4 6.69770 2.46252   1
  -3  -5   4 8.88970 3.47875   1
  -4  -1   6 329.648 44.9887  -4
   2   5  10 329.648 44.9887  -3
   4   1  10 329.648 44.9887  -2
  -2  -5   4 329.648 44.9887   1
   1   5   9 51.0967 8.35214  -3
  -1  -5   4 51.0967 8.35214   1
   0   5   8 269.989 16.2413  -3
   0  -5   4 269.989 16.2413   1
  -1   5   7 185.578 11.7834  -3
   1  -5   4 185.578 11.7834   1
  -2   5   6 1.66446 2.17660  -3
   2  -5   4 1.66446 2.17660   1
   3  -5   4 -1.4200 2.00017  -2
   3  -5   4 -1.4200 2.00017   1
  -4   5   5 2.69268 4.17695  -3
   4  -5   4 2.69268 4.17695   1
  -5   5   4 18.6705 3.69135  -3
   5  -5   4 18.6705 3.69135   1
  -6   5   3 20.8635 2.92215  -3
   6  -5   4 20.8635 2.92215   1
  -7   5   2 3.40845 3.11303  -3
   7  -5   4 3.40845 3.11303   1
  -2  10   5 28.6650 7.66551  -4
  -7   5   2 28.6650 7.66551  -3
  -2  10   1 28.6650 7.66551  -2
   7  -5   4 28.6650 7.66551   1
  -2  11   5 17.3900 4.14441  -4
  -8   5   1 17.3900 4.14441  -3
  -2  11   2 17.3900 4.14441  -2
   8  -5   4 17.3900 4.14441   1
   9  -5   4 2.57641 2.13850   1
  10  -5   4 30.8308 6.86548   1
 -10  -4   4 6.40602 3.44961   1
   9   4  15 -4.8283 2.39112  -3
  -9  -4   4 -4.8283 2.39112   1
   8   4  14 50.7185 4.60743  -3
  -8  -4   4 50.7185 4.60743   1
   7   4  13 -3.3868 2.01442  -3
  -7  -4   4 -3.3868 2.01442   1
   6   4  12 78.1997 12.8884  -3
   4   6  14 78.1997 12.8884  -2
  -6  -4   4 78.1997 12.8884   1
  -5  -4   4 6.40679 1.77169   1
  -4  -4   4 1.65472 0.98735   1
   3   4  10 6.57059 1.25194  -3
  -3  -4   4 6.57059 1.25194   1
   2   4   9 212.087 14.6654  -3
  -2  -4   4 212.087 14.6654   1
   1   4   8 6.82930 2.39980  -3
   3   0   8 6.82930 2.39980  -2
  -1  -4   4 6.82930 2.39980   1
   0   4   7 340.873 25.1219  -3
   0  -4   4 340.873 25.1219   1
   1  -4   4 258.167 14.3350   1
   2  -4   4 147.576 8.18260   1
  -3   4   5 1.24164 2.13797  -3
   3  -4   4 1.24164 2.13797   1
  -2   6   5 10.4459 3.96012  -4
  -4   4   4 10.4459 3.96012  -3
   2  -6   2 10.4459 3.96012  -2
   4  -4   4 10.4459 3.96012   1
  -5   4   3 43.0458 2.99905  -3
   5  -4   4 43.0458 2.99905   1
  -6   4   2 39.4498 5.00793  -3
   6  -4   4 39.4498 5.00793   1
  -7   4   1 23.0753 3.99577  -3
   7  -4   4 23.0753 3.99577   1
   8  -4   4 17.1650 3.19759   1
  -1  12   5 18.2988 4.93376  -4
  -1  12   4 18.2988 4.93376  -2
   9  -4   4 18.2988 4.93376   1
  10  -4   1 1.75279 5.81767  -3
  10  -4   4 1.75279 5.81767   1
  10  -4   1 8.66378 8.46205  -3
  -1  13   5 8.66378 8.46205  -2
  10  -4   4 8.66378 8.46205   1
  10   3  15 -1.3131 7.53989  -3
 -10  -3   4 -1.3131 7.53989   1
   9   3  14 -4.6574 1.74990  -3
  -9  -3   4 -4.6574 1.74990   1
   8   3  13 33.7780 3.85521  -3
  -8  -3   4 33.7780 3.85521   1
   7   3  12 60.2359 5.37677  -3
  -7  -3   4 60.2359 5.37677   1
  -6  -3   4 28.7974 2.61720   1
   3   5  12 89.5807 31.4680  -2
  -5  -3   4 89.5807 31.4680   1
   4   3  10 8.25396 2.10054  -3
  -4  -3   4 8.25396 2.10054   1
   3   3   9 17.8483 1.99818  -3
  -3  -3   4 17.8483 1.99818   1
   2   3   8 116.624 7.27493  -3
  -2  -3   4 116.624 7.27493   1
   1   3   7 448.833 30.0472  -3
  -1  -3   4 448.833 30.0472   1
  -2   1   5 95.3491 5.32121  -4
   2  -1   6 95.3491 5.32121  -2
   0  -3   4 95.3491 5.32121   1
   1  -3   4 33.4090 1.90970   1
  -2   3   5 6.03056 1.20710  -3
   2  -3   4 6.03056 1.20710   1
  -3   3   4 33.4192 2.37623  -3
   3  -3   4 33.4192 2.37623   1
  -4   3   3 32.8695 2.62702  -3
   4  -3   4 32.8695 2.62702   1
  -1   7   5 10.2366 3.07157  -4
  -5   3   2 10.2366 3.07157  -3
  -1   7   0 10.2366 3.07157  -2
   5  -3   4 10.2366 3.07157   1
  -1   8   1 221.918 21.3765  -2
   6  -3   4 221.918 21.3765   1
   7  -3   4 135.208 9.68558   1
   8  -3   4 18.5389 2.89539   1
   9  -3   1 31.0645 4.35853  -3
   9  -3   4 31.0645 4.35853   1
  10  -3   2 12.5010 5.44159  -3
  10  -3   4 12.5010 5.44159   1
  10  -3   2 7.58415 6.14886  -3
   0  13   6 7.58415 6.14886  -2
  10  -3   4 7.58415 6.14886   1
  10   2  14 4.16143 3.64502  -3
 -10  -2   4 4.16143 3.64502   1
  -7  -2   4 87.5661 5.76665   1
   6   2  11 18.8386 2.55870  -3
  -6  -2   4 18.8386 2.55870   1
   5   2  10 78.2188 5.20124  -3
  -5  -2   4 78.2188 5.20124   1
  -2  -4   5 267.142 17.7260  -4
   4   2   9 267.142 17.7260  -3
   2   4  10 267.142 17.7260  -2
  -4  -2   4 267.142 17.7260   1
   4   2   9 123.034 33.0188  -3
  -4  -2   4 123.034 33.0188   1
   3   2   8 39.2251 19.6022  -3
  -3  -2   4 39.2251 19.6022   1
   3   2   8 33.0144 5.94857  -3
   2   3   9 33.0144 5.94857  -2
  -3  -2   4 33.0144 5.94857   1
   2   2   7 166.298 12.8990  -3
  -2  -2   4 166.298 12.8990   1
  -1  -2   4 45.9465 2.57274   1
   0  -2   4 45.9106 2.46976   1
   1  -2   4 445.444 66.3397   1
  -2   2   4 314.795 31.4478  -3
   2  -2   4 314.795 31.4478   1
  -2   2   4 613.553 46.2918  -3
   1  -3   3 613.553 46.2918  -2
   2  -2   4 613.553 46.2918   1
  -3   2   3 15.7634 1.86754  -3
   3  -2   4 15.7634 1.86754   1
  -4   2   2 43.3979 2.97047  -3
   4  -2   4 43.3979 2.97047   1
   5  -2   4 73.1360 4.62512   1
   0   8   2 5.16461 2.90994  -2
   6  -2   4 5.16461 2.90994   1
   8  -2   1 11.8866 2.51813  -3
   8  -2   4 11.8866 2.51813   1
   9  -2   2 2.83848 1.54431  -3
   9  -2   4 2.83848 1.54431   1
  10  -2   3 4.81834 4.10868  -3
  10  -2   4 4.81834 4.10868   1
  11  -2   4 43.3723 4.79289   1
  10   1  13 20.1640 8.18242  -3
 -10  -1   4 20.1640 8.18242   1
  -9  -1   4 0.24423 2.68251   1
  -2  -9   5 96.4719 14.5450  -4
   2   9  14 96.4719 14.5450  -2
  -8  -1   4 96.4719 14.5450   1
  -2  -8   5 30.7666 26.9648  -4
   7   1  11 30.7666 26.9648  -3
   2   8  13 30.7666 26.9648  -2
  -7  -1   4 30.7666 26.9648   1
   6   1  10 28.9573 2.63301  -3
  -6  -1   4 28.9573 2.63301   1
   5   1   9 20.9624 1.80887  -3
  -5  -1   4 20.9624 1.80887   1
   4   1   8 -0.8210 1.01367  -3
  -4  -1   4 -0.8210 1.01367   1
  -3  -1   4 83.8511 5.17449   1
   1   2   7 193.336 10.0784  -2
  -2  -1   4 193.336 10.0784   1
  -1  -1   4 424.159 21.6590   1
   0   1   5 26.6245 1.63871  -3
   0  -1   4 26.6245 1.63871   1
  -1   1   4 -0.1418 0.56563  -3
   1  -1   4 -0.1418 0.56563   1
  -2   1   3 38.6567 2.13672  -3
   2  -1   4 38.6567 2.13672   1
   0  -4   1 342.236 50.6879  -2
   3  -1   4 342.236 50.6879   1
   0   4   4 433.706 41.0017  -4
  -3   1   2 433.706 41.0017  -3
   0  -4   1 433.706 41.0017  -2
   3  -1   4 433.706 41.0017   1
   4  -1   4 27.8514 2.05769   1
   5  -1   4 179.317 10.1107   1
  -6   1   0 29.0881 2.99263  -3
   6  -1   4 29.0881 2.99263   1
   1   9   4 229.834 30.8601  -4
   7  -1   1 229.834 30.8601  -3
   1   9   4 229.834 30.8601  -2
   7  -1   4 229.834 30.8601   1
   7  -1   1 278.663 22.1891  -3
   7  -1   4 278.663 22.1891   1
   1  10   4 229.370 18.9976  -4
   8  -1   2 229.370 18.9976  -3
   1  10   5 229.370 18.9976  -2
   8  -1   4 229.370 18.9976   1
   9  -1   3 -0.2918 2.24756  -3
   9  -1   4 -0.2918 2.24756   1
  10  -1   4 1.33363 1.36322   1
  11  -1   4 -2.4407 2.99519   1
 -10   0   4 9.86421 3.49547   1
  -9   0   4 18.5856 3.25756   1
   8   0  11 22.4168 4.41919  -3
  -8   0   4 22.4168 4.41919   1
   7   0  10 101.378 9.95522  -3
  -7   0   4 101.378 9.95522   1
   6   0   9 23.5146 5.70993  -3
   1   7  11 23.5146 5.70993  -2
  -6   0   4 23.5146 5.70993   1
   5   0   8 62.1190 6.61472  -3
  -5   0   4 62.1190 6.61472   1
  -4   0   4 621.359 49.1204   1
  -3   0   4 76.7086 4.25102   1
  -2   0   4 38.2923 2.09117   1
   0  -1   4 400.369 30.9735  -4
   1   0   5 400.369 30.9735  -3
   0   1   5 400.369 30.9735  -2
  -1   0   4 400.369 30.9735   1
   0   0   4 3.15047 0.67508  -3
   0   0   4 3.15047 0.67508   1
  -1   0   3 420.406 21.2665  -3
   1   0   4 420.406 21.2665   1
   2   0   4 416.078 19.6406   1
   3   0   4 10.3648 0.96694   1
   1   5   4 499.999 55.2473  -4
   1   5   1 499.999 55.2473  -2
   4   0   4 499.999 55.2473   1
   5   0   0 51.3137 3.38777  -3
   5   0   4 51.3137 3.38777   1
   6   0   1 16.6844 1.72979  -3
   6   0   4 16.6844 1.72979   1
   7   0   2 29.5822 2.81044  -3
   7   0   4 29.5822 2.81044   1
   8   0   3 30.1646 3.65671  -3
   8   0   4 30.1646 3.65671   1
  10   0   4 33.8973 4.36998   1
  11   0   5 28.8350 5.62182  -3
  11   0   4 28.8350 5.62182   1
   8  -1  10 28.0117 4.76046  -3
  -8   1   4 28.0117 4.76046   1
   7  -1   9 133.872 12.1318  -3
  -7   1   4 133.872 12.1318   1
   6  -1   8 -0.2160 4.43360  -3
  -6   1   4 -0.2160 4.43360   1
   0  -6   4 149.045 17.6964  -4
   0   6   9 149.045 17.6964  -2
  -5   1   4 149.045 17.6964   1
  -4   1   4 25.1478 3.84613   1
   3  -1   6 210.990 15.9968  -3
  -3   1   4 210.990 15.9968   1
   2  -1   5 92.3824 5.53546  -3
  -2   1   4 92.3824 5.53546   1
   1  -1   4 0.27167 0.64507  -3
  -1   1   4 0.27167 0.64507   1
   1   0   4 358.585 21.2857  -4
   0  -1   3 358.585 21.2857  -3
  -1   0   3 358.585 21.2857  -2
   0   1   4 358.585 21.2857   1
   1   0   4 338.010 73.0837  -4
   0   1   4 338.010 73.0837   1
   0  -1   3 122.519 30.3666  -3
   0   1   4 122.519 30.3666   1
   1   1   4 1665.78 100.586   1
   2   1   4 102.321 5.44654   1
   3   1   4 1.52409 0.52109   1
   4   1   0 97.3728 6.57307  -3
   4   1   4 97.3728 6.57307   1
   5   1   1 117.427 7.42219  -3
   2   6   3 117.427 7.42219  -2
   5   1   4 117.427 7.42219   1
   6   1   2 4.27955 1.89704  -3
   6   1   4 4.27955 1.89704   1
   7   1   3 2.02465 2.65394  -3
   7   1   4 2.02465 2.65394   1
   8   1   4 5.27051 1.67546   1
   9   1   4 10.1359 2.00605   1
   3  12   3 25.8220 8.50890  -4
  10   1   5 25.8220 8.50890  -3
   3  12   9 25.8220 8.50890  -2
  10   1   4 25.8220 8.50890   1
  10   1   5 22.6530 6.58467  -3
  10   1   4 22.6530 6.58467   1
  11   1   6 0.20324 5.37122  -3
  11   1   4 0.20324 5.37122   1
   3  13   3 4.62885 7.19223  -4
  11   1   6 4.62885 7.19223  -3
   3  13  10 4.62885 7.19223  -2
  11   1   4 4.62885 7.19223   1
  10  -2  11 10.4658 5.05679  -3
 -10   2   4 10.4658 5.05679   1
   0 -11   4 26.4329 8.48565  -4
   9  -2  10 26.4329 8.48565  -3
   0  11  13 26.4329 8.48565  -2
  -9   2   4 26.4329 8.48565   1
   0 -10   4 12.2956 4.79917  -4
   8  -2   9 12.2956 4.79917  -3
   0  10  12 12.2956 4.79917  -2
  -8   2   4 12.2956 4.79917   1
   7  -2   8 18.5107 4.63286  -3
  -7   2   4 18.5107 4.63286   1
  -6   2   4 36.6648 4.29167   1
  -5   2   4 3.27746 1.65562   1
   4  -2   6 372.596 58.6422  -3
  -4   2   4 372.596 58.6422   1
   1  -5   4 640.311 84.6186  -4
   4  -2   6 640.311 84.6186  -3
  -1   5   7 640.311 84.6186  -2
  -4   2   4 640.311 84.6186   1
   3  -2   5 -1.0563 0.86269  -3
  -3   2   4 -1.0563 0.86269   1
   3  -2   5 22.4344 3.46136  -3
  -1   4   6 22.4344 3.46136  -2
  -3   2   4 22.4344 3.46136   1
   2  -2   4 320.697 16.4662  -3
  -2   2   4 320.697 16.4662   1
   1  -2   3 188.828 14.2750  -3
  -1   2   4 188.828 14.2750   1
   0   2   4 75.8357 4.05333   1
   1   2   4 95.2133 4.69049   1
   2   2   0 4662.43 629.158  -2
   2   2   4 4662.43 629.158   1
   3   2   0 2.82184 1.01358  -3
   3   2   4 2.82184 1.01358   1
   4   2   1 23.4966 1.81737  -3
   4   2   4 23.4966 1.81737   1
   5   2   2 66.9174 4.22197  -3
   5   2   4 66.9174 4.22197   1
   6   2   3 19.2913 4.81217  -3
   6   2   4 19.2913 4.81217   1
   3   8   3 38.9730 5.78610  -4
   3   8   6 38.9730 5.78610  -2
   7   2   4 38.9730 5.78610   1
   8   2   4 -2.9236 3.33488  -3
   8   2   4 -2.9236 3.33488   1
   9   2   5 54.8986 4.82277  -3
   9   2   4 54.8986 4.82277   1
  10   2   6 5.65292 2.09211  -3
  10   2   4 5.65292 2.09211   1
   4  13   3 2.21574 6.10894  -4
  11   2   7 2.21574 6.10894  -3
  11   2   4 2.21574 6.10894   1
  10  -3  10 3.42579 4.07064  -3
 -10   3   4 3.42579 4.07064   1
   9  -3   9 32.8096 5.59708  -3
  -9   3   4 32.8096 5.59708   1
   1 -10   4 26.5757 8.01402  -4
  -1  10  11 26.5757 8.01402  -2
  -8   3   4 26.5757 8.01402   1
  -1   9  10 50.0857 6.86528  -2
  -7   3   4 50.0857 6.86528   1
  -6   3   4 0.00096 2.22707   1
   5  -3   6 39.7307 4.42190  -3
  -5   3   4 39.7307 4.42190   1
   4  -3   5 18.0042 1.56728  -3
  -4   3   4 18.0042 1.56728   1
   3  -3   4 84.9339 5.42937  -3
  -3   3   4 84.9339 5.42937   1
  -2   3   4 7.33912 1.64032  -2
  -2   3   4 7.33912 1.64032   1
  -1   3   4 38.5688 2.07450   1
   0   3   4 103.132 5.27497   1
  -1  -3   1 334.057 25.1528  -3
   1   3   4 334.057 25.1528   1
   2   3   0 272.770 14.8633  -3
   2   3   4 272.770 14.8633   1
   3   3   3 1663.39 90.0328  -4
   3   3   1 1663.39 90.0328  -3
   3   3   2 1663.39 90.0328  -2
   3   3   4 1663.39 90.0328   1
   4   3   2 5.41911 1.33384  -3
   4   3   4 5.41911 1.33384   1
   5   3   4 35.4406 2.58994   1
   6   3   4 3.66092 1.34636   1
   7   3   4 0.45276 3.18410  -3
   7   3   4 0.45276 3.18410   1
   4   9   8 41.1714 8.26143  -2
   8   3   4 41.1714 8.26143   1
   9   3   6 24.6553 2.77013  -3
   9   3   4 24.6553 2.77013   1
  10   3   7 10.1386 3.13005  -3
  10   3   4 10.1386 3.13005   1
  11   3   8 -0.5000 7.35640  -3
  11   3   4 -0.5000 7.35640   1
  -9   4   4 6.05095 3.19688   1
  -8   4   4 11.9477 3.47849   1
  -2   9   9 10.8839 6.41958  -2
  -7   4   4 10.8839 6.41958   1
   7  -4   7 0.43337 19.2353  -3
  -7   4   4 0.43337 19.2353   1
   6  -4   6 119.014 34.7190  -3
  -2   8   8 119.014 34.7190  -2
  -6   4   4 119.014 34.7190   1
   2  -8   3 143.595 17.6500  -4
   6  -4   6 143.595 17.6500  -3
  -2   8   8 143.595 17.6500  -2
  -6   4   4 143.595 17.6500   1
   5  -4   5 5.61985 1.41617  -3
  -5   4   4 5.61985 1.41617   1
   4  -4   4 83.7299 5.54694  -3
  -4   4   4 83.7299 5.54694   1
   3  -4   3 82.8110 8.16872  -3
  -3   4   4 82.8110 8.16872   1
  -2   4   4 7.09256 0.98460   1
   3  -2   3 368.306 20.0266  -4
  -3   2   2 368.306 20.0266  -2
  -1   4   4 368.306 20.0266   1
   0  -4   1 130.574 7.21994  -3
   0   4   4 130.574 7.21994   1
   1   4   0 290.812 15.9865  -3
   1   4   4 290.812 15.9865   1
   2   4   1 122.445 6.47361  -3
   2   4   4 122.445 6.47361   1
   3   4   2 156.632 9.37965  -3
   3   4   4 156.632 9.37965   1
   4   4   4 50.4791 25.3554  -2
   4   4   4 50.4791 25.3554   1
   5   4   4 50.4982 3.83625   1
   6   4   4 -0.5771 2.22543  -3
   6   4   4 -0.5771 2.22543   1
   7   4   5 39.0973 5.04107  -3
   7   4   4 39.0973 5.04107   1
   8   4   6 -3.0880 2.14152  -3
   8   4   4 -3.0880 2.14152   1
   5  10   2 146.457 21.0196  -4
   9   4   7 146.457 21.0196  -3
   5  10  10 146.457 21.0196  -2
   9   4   4 146.457 21.0196   1
  10   4   4 11.7510 2.56130   1
  11   4   4 4.49092 2.82431   1
   2 -12   3 16.8091 7.50160  -4
  -2  12  11 16.8091 7.50160  -2
  -9   5   4 16.8091 7.50160   1
   8  -5   7 41.4897 8.80134  -3
  -8   5   4 41.4897 8.80134   1
   7  -5   6 0.40073 3.03636  -3
  -7   5   4 0.40073 3.03636   1
   6  -5   5 11.1639 1.44442  -3
  -6   5   4 11.1639 1.44442   1
   3  -7   3 226.918 14.5475  -4
   5  -5   4 226.918 14.5475  -3
  -3   7   6 226.918 14.5475  -2
  -5   5   4 226.918 14.5475   1
   3  -7   3 194.226 47.0747  -4
  -3   7   6 194.226 47.0747  -2
  -5   5   4 194.226 47.0747   1
  -4   5   4 1.72859 1.48559   1
  -3   5   4 10.4506 1.12843   1
   2  -5   2 27.0409 3.36610  -3
  -2   5   4 27.0409 3.36610   1
   1  -5   1 77.8711 5.47014  -3
  -1   5   4 77.8711 5.47014   1
   0   5   0 40.0431 2.67794  -3
  -4   1   0 40.0431 2.67794  -2
   0   5   4 40.0431 2.67794   1
   1   5   1 180.419 11.5048  -3
   1   5   4 180.419 11.5048   1
   2   5   2 2.22803 3.06119  -3
   2   5   4 2.22803 3.06119   1
   3   5   4 106.212 6.01460   1
   4   5   4 144.402 9.10357   1
   6   5   5 -0.7722 1.90879  -3
   6   5   4 -0.7722 1.90879   1
   7   5   6 -0.4422 2.29593  -3
   7   5   4 -0.4422 2.29593   1
   8   5   7 7.40166 3.70284  -3
   8   5   4 7.40166 3.70284   1
   9   5   4 14.7455 2.31355   1
  11   5   9 12.9122 6.38536  -3
  11   5   4 12.9122 6.38536   1
   3 -12   3 14.5102 8.41601  -4
   9  -6   7 14.5102 8.41601  -3
  -3  12  10 14.5102 8.41601  -2
  -9   6   4 14.5102 8.41601   1
   3 -11   3 -3.8325 6.83091  -4
   8  -6   6 -3.8325 6.83091  -3
  -3  11   9 -3.8325 6.83091  -2
  -8   6   4 -3.8325 6.83091   1
   8  -6   6 5.32708 7.33168  -3
  -3  11   9 5.32708 7.33168  -2
  -8   6   4 5.32708 7.33168   1
   7  -6   5 -6.6351 3.11409  -3
  -7   6   4 -6.6351 3.11409   1
   6  -6   4 198.632 18.7124  -3
  -6   6   4 198.632 18.7124   1
   5  -6   3 39.6005 6.48375  -3
  -5   6   4 39.6005 6.48375   1
  -4   6   4 530.048 45.1443  -2
  -4   6   4 530.048 45.1443   1
   3  -6   2 44.8235 8.12697  -3
  -3   6   4 44.8235 8.12697   1
   2  -6   1 32.9696 3.60342  -3
  -2   6   4 32.9696 3.60342   1
  -1   6   0 126.146 9.18403  -3
  -1   6   4 126.146 9.18403   1
   0   6   1 17.8576 2.69058  -3
   0   6   4 17.8576 2.69058   1
   1   6   4 31.4476 11.3813   1
   5   1   2 74.1337 10.8922  -4
   5   1   3 74.1337 10.8922  -2
   2   6   4 74.1337 10.8922   1
   3   6   3 42.3800 4.93144  -3
   3   6   4 42.3800 4.93144   1
   4   6   4 -1.1936 2.04657  -3
   4   6   4 -1.1936 2.04657   1
   5   6   5 94.9910 7.27239  -3
   5   6   4 94.9910 7.27239   1
   6   6   2 156.338 20.8215  -4
   6   6   6 156.338 20.8215  -3
   6   6   4 156.338 20.8215   1
   7   6   7 89.2670 13.1536  -3
   6   7   9 89.2670 13.1536  -2
   7   6   4 89.2670 13.1536   1
   8   6   4 0.54009 1.86251   1
   9   6   8 2.37843 5.49800  -3
   9   6   4 2.37843 5.49800   1
  10   6   9 -3.6190 3.87513  -3
  10   6   4 -3.6190 3.87513   1
  11   6  10 4.55169 5.25906  -3
  11   6   4 4.55169 5.25906   1
   8  -7   5 4.85136 8.15962  -3
  -4  11   8 4.85136 8.15962  -2
  -8   7   4 4.85136 8.15962   1
   4 -10   2 56.6246 7.65167  -4
   7  -7   4 56.6246 7.65167  -3
  -4  10   7 56.6246 7.65167  -2
  -7   7   4 56.6246 7.65167   1
  -6   7   4 2.43748 1.86713   1
   5  -7   3 6.84899 3.72504  -3
  -5   7   4 6.84899 3.72504   1
   4  -7   2 2.42435 2.66850  -3
  -4   7   4 2.42435 2.66850   1
   3  -7   1 15.9627 5.20891  -3
  -3   7   4 15.9627 5.20891   1
   5  -4   2 204.389 17.2611  -4
  -2   7   0 204.389 17.2611  -3
  -5   4   1 204.389 17.2611  -2
  -2   7   4 204.389 17.2611   1
  -1   7   1 21.4133 3.11318  -3
  -1   7   4 21.4133 3.11318   1
   0   7   4 120.889 8.45161   1
   1   7   4 1.32178 1.23765   1
   2   7   3 54.9582 4.87136  -3
   2   7   4 54.9582 4.87136   1
   4   7   5 23.9546 2.39511  -3
   4   7   4 23.9546 2.39511   1
   5   7   6 -4.9061 2.76430  -3
   5   7   4 -4.9061 2.76430   1
   6   7   7 19.4473 3.86196  -3
   6   7   4 19.4473 3.86196   1
   7   7   2 7.12837 5.52355  -4
   7   7   4 7.12837 5.52355   1
   8   7   4 60.6610 6.59738   1
   9   7   9 -4.3363 2.90817  -3
   9   7   4 -4.3363 2.90817   1
  10   7  10 1.95144 3.11231  -3
  10   7   4 1.95144 3.11231   1
   8  -8   4 4.73349 7.90406  -3
  -8   8   4 4.73349 7.90406   1
  -7   8   4 -2.3579 2.09860   1
   5  -9   2 125.059 17.5494  -4
  -5   9   5 125.059 17.5494  -2
  -6   8   4 125.059 17.5494   1
   5  -9   2 137.213 19.1591  -4
   6  -8   3 137.213 19.1591  -3
  -5   9   5 137.213 19.1591  -2
  -6   8   4 137.213 19.1591   1
   5  -8   2 8.07901 2.97252  -3
  -5   8   4 8.07901 2.97252   1
   4  -8   1 7.65627 2.37649  -3
  -4   8   4 7.65627 2.37649   1
  -3   8   0 13.8958 2.91806  -3
  -3   8   4 13.8958 2.91806   1
  -2   8   1 0.29970 3.25684  -3
  -2   8   4 0.29970 3.25684   1
   0   8   2 -0.1500 4.83920  -3
   0   8   4 -0.1500 4.83920   1
   1   8   3 14.3971 2.32837  -3
   1   8   4 14.3971 2.32837   1
   2   8   4 7.87958 2.66836  -3
   2   8   4 7.87958 2.66836   1
   3   8   5 4.38201 2.03080  -3
   3   8   4 4.38201 2.03080   1
   5   8   4 21.3055 2.66806   1
   6   8   4 -2.3088 1.79429   1
   7   8   8 17.9568 3.36348  -3
   7   8   4 17.9568 3.36348   1
   8   8   9 26.9600 3.14987  -3
   8   8   4 26.9600 3.14987   1
   9   8  10 7.34920 4.90104  -3
   9   8   4 7.34920 4.90104   1
   8   9   1 11.4562 6.21400  -4
   9   8  10 11.4562 6.21400  -3
   8   9  13 11.4562 6.21400  -2
   9   8   4 11.4562 6.21400   1
  10   8  11 1.33461 3.86416  -3
  10   8   4 1.33461 3.86416   1
   7  -9   3 -1.0457 6.88646  -3
  -7   9   4 -1.0457 6.88646   1
   6  -9   2 4.96282 3.01523  -3
  -6   9   4 4.96282 3.01523   1
  -4   9   0 4.65751 6.29804  -3
  -4   9   4 4.65751 6.29804   1
  -3   9   1 4.71747 3.88938  -3
  -3   9   4 4.71747 3.88938   1
  -2   9   2 122.591 17.9165  -3
  -2   9   4 122.591 17.9165   1
  -1   9   2 47.2362 6.26330  -3
  -1   9   4 47.2362 6.26330   1
   1   9   4 -9.5677 3.54647  -3
   1   9   4 -9.5677 3.54647   1
   2   9   5 5.64387 2.23651  -3
   2   9   4 5.64387 2.23651   1
   3   9   6 23.1746 3.05123  -3
   3   9   4 23.1746 3.05123   1
   4   9   4 2.83776 1.91027   1
   5   9   4 -0.0339 3.53475   1
   6   9   8 4.22824 3.92555  -3
   6   9   4 4.22824 3.92555   1
   7   9   9 34.9169 3.76074  -3
   7   9   4 34.9169 3.76074   1
   8   9  10 25.9251 3.30237  -3
   8   9   4 25.9251 3.30237   1
   9   9  11 4.74390 3.95622  -3
   9   9   4 4.74390 3.95622   1
   6 -10   1 8.99303 3.02870  -3
  -6  10   4 8.99303 3.02870   1
  -5  10   0 10.7360 4.59791  -3
  -5  10   4 10.7360 4.59791   1
  -4  10   1 10.1631 7.09607  -3
  -7   7   1 10.1631 7.09607  -2
  -4  10   4 10.1631 7.09607   1
   7  -7   1 8.93278 7.04243  -4
  -4  10   1 8.93278 7.04243  -3
  -7   7   1 8.93278 7.04243  -2
  -4  10   4 8.93278 7.04243   1
   7  -7   1 10.3340 7.26751  -4
  -7   7   1 10.3340 7.26751  -2
  -4  10   4 10.3340 7.26751   1
   7  -6   1 93.5981 13.8443  -4
  -7   6   0 93.5981 13.8443  -2
  -3  10   4 93.5981 13.8443   1
  -2  10   2 20.2621 4.54820  -3
  -2  10   4 20.2621 4.54820   1
  -1  10   3 64.3904 6.77064  -3
  -1  10   4 64.3904 6.77064   1
   0  10   4 73.3086 5.95361  -3
   0  10   4 73.3086 5.95361   1
   8  -1   1 291.013 24.8285  -4
   1  10   5 291.013 24.8285  -3
   8  -1   5 291.013 24.8285  -2
   1  10   4 291.013 24.8285   1
   8   0   1 90.3824 14.8091  -4
   2  10   6 90.3824 14.8091  -3
   8   0   6 90.3824 14.8091  -2
   2  10   4 90.3824 14.8091   1
   3  10   4 53.2353 4.64096   1
   4  10   7 2.05520 4.10202  -3
   4  10   4 2.05520 4.10202   1
   5  10   8 104.186 7.97426  -3
   5  10   4 104.186 7.97426   1
   9   5   1 27.2630 3.70464  -4
   6  10   9 27.2630 3.70464  -3
   6  10   4 27.2630 3.70464   1
   7  10  10 43.5595 4.35169  -3
   7  10   4 43.5595 4.35169   1
   8  10  11 12.9880 3.95077  -3
   8  10   4 12.9880 3.95077   1
   9  10   4 -0.9116 2.32256   1
  -5  11   1 9.02868 7.11356  -3
  -5  11   4 9.02868 7.11356   1
  -4  11   4 10.0571 2.75164   1
  -3  11   2 9.34731 4.28560  -3
  -3  11   4 9.34731 4.28560   1
   8  -5   1 12.2232 4.42406  -4
  -2  11   3 12.2232 4.42406  -3
   8  -5   2 12.2232 4.42406  -2
  -2  11   4 12.2232 4.42406   1
  -1  11   4 1.81638 2.28178  -3
  -1  11   4 1.81638 2.28178   1
   0  11   5 6.50708 2.80923  -3
   0  11   4 6.50708 2.80923   1
   1  11   6 -0.7797 3.47143  -3
   1  11   4 -0.7797 3.47143   1
   2  11   4 19.9201 3.21986   1
   4  11   8 -1.3570 2.71223  -3
   4  11   4 -1.3570 2.71223   1
   5  11   9 2.41982 3.14842  -3
   5  11   4 2.41982 3.14842   1
   6  11  10 35.1263 4.49139  -3
   6  11   4 35.1263 4.49139   1
   7  11  11 2.25684 5.38047  -3
   7  11   4 2.25684 5.38047   1
  10   7   0 9.45885 6.65629  -4
   8  11  12 9.45885 6.65629  -3
  10   7  14 9.45885 6.65629  -2
   8  11   4 9.45885 6.65629   1
  -4  12   2 11.7891 4.94139  -3
  -4  12   4 11.7891 4.94139   1
  -3  12   3 1.29705 3.79715  -3
  -3  12   4 1.29705 3.79715   1
  -2  12   4 17.0784 3.56007  -3
  -2  12   4 17.0784 3.56007   1
   0  12   6 -0.4615 4.76898  -3
   0  12   4 -0.4615 4.76898   1
   1  12   4 26.5936 5.08843   1
   2  12   7 0.56546 3.63442  -3
   2  12   4 0.56546 3.63442   1
  10   2   0 33.4301 8.98250  -4
   4  12   9 33.4301 8.98250  -3
  10   2  10 33.4301 8.98250  -2
   4  12   4 33.4301 8.98250   1
   5  12  10 10.3655 3.18119  -3
   5  12   4 10.3655 3.18119   1
   6  12  11 2.24180 3.60597  -3
   6  12   4 2.24180 3.60597   1
   7  12   4 2.89777 2.33221   1
  -2  13   5 18.5716 4.65280  -3
  -2  13   4 18.5716 4.65280   1
  -1  13   6 3.21026 5.42364  -3
  -1  13   4 3.21026 5.42364   1
   1  13   7 4.14484 3.63835  -3
   1  13   4 4.14484 3.63835   1
   2  13   8 -1.5474 2.65026  -3
   2  13   4 -1.5474 2.65026   1
   3  13   9 5.57207 2.63570  -3
   3  13   4 5.57207 2.63570   1
   4  13  10 7.12991 3.29900  -3
   4  13   4 7.12991 3.29900   1
  11   3   0 2.75948 3.17578  -4
   5  13   4 2.75948 3.17578   1
   3  12  17 3.60158 4.76247  -3
  -3 -12   5 3.60158 4.76247   1
   2  12  16 -12.577 7.09931  -3
  -2 -12   5 -12.577 7.09931   1
  -9   2   9 63.5767 11.4874  -4
   9  -2  15 63.5767 11.4874  -2
  -1 -12   5 63.5767 11.4874   1
   0 -12   5 1.36039 3.24342   1
  -1  12  14 7.91279 4.99651  -3
   1 -12   5 7.91279 4.99651   1
  -2  12  13 6.98881 4.35149  -3
   2 -12   5 6.98881 4.35149   1
   5  11  18 46.3504 9.07919  -3
  -5 -11   5 46.3504 9.07919   1
   4  11  17 5.06457 6.37309  -3
  -4 -11   5 5.06457 6.37309   1
   3  11  16 6.08793 5.13107  -3
  -3 -11   5 6.08793 5.13107   1
  -2 -11   5 38.6308 5.33696   1
  -1 -11   5 1.85170 3.76133   1
  -8   3   9 25.6887 9.12390  -4
   0  11  14 25.6887 9.12390  -3
   8  -3  13 25.6887 9.12390  -2
   0 -11   5 25.6887 9.12390   1
  -1  11  13 8.72402 3.62695  -3
   1 -11   5 8.72402 3.62695   1
  -2  11  12 2.83382 3.97905  -3
   2 -11   5 2.83382 3.97905   1
  -3  11  11 2.10385 4.83160  -3
   3 -11   5 2.10385 4.83160   1
  -4  11  10 26.1782 6.46156  -3
   4 -11   5 26.1782 6.46156   1
   6  10  18 0.37703 3.83961  -3
  -6 -10   5 0.37703 3.83961   1
   5  10  17 0.53650 4.62380  -3
  -5 -10   5 0.53650 4.62380   1
  -4 -10   5 11.8288 4.65599   1
  -3 -10   5 -0.7621 3.95676   1
   2  10  15 6.08239 6.44293  -3
  -2 -10   5 6.08239 6.44293   1
   1  10  14 1.44614 3.81054  -3
  -1 -10   5 1.44614 3.81054   1
   0  10  13 16.5954 3.69223  -3
   0 -10   5 16.5954 3.69223   1
  -7   4   8 37.5072 7.88225  -4
  -1  10  12 37.5072 7.88225  -3
   1 -10   5 37.5072 7.88225   1
  -7   4   8 90.9293 14.6339  -4
  -1  10  12 90.9293 14.6339  -3
   7  -4  11 90.9293 14.6339  -2
   1 -10   5 90.9293 14.6339   1
  -2  10  11 7.55333 6.21773  -3
   2 -10   5 7.55333 6.21773   1
  -3  10  10 26.6522 5.88590  -3
   3 -10   5 26.6522 5.88590   1
  -4  10  10 8.44921 5.13054  -3
   4 -10   5 8.44921 5.13054   1
  -5  10   9 -0.7810 5.62686  -3
   5 -10   5 -0.7810 5.62686   1
  -6  10   8 4.45886 4.51014  -4
  -6  10   8 4.45886 4.51014  -3
   6 -10   5 4.45886 4.51014  -2
   6 -10   5 4.45886 4.51014   1
   7   9  18 38.8340 8.51429  -3
  -7  -9   5 38.8340 8.51429   1
   6   9  17 11.4823 5.08180  -3
  -6  -9   5 11.4823 5.08180   1
  -5  -9   5 34.5147 4.15463   1
  -4  -9   5 3.17658 2.59679   1
  -7  -1   8 50.9913 10.8288  -4
   3   9  15 50.9913 10.8288  -3
   7   1  15 50.9913 10.8288  -2
  -3  -9   5 50.9913 10.8288   1
   2   9  14 71.7492 32.6043  -3
  -2  -9   5 71.7492 32.6043   1
  -7   0   8 88.6493 14.1689  -4
   2   9  14 88.6493 14.1689  -3
   7   0  14 88.6493 14.1689  -2
  -2  -9   5 88.6493 14.1689   1
   1   9  13 15.1173 3.06523  -3
  -1  -9   5 15.1173 3.06523   1
   0   9  12 13.6364 4.05513  -3
   0  -9   5 13.6364 4.05513   1
  -1   9  11 70.1490 11.6386  -3
   1  -9   5 70.1490 11.6386   1
  -6   5   8 0.86327 2.89402  -4
   6  -5   9 0.86327 2.89402  -2
   2  -9   5 0.86327 2.89402   1
  -6   6   8 16.6789 7.84459  -4
  -3   9  10 16.6789 7.84459  -3
   6  -6   8 16.6789 7.84459  -2
   3  -9   5 16.6789 7.84459   1
  -4   9   9 25.9726 3.75155  -3
   4  -9   5 25.9726 3.75155   1
  -5   9   8 4.61528 3.11470  -3
   5  -9   5 4.61528 3.11470   1
  -6   9   7 118.315 12.5194  -3
   6  -9   5 118.315 12.5194   1
   5 -11   3 5.69635 8.72865  -2
   7  -9   5 5.69635 8.72865   1
   8   8  18 13.5353 2.47863  -3
  -8  -8   5 13.5353 2.47863   1
   7   8  17 37.6424 3.39937  -3
  -7  -8   5 37.6424 3.39937   1
   5   8  16 -27.377 30.0115  -3
  -5  -8   5 -27.377 30.0115   1
   4   8  15 -1.5745 4.12605  -3
  -4  -8   5 -1.5745 4.12605   1
   3   8  14 -1.1458 3.37806  -3
  -3  -8   5 -1.1458 3.37806   1
   2   8  13 30.1501 6.75279  -3
  -2  -8   5 30.1501 6.75279   1
   0  -8   5 -0.0631 2.19375   1
   1  -8   5 47.0459 3.26263   1
  -2   8  10 46.7617 4.74141  -3
   2  -8   5 46.7617 4.74141   1
  -3   8   9 47.3064 8.47131  -3
   3  -8   5 47.3064 8.47131   1
  -5   7   7 -2.5651 3.39354  -4
  -4   8   8 -2.5651 3.39354  -3
   5  -7   6 -2.5651 3.39354  -2
   4  -8   5 -2.5651 3.39354   1
  -4   8   8 1.02555 4.91797  -3
   5  -7   6 1.02555 4.91797  -2
   4  -8   5 1.02555 4.91797   1
  -5   8   7 -3.9230 3.47016  -3
   5  -8   5 -3.9230 3.47016   1
  -6   8   6 -4.6836 3.95240  -3
   6  -8   5 -4.6836 3.95240   1
   7  -8   5 4.65861 2.40606   1
   8  -8   5 6.86230 2.92630   1
   9   7  18 14.8524 3.19054  -3
  -9  -7   5 14.8524 3.19054   1
   8   7  17 -0.1044 6.58621  -3
  -8  -7   5 -0.1044 6.58621   1
  -7  -7   5 20.6029 2.79979   1
   6   7  16 24.8486 6.07122  -3
  -6  -7   5 24.8486 6.07122   1
  -6  -4   8 -4.1809 7.55675  -4
   5   7  15 -4.1809 7.55675  -3
   6   4  16 -4.1809 7.55675  -2
  -5  -7   5 -4.1809 7.55675   1
   4   7  14 12.6770 3.48850  -3
  -4  -7   5 12.6770 3.48850   1
   3   7  13 8.70477 3.47400  -3
  -3  -7   5 8.70477 3.47400   1
   2   7  12 16.2168 4.46181  -3
  -2  -7   5 16.2168 4.46181   1
  -1  -7   5 12.6327 2.68831   1
  -1   7  10 20.4934 2.25376  -3
   1  -7   5 20.4934 2.25376   1
  -2   7   9 9.55378 1.62655  -3
   2  -7   5 9.55378 1.62655   1
  -3   7   8 4.32703 2.16113  -3
   3  -7   5 4.32703 2.16113   1
  -4   7   7 87.7390 7.60155  -3
   4  -7   5 87.7390 7.60155   1
  -4   8   7 55.0022 6.54720  -4
  -5   7   6 55.0022 6.54720  -3
   4  -8   4 55.0022 6.54720  -2
   5  -7   5 55.0022 6.54720   1
  -6   7   6 124.523 17.7362  -3
   6  -7   5 124.523 17.7362   1
  -7   7   5 25.1136 4.87484  -3
   7  -7   5 25.1136 4.87484   1
  -8   7   4 5.17217 3.38815  -3
   8  -7   5 5.17217 3.38815   1
  -9  -6   5 17.4699 2.82001   1
  -6  -8   7 6.42328 5.16069  -4
  -8  -6   5 6.42328 5.16069   1
   7   6  16 1.33463 5.29765  -3
  -7  -6   5 1.33463 5.29765   1
   6   6  15 16.0188 2.33352  -3
  -6  -6   5 16.0188 2.33352   1
   5   6  14 36.9397 2.95791  -3
  -5  -6   5 36.9397 2.95791   1
  -5  -3   7 53.3234 9.32643  -4
   4   6  13 53.3234 9.32643  -3
  -4  -6   5 53.3234 9.32643   1
  -3  -6   5 38.8055 6.05124   1
  -2  -6   5 5.99847 2.05689   1
  -1  -6   5 -1.7778 1.78626   1
   0   6  10 14.9514 3.10951  -3
   0  -6   5 14.9514 3.10951   1
  -4   3   7 78.6586 5.70904  -4
  -1   6   9 78.6586 5.70904  -3
   4  -3   8 78.6586 5.70904  -2
   1  -6   5 78.6586 5.70904   1
  -2   6   8 73.3010 6.89974  -3
   2  -6   5 73.3010 6.89974   1
  -3   6   7 -1.0496 2.17094  -3
   3  -6   5 -1.0496 2.17094   1
  -4   6   6 3.95390 4.55025  -3
   4  -6   5 3.95390 4.55025   1
   5  -6   5 13.6386 2.90582   1
  -3   9   7 36.7950 5.58906  -4
  -6   6   5 36.7950 5.58906  -3
   3  -9   2 36.7950 5.58906  -2
   6  -6   5 36.7950 5.58906   1
   3  -9   2 20.9421 6.61142  -2
   6  -6   5 20.9421 6.61142   1
  -7   6   4 49.3551 9.55624  -3
   3 -10   1 49.3551 9.55624  -2
   7  -6   5 49.3551 9.55624   1
  -8   6   3 -0.5493 3.03383  -3
   8  -6   5 -0.5493 3.03383   1
  -9   6   2 14.7793 3.50164  -3
   9  -6   5 14.7793 3.50164   1
  -9  -5   5 12.9275 2.42972   1
   8   5  16 34.5140 10.1074  -3
   5   8  18 34.5140 10.1074  -2
  -8  -5   5 34.5140 10.1074   1
  -5  -7   7 163.963 22.3147  -4
   7   5  15 163.963 22.3147  -3
   5   7  17 163.963 22.3147  -2
  -7  -5   5 163.963 22.3147   1
   6   5  14 55.6493 4.43863  -3
  -6  -5   5 55.6493 4.43863   1
   5   5  13 53.2974 4.09680  -3
  -5  -5   5 53.2974 4.09680   1
   4   5  12 69.6629 9.41453  -3
  -4  -5   5 69.6629 9.41453   1
  -4  -2   7 117.789 16.7210  -4
   4   2  12 117.789 16.7210  -2
  -3  -5   5 117.789 16.7210   1
  -4  -1   7 111.509 15.8326  -4
   4   1  11 111.509 15.8326  -2
  -2  -5   5 111.509 15.8326   1
  -4  -1   7 208.207 28.9088  -4
   2   5  11 208.207 28.9088  -3
   4   1  11 208.207 28.9088  -2
  -2  -5   5 208.207 28.9088   1
   1   5  10 8.91001 2.54666  -3
  -1  -5   5 8.91001 2.54666   1
   0   5   9 15.6313 2.39157  -3
   0  -5   5 15.6313 2.39157   1
  -1   5   8 84.1116 6.36188  -3
   1  -5   5 84.1116 6.36188   1
   3  -4   6 219.495 28.5618  -2
   2  -5   5 219.495 28.5618   1
   3  -5   5 195.354 15.1822  -2
   3  -5   5 195.354 15.1822   1
  -4   5   6 479.271 62.2737  -3
   4  -5   5 479.271 62.2737   1
  -5   5   5 23.0328 4.03970  -3
   5  -5   5 23.0328 4.03970   1
  -6   5   4 88.4086 9.03945  -3
   6  -5   5 88.4086 9.03945   1
  -2  10   6 11.9437 4.40144  -4
  -7   5   3 11.9437 4.40144  -3
  -2  10   0 11.9437 4.40144  -2
   7  -5   5 11.9437 4.40144   1
  -2  11   6 27.5677 7.63791  -4
  -8   5   2 27.5677 7.63791  -3
  -2  11   1 27.5677 7.63791  -2
   8  -5   5 27.5677 7.63791   1
   9  -5   5 1.78899 2.09511   1
 -10  -4   5 3.27626 3.01303   1
   9   4  16 3.49900 2.34894  -3
  -9  -4   5 3.49900 2.34894   1
   8   4  15 3.97244 2.14315  -3
  -8  -4   5 3.97244 2.14315   1
  -4  -7   7 4.82297 4.93362  -4
   7   4  14 4.82297 4.93362  -3
   4   7  16 4.82297 4.93362  -2
  -7  -4   5 4.82297 4.93362   1
   7   4  14 9.69797 2.56910  -3
  -7  -4   5 9.69797 2.56910   1
   4   6  15 31.3974 31.5645  -2
  -6  -4   5 31.3974 31.5645   1
   6   4  13 22.4516 6.09911  -3
   4   6  15 22.4516 6.09911  -2
  -6  -4   5 22.4516 6.09911   1
  -5  -4   5 30.3498 2.82978   1
  -4  -4   5 57.9929 4.78104   1
   3   4  11 51.4399 3.41782  -3
  -3  -4   5 51.4399 3.41782   1
   2   4  10 65.1546 6.41529  -3
  -2  -4   5 65.1546 6.41529   1
   1   4   9 94.5617 8.37179  -3
   3   0   9 94.5617 8.37179  -2
  -1  -4   5 94.5617 8.37179   1
   0   4   8 271.176 32.3013  -3
   0  -4   5 271.176 32.3013   1
   1  -4   5 192.057 9.84384   1
   2  -4   5 14.8677 1.28231   1
  -3   4   6 6.77867 3.01800  -3
   3  -4   5 6.77867 3.01800   1
  -2   6   6 59.6248 6.33396  -4
  -4   4   5 59.6248 6.33396  -3
   2  -6   3 59.6248 6.33396  -2
   4  -4   5 59.6248 6.33396   1
  -5   4   4 84.1253 5.89517  -3
   5  -4   5 84.1253 5.89517   1
  -6   4   3 18.9615 5.24085  -3
   6  -4   5 18.9615 5.24085   1
  -7   4   2 59.4905 9.59783  -3
   7  -4   5 59.4905 9.59783   1
  -1  11   6 2.42706 5.19492  -4
  -1  11   2 2.42706 5.19492  -2
   8  -4   5 2.42706 5.19492   1
  -1  12   6 41.1392 9.17352  -4
  -9   4   1 41.1392 9.17352  -3
  -1  12   3 41.1392 9.17352  -2
   9  -4   5 41.1392 9.17352   1
 -10   4   0 7.99935 6.80471  -3
  10  -4   5 7.99935 6.80471   1
  10   3  16 29.1104 7.66168  -3
   4  11  19 29.1104 7.66168  -2
 -10  -3   5 29.1104 7.66168   1
  10   3  16 8.22090 5.44740  -3
 -10  -3   5 8.22090 5.44740   1
   9   3  15 4.21016 3.54948  -3
  -9  -3   5 4.21016 3.54948   1
   8   3  14 30.1249 4.66155  -3
  -8  -3   5 30.1249 4.66155   1
   7   3  13 67.7833 5.48710  -3
  -7  -3   5 67.7833 5.48710   1
  -6  -3   5 10.6378 1.31988   1
   4   3  11 58.2819 4.07945  -3
  -4  -3   5 58.2819 4.07945   1
   3   3  10 33.9707 2.18633  -3
  -3  -3   5 33.9707 2.18633   1
   2   3   9 6.33884 1.20192  -3
  -2  -3   5 6.33884 1.20192   1
   1   3   8 105.616 8.50222  -3
  -1  -3   5 105.616 8.50222   1
  -2   1   6 32.9251 2.62245  -4
   2  -1   7 32.9251 2.62245  -2
   0  -3   5 32.9251 2.62245   1
   1  -3   5 165.300 8.57233   1
  -2   3   6 538.273 31.6561  -3
   2  -3   5 538.273 31.6561   1
  -3   3   5 70.8428 4.92787  -3
   3  -3   5 70.8428 4.92787   1
  -4   3   4 125.667 9.82325  -3
   4  -3   5 125.667 9.82325   1
  -1   7   6 39.1283 6.70529  -4
  -5   3   3 39.1283 6.70529  -3
   1  -7   1 39.1283 6.70529  -2
   5  -3   5 39.1283 6.70529   1
   6  -3   5 3.94911 1.85537   1
   7  -3   5 16.6361 2.42472   1
  -8   3   1 14.4848 6.24677  -3
   8  -3   5 14.4848 6.24677   1
  -9   3   0 4.32641 4.00990  -3
   9  -3   5 4.32641 4.00990   1
  10  -3   1 22.6642 6.72836  -3
   0  13   5 22.6642 6.72836  -2
  10  -3   5 22.6642 6.72836   1
  10   2  15 3.81443 3.59845  -3
 -10  -2   5 3.81443 3.59845   1
  -8  -2   5 4.03120 4.12495   1
  -7  -2   5 -0.4010 0.89560   1
   6   2  12 4.70319 3.14821  -3
  -6  -2   5 4.70319 3.14821   1
   5   2  11 140.539 9.28176  -3
  -5  -2   5 140.539 9.28176   1
  -2  -4   6 117.742 6.98677  -4
   4   2  10 117.742 6.98677  -3
   2   4  11 117.742 6.98677  -2
  -4  -2   5 117.742 6.98677   1
   3   2   9 92.9949 5.18150  -3
  -3  -2   5 92.9949 5.18150   1
   2   2   8 50.7094 5.29719  -3
  -2  -2   5 50.7094 5.29719   1
  -1  -2   5 46.9706 2.74342   1
   0  -2   5 28.3317 1.65008   1
  -1   2   6 196.687 10.5868  -4
  -1   2   6 196.687 10.5868  -3
   1  -2   5 196.687 10.5868  -2
   1  -2   5 196.687 10.5868   1
  -2   2   5 59.9618 3.23517  -3
   2  -2   5 59.9618 3.23517   1
  -3   2   4 2.88147 1.20270  -3
   3  -2   5 2.88147 1.20270   1
  -4   2   3 12.6038 1.96763  -3
   4  -2   5 12.6038 1.96763   1
   5  -2   5 1.47675 1.17562   1
   0   8   1 36.1460 4.42964  -2
   6  -2   5 36.1460 4.42964   1
   7  -2   5 41.1608 10.3153   1
  -8   2   0 5.73581 2.29232  -3
   8  -2   5 5.73581 2.29232   1
   9  -2   1 2.64947 1.71921  -3
   9  -2   5 2.64947 1.71921   1
  10  -2   2 1.70023 3.94270  -3
  10  -2   5 1.70023 3.94270   1
  11  -2   5 -0.0420 3.10817   1
  10   1  14 8.01852 7.82335  -3
 -10  -1   5 8.01852 7.82335   1
  -9  -1   5 20.3348 3.46836   1
  -2  -9   6 44.2627 9.33218  -4
   2   9  15 44.2627 9.33218  -2
  -8  -1   5 44.2627 9.33218   1
   6   1  11 32.4420 2.48814  -3
  -6  -1   5 32.4420 2.48814   1
   5   1  10 51.6618 3.74204  -3
  -5  -1   5 51.6618 3.74204   1
   4   1   9 8.52130 1.29684  -3
  -4  -1   5 8.52130 1.29684   1
  -3  -1   5 51.5925 4.56177   1
   1   2   8 1.21772 1.08330  -2
  -2  -1   5 1.21772 1.08330   1
  -1  -1   5 383.049 19.5604   1
   0   1   6 108.093 5.95970  -3
   0  -1   5 108.093 5.95970   1
  -1   1   5 11.3726 0.93513  -3
   1  -1   5 11.3726 0.93513   1
  -2   1   4 428.293 42.1069  -3
   2  -1   5 428.293 42.1069   1
  -2   1   4 557.516 73.4796  -3
   0  -3   3 557.516 73.4796  -2
   2  -1   5 557.516 73.4796   1
   0  -4   2 100.703 23.6281  -2
   3  -1   5 100.703 23.6281   1
   4  -1   5 143.348 7.43187   1
   5  -1   5 0.17285 0.76671   1
  -6   1   1 1.21957 2.00594  -3
   6  -1   5 1.21957 2.00594   1
   1   9   5 127.706 13.5865  -4
  -7   1   0 127.706 13.5865  -3
   1   9   3 127.706 13.5865  -2
   7  -1   5 127.706 13.5865   1
  -7   1   0 89.8448 12.7081  -3
   7  -1   5 89.8448 12.7081   1
   1  10   5 337.954 25.9665  -4
   8  -1   1 337.954 25.9665  -3
   1  10   4 337.954 25.9665  -2
   8  -1   5 337.954 25.9665   1
   9  -1   2 19.8140 3.01156  -3
   9  -1   5 19.8140 3.01156   1
  10  -1   5 2.08463 1.71950   1
  11  -1   5 1.10741 2.84171   1
 -10   0   5 1.01532 3.13998   1
  -9   0   5 11.3426 3.29274   1
   8   0  12 -2.4071 4.31594  -3
  -8   0   5 -2.4071 4.31594   1
   7   0  11 108.868 15.6607  -3
  -7   0   5 108.868 15.6607   1
   6   0  10 25.1153 6.41103  -3
   1   7  12 25.1153 6.41103  -2
  -6   0   5 25.1153 6.41103   1
   5   0   9 36.5737 4.79622  -3
  -5   0   5 36.5737 4.79622   1
  -4   0   5 19.4829 1.82116   1
  -3   0   5 31.5263 2.19870   1
  -2   0   5 38.2534 2.25827   1
   0  -1   5 68.9850 6.84900  -4
   1   0   6 68.9850 6.84900  -3
   0   1   6 68.9850 6.84900  -2
  -1   0   5 68.9850 6.84900   1
   1   0   6 -7.6555 9.69256  -3
  -1   0   5 -7.6555 9.69256   1
   0   0   5 0.01453 0.63691  -3
   0   0   5 0.01453 0.63691   1
  -1   0   4 33.4247 2.05006  -3
   1   0   5 33.4247 2.05006   1
   2   0   5 38.4256 2.14767   1
   3   0   5 26.9794 1.67822   1
   1   5   5 406.184 24.1014  -4
   1   5   0 406.184 24.1014  -2
   4   0   5 406.184 24.1014   1
  -5   0   1 39.9534 3.12749  -3
   5   0   5 39.9534 3.12749   1
   6   0   0 15.7133 1.70406  -3
   6   0   5 15.7133 1.70406   1
   7   0   1 47.2934 4.31452  -3
   7   0   5 47.2934 4.31452   1
   8   0   2 22.8858 4.29688  -3
   8   0   5 22.8858 4.29688   1
  10   0   5 5.12142 1.71989   1
  11   0   4 11.7028 4.80721  -3
  11   0   5 11.7028 4.80721   1
   9  -1  12 30.9234 7.99869  -3
  -9   1   5 30.9234 7.99869   1
   8  -1  11 14.9148 3.49514  -3
  -8   1   5 14.9148 3.49514   1
   7  -1  10 131.071 12.8063  -3
  -7   1   5 131.071 12.8063   1
   6  -1   9 15.6819 3.77880  -3
  -6   1   5 15.6819 3.77880   1
   0  -6   5 51.9402 23.1603  -4
   0   6  10 51.9402 23.1603  -2
  -5   1   5 51.9402 23.1603   1
  -4   1   5 1.52151 1.70353   1
   3  -1   7 843.889 77.8715  -3
  -3   1   5 843.889 77.8715   1
   2  -1   6 70.0303 3.86152  -3
  -2   1   5 70.0303 3.86152   1
   1  -1   5 -0.2231 0.66941  -3
  -1   1   5 -0.2231 0.66941   1
   1   0   5 428.849 35.4073  -4
   0  -1   4 428.849 35.4073  -3
  -1   0   4 428.849 35.4073  -2
   0   1   5 428.849 35.4073   1
   1   1   5 699.744 42.0468   1
   2   1   5 343.981 21.6742   1
   3   1   5 61.1287 3.05533   1
  -4  -1   1 212.184 12.0417  -3
   4   1   5 212.184 12.0417   1
   5   1   0 185.083 10.5966  -3
   2   6   2 185.083 10.5966  -2
   5   1   5 185.083 10.5966   1
   6   1   1 50.9510 3.53445  -3
   6   1   5 50.9510 3.53445   1
   7   1   2 43.7231 4.04169  -3
   7   1   5 43.7231 4.04169   1
   8   1   5 125.721 9.50810   1
   9   1   5 66.5086 5.60705   1
  10   1   4 10.4934 5.85248  -3
  10   1   5 10.4934 5.85248   1
  11   1   5 1.37150 5.31131  -3
  11   1   5 1.37150 5.31131   1
   3  13   4 24.8904 8.32985  -4
  11   1   5 24.8904 8.32985  -3
   3  13   9 24.8904 8.32985  -2
  11   1   5 24.8904 8.32985   1
  10  -2  12 -0.1136 4.64332  -3
 -10   2   5 -0.1136 4.64332   1
   0 -11   5 26.4200 5.62336  -4
   9  -2  11 26.4200 5.62336  -3
   0  11  14 26.4200 5.62336  -2
  -9   2   5 26.4200 5.62336   1
   0 -10   5 19.0263 7.14381  -4
   8  -2  10 19.0263 7.14381  -3
   0  10  13 19.0263 7.14381  -2
  -8   2   5 19.0263 7.14381   1
   7  -2   9 25.8157 4.73573  -3
  -7   2   5 25.8157 4.73573   1
  -6   2   5 7.07436 2.17358   1
  -5   2   5 7.57762 1.71437   1
   1  -5   5 136.434 11.8057  -4
   4  -2   7 136.434 11.8057  -3
  -1   5   8 136.434 11.8057  -2
  -4   2   5 136.434 11.8057   1
   3  -2   6 44.6284 2.86688  -3
  -3   2   5 44.6284 2.86688   1
   2  -2   5 164.402 8.91602  -3
  -2   2   5 164.402 8.91602   1
   1  -2   4 75.0713 5.15551  -3
  -1   2   5 75.0713 5.15551   1
   0   2   5 24.3950 1.30118   1
  -2  -1   2 104.588 5.71991  -2
   1   2   5 104.588 5.71991   1
  -2  -2   2 99.8016 13.2438  -3
   2   2   5 99.8016 13.2438   1
  -3  -2   1 15.1247 1.24328  -3
   3   2   5 15.1247 1.24328   1
   4   2   0 326.077 18.7871  -3
   4   2   5 326.077 18.7871   1
   5   2   1 10.0487 1.52002  -3
   5   2   5 10.0487 1.52002   1
   3   7   4 57.5388 9.11642  -4
   6   2   2 57.5388 9.11642  -3
   3   7   4 57.5388 9.11642  -2
   6   2   5 57.5388 9.11642   1
   3   8   4 11.3934 5.34353  -4
   3   8   5 11.3934 5.34353  -2
   7   2   5 11.3934 5.34353   1
   8   2   3 -0.8005 3.24792  -3
   8   2   5 -0.8005 3.24792   1
   9   2   4 -2.9195 2.93928  -3
   9   2   5 -2.9195 2.93928   1
  10   2   5 6.07922 2.07781  -3
  10   2   5 6.07922 2.07781   1
   4  13   4 8.38876 7.01674  -4
  11   2   6 8.38876 7.01674  -3
   4  13  10 8.38876 7.01674  -2
  11   2   5 8.38876 7.01674   1
  10  -3  11 7.92495 4.30852  -3
 -10   3   5 7.92495 4.30852   1
   9  -3  10 4.03558 4.48906  -3
  -9   3   5 4.03558 4.48906   1
   1 -10   5 23.0239 8.09573  -4
  -1  10  12 23.0239 8.09573  -2
  -8   3   5 23.0239 8.09573   1
  -1   9  11 6.63009 4.26425  -2
  -7   3   5 6.63009 4.26425   1
  -6   3   5 13.7542 2.98439   1
   5  -3   7 18.4523 13.5628  -3
  -5   3   5 18.4523 13.5628   1
   4  -3   6 9.18380 2.30474  -3
  -4   3   5 9.18380 2.30474   1
   3  -3   5 484.032 41.4950  -3
  -3   3   5 484.032 41.4950   1
   3  -3   5 729.965 94.4384  -3
  -2   4   6 729.965 94.4384  -2
  -3   3   5 729.965 94.4384   1
  -2   3   5 68.2539 15.1182   1
  -1   3   5 381.862 19.3485   1
   0   3   5 62.7761 3.15069   1
  -1  -3   2 282.684 37.3576  -3
   1   3   5 282.684 37.3576   1
  -2  -3   1 4.44787 1.40369  -3
   2   3   5 4.44787 1.40369   1
   3   3   4 636.522 59.4770  -4
   3   3   0 636.522 59.4770  -3
   3   3   1 636.522 59.4770  -2
   3   3   5 636.522 59.4770   1
   3   3   0 110.865 30.6153  -3
   3   3   5 110.865 30.6153   1
   4   3   1 3.47064 1.48525  -3
   4   3   5 3.47064 1.48525   1
   5   3   5 36.2357 3.05548   1
   6   3   5 16.2047 1.52581   1
   4   8   4 58.9166 9.09251  -4
   7   3   3 58.9166 9.09251  -3
   7   3   5 58.9166 9.09251   1
   8   3   4 1.14258 20.0506  -3
   8   3   5 1.14258 20.0506   1
   9   3   5 18.9722 2.74799  -3
   9   3   5 18.9722 2.74799   1
  10   3   6 7.09453 3.14646  -3
  10   3   5 7.09453 3.14646   1
  11   3   7 21.0973 4.66129  -3
  11   3   5 21.0973 4.66129   1
  -9   4   5 16.6366 3.67154   1
  -8   4   5 38.4342 5.03343   1
   7  -4   8 21.7580 20.8432  -3
  -7   4   5 21.7580 20.8432   1
  -2   9  10 4.77221 5.87839  -2
  -7   4   5 4.77221 5.87839   1
   6  -4   7 157.718 45.1010  -3
  -2   8   9 157.718 45.1010  -2
  -6   4   5 157.718 45.1010   1
   2  -8   4 218.131 26.9232  -4
   6  -4   7 218.131 26.9232  -3
  -2   8   9 218.131 26.9232  -2
  -6   4   5 218.131 26.9232   1
   5  -4   6 11.2207 2.58806  -3
  -5   4   5 11.2207 2.58806   1
   4  -4   5 102.104 6.38802  -3
  -4   4   5 102.104 6.38802   1
   3  -4   4 -1.2918 1.42289  -3
  -3   4   5 -1.2918 1.42289   1
  -2   4   5 34.8901 2.42068   1
   3  -2   4 115.390 6.25182  -4
  -3   2   3 115.390 6.25182  -2
  -1   4   5 115.390 6.25182   1
   0  -4   2 48.5336 3.08263  -3
   0   4   5 48.5336 3.08263   1
  -1  -4   1 46.2972 2.43078  -3
   1   4   5 46.2972 2.43078   1
   2   4   0 38.5158 2.57116  -3
   2   4   5 38.5158 2.57116   1
   3   4   1 78.3581 4.88045  -3
   3   4   5 78.3581 4.88045   1
   4   4   3 1053.63 106.295  -2
   4   4   5 1053.63 106.295   1
   5   4   5 6.78590 1.10823   1
   6   4   3 29.6361 3.36126  -3
   6   4   5 29.6361 3.36126   1
   7   4   4 3.59106 2.22173  -3
   7   4   5 3.59106 2.22173   1
   8   4   5 8.24166 2.10917  -3
   8   4   5 8.24166 2.10917   1
   5  10   3 12.9068 6.54809  -4
   9   4   6 12.9068 6.54809  -3
   5  10   9 12.9068 6.54809  -2
   9   4   5 12.9068 6.54809   1
  10   4   5 9.13235 2.09640   1
  11   4   5 15.5673 2.70427   1
  -9   5   5 8.27694 3.30155   1
   8  -5   8 8.43096 6.38869  -3
  -8   5   5 8.43096 6.38869   1
   7  -5   7 35.1164 4.93243  -3
  -7   5   5 35.1164 4.93243   1
   6  -5   6 -5.6715 3.00682  -3
  -6   5   5 -5.6715 3.00682   1
   3  -7   4 79.9451 5.20226  -4
   5  -5   5 79.9451 5.20226  -3
  -3   7   7 79.9451 5.20226  -2
  -5   5   5 79.9451 5.20226   1
   4  -5   4 58.2026 8.43971  -3
  -4   5   5 58.2026 8.43971   1
  -3   5   5 199.313 12.8810   1
   2  -5   3 20.1419 2.34262  -3
  -2   5   5 20.1419 2.34262   1
   1  -5   2 2.64787 1.65071  -3
  -1   5   5 2.64787 1.65071   1
   0  -5   1 615.213 36.9240  -3
  -4   1   1 615.213 36.9240  -2
   0   5   5 615.213 36.9240   1
   1   5   0 369.834 19.9249  -3
   1   5   5 369.834 19.9249   1
   2   5   1 97.7171 13.3719  -3
   2   5   5 97.7171 13.3719   1
   3   5   5 64.5099 4.29647   1
   4   5   5 2.82635 1.05234   1
   6   5   4 39.0448 3.34908  -3
   6   5   5 39.0448 3.34908   1
   7   5   5 3.25972 2.34933  -3
   7   5   5 3.25972 2.34933   1
   8   5   6 74.0520 7.89010  -3
   8   5   5 74.0520 7.89010   1
   9   5   5 10.9139 2.00004   1
   6  11   3 5.46988 4.72877  -4
  10   5   5 5.46988 4.72877   1
  11   5   8 -0.1858 3.35406  -3
  11   5   5 -0.1858 3.35406   1
   3 -12   4 11.4489 5.42300  -4
   9  -6   8 11.4489 5.42300  -3
  -3  12  11 11.4489 5.42300  -2
  -9   6   5 11.4489 5.42300   1
   8  -6   7 2.62663 4.65827  -3
  -8   6   5 2.62663 4.65827   1
   6  -6   5 22.1308 4.26065  -3
  -6   6   5 22.1308 4.26065   1
   5  -6   4 7.80471 3.05857  -3
  -5   6   5 7.80471 3.05857   1
  -4   6   5 0.04228 2.98622  -2
  -4   6   5 0.04228 2.98622   1
   3  -6   3 37.2682 4.58468  -3
  -3   6   5 37.2682 4.58468   1
   2  -6   2 -4.8600 1.89485  -3
  -2   6   5 -4.8600 1.89485   1
   1  -6   1 208.590 14.4221  -3
  -1   6   5 208.590 14.4221   1
   0   6   0 3.32898 1.88525  -3
   0   6   5 3.32898 1.88525   1
   1   6   5 173.279 44.2191   1
   2   6   5 143.194 9.90331   1
   3   6   2 21.7103 3.46204  -3
   3   6   5 21.7103 3.46204   1
   4   6   3 13.7246 2.16591  -3
   4   6   5 13.7246 2.16591   1
   5   6   4 47.4743 3.77155  -3
   5   6   5 47.4743 3.77155   1
   6   6   3 27.0279 19.7903  -4
   6   6   5 27.0279 19.7903  -3
   6   6   7 27.0279 19.7903  -2
   6   6   5 27.0279 19.7903   1
   7   6   6 5.57489 5.43638  -3
   7   6   5 5.57489 5.43638   1
   8   6   5 4.40857 2.27681   1
   9   6   7 -5.1578 5.13068  -3
   9   6   5 -5.1578 5.13068   1
  10   6   8 46.5130 4.98675  -3
  10   6   5 46.5130 4.98675   1
   7  12   3 23.3338 4.62312  -4
  11   6   9 23.3338 4.62312  -3
  11   6   5 23.3338 4.62312   1
  11   6   9 28.6890 6.85141  -3
  11   6   5 28.6890 6.85141   1
   8  -7   6 1.57227 7.50535  -3
  -4  11   9 1.57227 7.50535  -2
  -8   7   5 1.57227 7.50535   1
   4 -10   3 49.6392 10.1486  -4
   7  -7   5 49.6392 10.1486  -3
  -4  10   8 49.6392 10.1486  -2
  -7   7   5 49.6392 10.1486   1
  -6   7   5 9.40882 2.09017   1
   5  -7   4 27.0449 5.35369  -3
  -5   7   5 27.0449 5.35369   1
   4  -7   3 25.1152 3.66383  -3
  -4   7   5 25.1152 3.66383   1
   5  -4   3 154.110 14.7237  -4
   2  -7   1 154.110 14.7237  -3
  -5   4   2 154.110 14.7237  -2
  -2   7   5 154.110 14.7237   1
  -1   7   0 10.6430 2.30403  -3
  -1   7   5 10.6430 2.30403   1
   0   7   5 39.0595 3.34956   1
   1   7   5 42.8775 4.01802   1
   2   7   5 2.89782 14.6396   1
   3   7   3 5.02605 3.84152  -3
   3   7   5 5.02605 3.84152   1
   6   2   3 12.6467 4.21015  -4
   3   7   3 12.6467 4.21015  -3
   3   7   5 12.6467 4.21015   1
   4   7   4 3.75619 1.81859  -3
   4   7   5 3.75619 1.81859   1
   5   7   5 -3.2067 2.44757  -3
   5   7   5 -3.2067 2.44757   1
   6   7   6 100.458 10.2206  -3
   6   7   5 100.458 10.2206   1
   7   7   3 17.9959 5.94903  -4
   7   7   5 17.9959 5.94903   1
   8   7   7 43.7096 8.11563  -3
   8   7   5 43.7096 8.11563   1
   9   7   8 3.78146 3.02023  -3
   9   7   5 3.78146 3.02023   1
  10   7   9 14.7309 2.93630  -3
  10   7   5 14.7309 2.93630   1
   8  -8   5 -2.3553 7.70170  -3
  -8   8   5 -2.3553 7.70170   1
   5 -10   3 15.9771 7.96464  -4
  -5  10   7 15.9771 7.96464  -2
  -7   8   5 15.9771 7.96464   1
   5  -9   3 -2.3780 4.43064  -4
   6  -8   4 -2.3780 4.43064  -3
  -5   9   6 -2.3780 4.43064  -2
  -6   8   5 -2.3780 4.43064   1
   5  -9   3 17.0336 6.28350  -4
  -5   9   6 17.0336 6.28350  -2
  -6   8   5 17.0336 6.28350   1
   5  -8   3 -2.5153 2.81313  -3
  -5   8   5 -2.5153 2.81313   1
   4  -8   2 13.6717 2.63801  -3
  -4   8   5 13.6717 2.63801   1
   3  -8   1 8.68935 2.63828  -3
  -3   8   5 8.68935 2.63828   1
  -2   8   0 58.8503 9.95423  -3
  -2   8   5 58.8503 9.95423   1
  -6   3   0 81.7022 11.8651  -2
  -1   8   5 81.7022 11.8651   1
   6  -3   3 59.3907 30.1283  -4
  -6   3   0 59.3907 30.1283  -2
  -1   8   5 59.3907 30.1283   1
   0   8   1 18.6133 5.59984  -3
   0   8   5 18.6133 5.59984   1
   1   8   2 53.2182 4.43666  -3
   1   8   5 53.2182 4.43666   1
   2   8   3 40.4502 5.17254  -3
   2   8   5 40.4502 5.17254   1
   3   8   4 3.42856 2.05845  -3
   3   8   5 3.42856 2.05845   1
   5   8   6 -2.7809 6.05513  -3
   5   8   5 -2.7809 6.05513   1
   6   8   5 18.4584 2.56381   1
   7   8   7 22.4374 4.22092  -3
   7   8   5 22.4374 4.22092   1
   8   8   8 -9.2418 3.24508  -3
   8   8   5 -9.2418 3.24508   1
   8   9   2 -0.0629 6.30834  -4
   9   8   9 -0.0629 6.30834  -3
   8   9  12 -0.0629 6.30834  -2
   9   8   5 -0.0629 6.30834   1
  10   8  10 8.97148 3.48777  -3
  10   8   5 8.97148 3.48777   1
  -7   9   5 89.4477 9.70590   1
   6  -9   3 6.96942 3.52007  -3
  -6   9   5 6.96942 3.52007   1
   6  -8   3 162.582 16.2272  -4
   5  -9   2 162.582 16.2272  -3
  -6   8   4 162.582 16.2272  -2
  -5   9   5 162.582 16.2272   1
   4  -9   1 42.9462 5.83221  -3
  -4   9   5 42.9462 5.83221   1
  -3   9   0 48.8309 6.19753  -3
  -3   9   5 48.8309 6.19753   1
  -2   9   1 26.4553 7.02186  -3
  -2   9   5 26.4553 7.02186   1
  -1   9   1 60.2372 7.24154  -3
  -1   9   5 60.2372 7.24154   1
   1   9   3 29.2921 3.08164  -3
   1   9   5 29.2921 3.08164   1
   2   9   4 14.5866 2.38888  -3
   2   9   5 14.5866 2.38888   1
   3   9   5 22.2062 3.45879  -3
   3   9   5 22.2062 3.45879   1
   4   9   5 53.9020 5.18454   1
   6   9   7 74.5494 7.04810  -3
   6   9   5 74.5494 7.04810   1
   7   9   8 18.1671 2.67481  -3
   7   9   5 18.1671 2.67481   1
   8   9   9 14.1941 2.97214  -3
   8   9   5 14.1941 2.97214   1
   9   9  10 -2.3653 3.73702  -3
   9   9   5 -2.3653 3.73702   1
   6 -10   2 6.82703 3.02522  -3
  -6  10   5 6.82703 3.02522   1
   5 -10   1 3.39662 3.49249  -3
  -5  10   5 3.39662 3.49249   1
   7  -7   2 10.9740 5.00803  -4
  -4  10   0 10.9740 5.00803  -3
  -7   7   2 10.9740 5.00803  -2
  -4  10   5 10.9740 5.00803   1
  -4  10   0 5.44043 6.31311  -3
  -7   7   2 5.44043 6.31311  -2
  -4  10   5 5.44043 6.31311   1
  -3  10   5 36.0021 4.79699   1
  -2  10   1 19.4872 4.45387  -3
  -2  10   5 19.4872 4.45387   1
  -1  10   2 117.792 9.53420  -3
  -1  10   5 117.792 9.53420   1
   0  10   3 6.04245 2.21003  -3
   0  10   5 6.04245 2.21003   1
   8  -1   2 152.999 11.2040  -4
   1  10   4 152.999 11.2040  -3
   8  -1   4 152.999 11.2040  -2
   1  10   5 152.999 11.2040   1
   2  10   5 -4.8893 3.41243  -3
   2  10   5 -4.8893 3.41243   1
   3  10   5 15.6667 1.80943   1
   4  10   6 8.63435 4.20722  -3
   4  10   5 8.63435 4.20722   1
   5  10   7 19.6244 3.62738  -3
   5  10   5 19.6244 3.62738   1
   9   5   2 19.0188 2.82248  -4
   6  10   8 19.0188 2.82248  -3
   6  10   5 19.0188 2.82248   1
   7  10   9 13.6592 3.24197  -3
   7  10   5 13.6592 3.24197   1
   8  10  10 -6.7846 3.72150  -3
   8  10   5 -6.7846 3.72150   1
   9  10   5 10.9840 2.92310   1
  -5  11   0 20.7349 7.73898  -3
  -5  11   5 20.7349 7.73898   1
  -4  11   5 8.04429 3.61076   1
  -3  11   1 9.00971 5.94901  -3
  -3  11   5 9.00971 5.94901   1
   8  -5   2 13.6431 4.82899  -4
  -2  11   2 13.6431 4.82899  -3
   8  -5   1 13.6431 4.82899  -2
  -2  11   5 13.6431 4.82899   1
  -1  11   3 -1.0655 2.25139  -3
  -1  11   5 -1.0655 2.25139   1
   0  11   4 50.6003 5.13475  -3
   0  11   5 50.6003 5.13475   1
   1  11   5 -2.1785 2.95294  -3
   1  11   5 -2.1785 2.95294   1
   9   0   2 -5.0999 4.39130  -4
   2  11   5 -5.0999 4.39130   1
   9   0   6 43.2719 8.58154  -2
   2  11   5 43.2719 8.58154   1
   4  11   7 0.58816 2.76502  -3
   4  11   5 0.58816 2.76502   1
   5  11   8 12.9078 2.50043  -3
   5  11   5 12.9078 2.50043   1
   6  11   9 39.8925 4.19587  -3
   6  11   5 39.8925 4.19587   1
   7  11  10 18.5051 6.45614  -3
   7  11   5 18.5051 6.45614   1
   8  11   5 7.83963 2.58733   1
  -4  12   1 2.77579 3.85962  -3
  -4  12   5 2.77579 3.85962   1
  -3  12   2 1.39306 4.07820  -3
  -3  12   5 1.39306 4.07820   1
  -2  12   3 0.63754 3.42849  -3
  -2  12   5 0.63754 3.42849   1
   0  12   5 2.89464 5.05124  -3
   0  12   5 2.89464 5.05124   1
   1  12   5 57.2521 6.35852   1
   2  12   6 -1.0441 3.50853  -3
   2  12   5 -1.0441 3.50853   1
   3  12   7 11.6061 3.40051  -3
   3  12   5 11.6061 3.40051   1
  10   2   1 7.54778 7.16461  -4
   4  12   8 7.54778 7.16461  -3
  10   2   9 7.54778 7.16461  -2
   4  12   5 7.54778 7.16461   1
   5  12   9 2.11428 6.99119  -3
   5  12   5 2.11428 6.99119   1
   6  12  10 -1.1394 3.58061  -3
   6  12   5 -1.1394 3.58061   1
   7  12   5 4.80824 2.41708   1
  -2  13   4 -1.7342 6.81944  -3
  -2  13   5 -1.7342 6.81944   1
  -1  13   5 11.5962 6.09173  -3
  -1  13   5 11.5962 6.09173   1
   1  13   6 42.4206 4.96195  -3
   1  13   5 42.4206 4.96195   1
   2  13   7 4.50150 2.78402  -3
   2  13   5 4.50150 2.78402   1
   3  13   8 25.8703 3.50937  -3
   3  13   5 25.8703 3.50937   1
   4  13   9 63.7680 6.12085  -3
   4  13   5 63.7680 6.12085   1
  11   3   1 10.8506 5.07826  -4
   5  13   5 10.8506 5.07826   1
   3  12  18 -0.2826 6.92126  -3
  -3 -12   6 -0.2826 6.92126   1
  -9   1  10 2.61150 8.44609  -4
   2  12  17 2.61150 8.44609  -3
  -2 -12   6 2.61150 8.44609   1
  -9   2  10 2.80839 7.82568  -4
   9  -2  16 2.80839 7.82568  -2
  -1 -12   6 2.80839 7.82568   1
   0 -12   6 8.04998 3.48068   1
  -1  12  15 42.6190 6.90213  -3
   1 -12   6 42.6190 6.90213   1
   2 -12   6 -0.4134 4.38240   1
   5  11  19 -0.7559 3.99662  -3
  -5 -11   6 -0.7559 3.99662   1
   4  11  18 -2.9859 4.69257  -3
  -4 -11   6 -2.9859 4.69257   1
   3  11  17 0.08366 5.17585  -3
  -3 -11   6 0.08366 5.17585   1
  -2 -11   6 -0.0987 4.11954   1
  -8   2  10 11.3309 8.72432  -4
   1  11  16 11.3309 8.72432  -3
   8  -2  15 11.3309 8.72432  -2
  -1 -11   6 11.3309 8.72432   1
  -8   3  10 3.85573 9.08373  -4
   0  11  15 3.85573 9.08373  -3
   8  -3  14 3.85573 9.08373  -2
   0 -11   6 3.85573 9.08373   1
  -1  11  14 4.91160 3.63487  -3
   1 -11   6 4.91160 3.63487   1
  -2  11  13 2.97022 4.05256  -3
   2 -11   6 2.97022 4.05256   1
  -3  11  12 6.66812 4.96965  -3
   3 -11   6 6.66812 4.96965   1
  -4  11  11 20.6988 5.79855  -3
   4 -11   6 20.6988 5.79855   1
   6  10  19 14.7015 4.52286  -3
  -6 -10   6 14.7015 4.52286   1
   5  10  18 14.1630 5.32373  -3
  -5 -10   6 14.1630 5.32373   1
  -4 -10   6 78.8811 12.4095   1
  -8  -1   9 16.5613 7.44424  -4
  -3 -10   6 16.5613 7.44424   1
  -2 -10   6 26.7954 5.99532   1
   2 -10   6 6.23189 1.74025   1
   3 -10   6 6.77082 1.69885   1
  -4  10  11 11.2961 3.90070  -3
   4 -10   6 11.2961 3.90070   1
  -5  10  10 1.95072 3.76597  -3
   5 -10   6 1.95072 3.76597   1
   7   9  19 14.7045 6.84354  -3
  -7  -9   6 14.7045 6.84354   1
   6   9  18 6.63581 4.94123  -3
  -6  -9   6 6.63581 4.94123   1
  -5  -9   6 10.0643 3.16029   1
  -4  -9   6 7.34183 3.19583   1
  -7  -1   9 67.1529 12.1190  -4
   3   9  16 67.1529 12.1190  -3
   7   1  16 67.1529 12.1190  -2
  -3  -9   6 67.1529 12.1190   1
   2   9  15 14.0982 5.69976  -3
  -2  -9   6 14.0982 5.69976   1
   1   9  14 50.0209 6.11193  -3
  -1  -9   6 50.0209 6.11193   1
   0   9  13 3.66245 3.76030  -3
   0  -9   6 3.66245 3.76030   1
  -1   9  12 13.7012 6.09183  -3
   1  -9   6 13.7012 6.09183   1
  -6   5   9 44.5332 4.94523  -4
   6  -5  10 44.5332 4.94523  -2
   2  -9   6 44.5332 4.94523   1
   3  -9   6 2.36945 9.75762   1
  -4   9  10 9.96488 4.14702  -3
   4  -9   6 9.96488 4.14702   1
  -5   9   9 -2.4808 4.31880  -3
   5  -9   6 -2.4808 4.31880   1
  -6   9   8 -4.5178 6.42903  -3
   6  -9   6 -4.5178 6.42903   1
   5 -11   4 -0.1816 7.58620  -2
   7  -9   6 -0.1816 7.58620   1
   8   8  19 -5.4248 3.71292  -3
  -8  -8   6 -5.4248 3.71292   1
  -7  -5   9 91.5553 14.3448  -4
  -6  -8   6 91.5553 14.3448   1
  -7  -5   9 96.1296 52.0941  -4
   7   5  19 96.1296 52.0941  -2
  -6  -8   6 96.1296 52.0941   1
   5   8  17 -44.034 31.8920  -3
  -5  -8   6 -44.034 31.8920   1
   4   8  16 68.2047 8.61224  -3
  -4  -8   6 68.2047 8.61224   1
   3   8  15 2.50317 3.41399  -3
  -3  -8   6 2.50317 3.41399   1
   2   8  14 22.0863 6.31517  -3
  -2  -8   6 22.0863 6.31517   1
  -6   0   9 124.903 18.4796  -4
   2   8  14 124.903 18.4796  -3
   6   0  14 124.903 18.4796  -2
  -2  -8   6 124.903 18.4796   1
   1   8  13 84.5182 23.1567  -3
  -1  -8   6 84.5182 23.1567   1
   0  -8   6 4.72799 2.45585   1
   1  -8   6 61.6587 4.37307   1
  -2   8  11 164.057 11.0483  -3
   2  -8   6 164.057 11.0483   1
  -3   8  10 29.6624 11.4891  -3
   3  -8   6 29.6624 11.4891   1
  -5   7   8 70.3658 7.79366  -4
  -4   8   9 70.3658 7.79366  -3
   5  -7   7 70.3658 7.79366  -2
   4  -8   6 70.3658 7.79366   1
  -4   8   9 81.0178 12.4764  -3
   5  -7   7 81.0178 12.4764  -2
   4  -8   6 81.0178 12.4764   1
  -5   8   8 90.5048 13.9441  -3
   5  -8   6 90.5048 13.9441   1
  -6   8   7 4.52122 5.71824  -3
   6  -8   6 4.52122 5.71824   1
   7  -8   6 43.3937 3.85396   1
   8   7  18 16.5007 7.67110  -3
  -8  -7   6 16.5007 7.67110   1
  -7  -7   6 2.79146 1.61154   1
   6   7  17 42.7307 42.0626  -3
  -6  -7   6 42.7307 42.0626   1
  -6  -4   9 1.24943 40.5758  -4
   5   7  16 1.24943 40.5758  -3
   6   4  17 1.24943 40.5758  -2
  -5  -7   6 1.24943 40.5758   1
   5   7  16 -4.7696 6.34397  -3
   6   4  17 -4.7696 6.34397  -2
  -5  -7   6 -4.7696 6.34397   1
   4   7  15 -9.4749 3.12518  -3
  -4  -7   6 -9.4749 3.12518   1
   3   7  14 13.4035 3.55363  -3
  -3  -7   6 13.4035 3.55363   1
   2   7  13 195.253 15.9308  -3
  -2  -7   6 195.253 15.9308   1
   5  -1  12 -0.5893 5.29625  -2
  -1  -7   6 -0.5893 5.29625   1
   5  -2  11 55.1872 9.34863  -2
   0  -7   6 55.1872 9.34863   1
  -1   7  11 46.1969 2.85303  -3
   1  -7   6 46.1969 2.85303   1
  -2   7  10 15.1277 1.96982  -3
   2  -7   6 15.1277 1.96982   1
  -3   7   9 -0.0589 2.74184  -3
   3  -7   6 -0.0589 2.74184   1
  -4   8   8 -0.3745 5.66128  -4
  -5   7   7 -0.3745 5.66128  -3
   4  -8   5 -0.3745 5.66128  -2
   5  -7   6 -0.3745 5.66128   1
   6  -7   6 2.40234 2.13590   1
  -7   7   6 -1.0791 4.00958  -3
   7  -7   6 -1.0791 4.00958   1
  -8   7   5 23.0047 3.62390  -3
   8  -7   6 23.0047 3.62390   1
  -9  -6   6 36.7469 3.98896   1
   8   6  18 -2.5576 55.3106  -3
  -8  -6   6 -2.5576 55.3106   1
   7   6  17 -14.665 3.01792  -3
  -7  -6   6 -14.665 3.01792   1
   6   6  16 84.9945 7.72273  -3
  -6  -6   6 84.9945 7.72273   1
   5   6  15 8.16374 3.07836  -3
  -5  -6   6 8.16374 3.07836   1
  -3  -6   6 27.9721 5.34858   1
  -2  -6   6 9.50396 2.16077   1
  -1  -6   6 51.7796 6.08465   1
   0   6  11 85.1334 10.8152  -3
   0  -6   6 85.1334 10.8152   1
  -4   3   8 117.413 8.12193  -4
  -1   6  10 117.413 8.12193  -3
   4  -3   9 117.413 8.12193  -2
   1  -6   6 117.413 8.12193   1
  -2   6   9 126.494 11.5957  -3
   2  -6   6 126.494 11.5957   1
  -3   6   8 12.4802 4.30455  -3
   3  -6   6 12.4802 4.30455   1
  -4   6   7 8.36327 4.57895  -3
   4  -6   6 8.36327 4.57895   1
   5  -6   6 141.005 14.0056   1
  -3   9   8 5.62201 5.17130  -4
  -6   6   6 5.62201 5.17130  -3
   3  -9   3 5.62201 5.17130  -2
   6  -6   6 5.62201 5.17130   1
  -7   6   5 27.6337 6.30303  -3
   7  -6   6 27.6337 6.30303   1
  -8   6   4 -0.3503 3.09936  -3
   8  -6   6 -0.3503 3.09936   1
  -9   6   3 17.1272 3.78788  -3
   9  -6   6 17.1272 3.78788   1
  -9  -5   6 -0.2814 1.81960   1
   7   5  16 24.2166 2.90311  -3
  -7  -5   6 24.2166 2.90311   1
   6   5  15 49.9087 4.63276  -3
  -6  -5   6 49.9087 4.63276   1
   5   5  14 3.48377 1.77783  -3
  -5  -5   6 3.48377 1.77783   1
   4   5  13 15.3425 3.08394  -3
  -4  -5   6 15.3425 3.08394   1
  -4  -2   8 93.0968 9.80153  -4
   4   2  13 93.0968 9.80153  -2
  -3  -5   6 93.0968 9.80153   1
  -4  -2   8 100.331 14.7255  -4
   3   5  13 100.331 14.7255  -3
   4   2  13 100.331 14.7255  -2
  -3  -5   6 100.331 14.7255   1
  -2  -5   6 120.169 12.8321   1
   1   5  11 -4.3479 2.57796  -3
  -1  -5   6 -4.3479 2.57796   1
   0   5  10 2.09805 2.31197  -3
   0  -5   6 2.09805 2.31197   1
  -1   5   9 19.0877 1.82381  -3
   1  -5   6 19.0877 1.82381   1
   3  -4   7 14.1283 10.4974  -2
   2  -5   6 14.1283 10.4974   1
   3  -5   6 5.14285 4.69195  -2
   3  -5   6 5.14285 4.69195   1
   4  -5   6 -1.6814 1.56504   1
  -5   5   6 9.79486 4.53805  -3
   5  -5   6 9.79486 4.53805   1
  -6   5   5 10.8562 4.40712  -3
   6  -5   6 10.8562 4.40712   1
  -2  10   7 7.23120 4.09323  -4
  -7   5   4 7.23120 4.09323  -3
   2 -10   1 7.23120 4.09323  -2
   7  -5   6 7.23120 4.09323   1
  -2  11   7 100.566 15.4869  -4
  -8   5   3 100.566 15.4869  -3
  -2  11   0 100.566 15.4869  -2
   8  -5   6 100.566 15.4869   1
  -8   5   3 55.6349 9.61839  -3
   8  -5   6 55.6349 9.61839   1
   9  -5   6 13.1045 2.62630   1
   9   4  17 3.57964 3.26833  -3
  -9  -4   6 3.57964 3.26833   1
   8   4  16 -1.4687 2.26463  -3
  -8  -4   6 -1.4687 2.26463   1
   7   4  15 18.0970 6.20137  -3
  -7  -4   6 18.0970 6.20137   1
  -4  -7   8 76.6082 11.2962  -4
   7   4  15 76.6082 11.2962  -3
   4   7  17 76.6082 11.2962  -2
  -7  -4   6 76.6082 11.2962   1
   6   4  14 77.5470 12.2487  -3
  -6  -4   6 77.5470 12.2487   1
  -5  -4   6 14.3581 1.68106   1
  -4  -4   6 6.26114 1.48257   1
   3   4  12 1.81102 1.23349  -3
  -3  -4   6 1.81102 1.23349   1
   2   4  11 119.397 23.4026  -3
  -2  -4   6 119.397 23.4026   1
   1   4  10 38.1686 5.04167  -3
   3   0  10 38.1686 5.04167  -2
  -1  -4   6 38.1686 5.04167   1
   1   4  10 20.9127 16.4593  -3
  -1  -4   6 20.9127 16.4593   1
   0   4   9 435.960 38.1777  -3
   0  -4   6 435.960 38.1777   1
   1  -4   6 63.1617 3.70598   1
   2  -4   6 523.829 28.5944   1
   2  -5   5 282.782 26.9831  -2
   3  -4   6 282.782 26.9831   1
  -2   6   7 56.6901 9.14444  -4
  -4   4   6 56.6901 9.14444  -3
   2  -6   4 56.6901 9.14444  -2
   4  -4   6 56.6901 9.14444   1
  -5   4   5 43.3654 3.40831  -3
   5  -4   6 43.3654 3.40831   1
  -6   4   4 34.7193 6.62557  -3
   6  -4   6 34.7193 6.62557   1
  -7   4   3 35.8711 7.61580  -3
   7  -4   6 35.8711 7.61580   1
  -1  11   7 27.5048 4.69655  -4
  -1  11   1 27.5048 4.69655  -2
   8  -4   6 27.5048 4.69655   1
  -1  12   7 8.11253 6.36737  -4
  -1  12   2 8.11253 6.36737  -2
   9  -4   6 8.11253 6.36737   1
 -10   4   1 13.9873 6.91191  -3
  10  -4   6 13.9873 6.91191   1
  10   3  17 0.81426 9.54595  -3
   4  11  20 0.81426 9.54595  -2
 -10  -3   6 0.81426 9.54595   1
  10   3  17 -1.1778 3.19994  -3
 -10  -3   6 -1.1778 3.19994   1
   9   3  16 -1.9416 3.31023  -3
  -9  -3   6 -1.9416 3.31023   1
   8   3  15 -2.2458 3.63084  -3
  -8  -3   6 -2.2458 3.63084   1
   7   3  14 -0.5615 1.94712  -3
  -7  -3   6 -0.5615 1.94712   1
  -6  -3   6 -3.3020 1.36661   1
   3   5  14 104.409 15.2666  -2
  -5  -3   6 104.409 15.2666   1
   4   3  12 18.5778 2.36210  -3
  -4  -3   6 18.5778 2.36210   1
   3   3  11 56.1314 3.76783  -3
  -3  -3   6 56.1314 3.76783   1
   2   3  10 114.465 8.46560  -3
  -2  -3   6 114.465 8.46560   1
   1   3   9 3.22293 2.41682  -3
  -1  -3   6 3.22293 2.41682   1
  -2   1   7 43.5303 4.96577  -4
   2  -1   8 43.5303 4.96577  -2
   0  -3   6 43.5303 4.96577   1
   1  -3   6 2.30683 0.76587   1
  -2   3   7 5.09689 1.22986  -3
   2  -3   6 5.09689 1.22986   1
  -3   3   6 28.8561 2.38318  -3
   3  -3   6 28.8561 2.38318   1
  -4   3   5 8.08130 2.00487  -3
   4  -3   6 8.08130 2.00487   1
  -1   7   7 149.982 21.0181  -4
  -5   3   4 149.982 21.0181  -3
   1  -7   2 149.982 21.0181  -2
   5  -3   6 149.982 21.0181   1
  -6   3   3 20.2162 5.61900  -3
   6  -3   6 20.2162 5.61900   1
   7  -3   6 47.1722 3.72798   1
  -8   3   2 153.684 21.2667  -3
   8  -3   6 153.684 21.2667   1
 -10   3   0 3.05318 3.46428  -3
   0  13   4 3.05318 3.46428  -2
  10  -3   6 3.05318 3.46428   1
  10   2  16 37.3316 8.34062  -3
 -10  -2   6 37.3316 8.34062   1
  -8  -2   6 12.6647 4.52179   1
  -7  -2   6 25.5179 2.03871   1
   6   2  13 60.8426 9.04900  -3
  -6  -2   6 60.8426 9.04900   1
   5   2  12 6.09012 3.03138  -3
  -5  -2   6 6.09012 3.03138   1
  -2  -4   7 303.751 19.1825  -4
   4   2  11 303.751 19.1825  -3
   2   4  12 303.751 19.1825  -2
  -4  -2   6 303.751 19.1825   1
   3   2  10 123.267 7.37274  -3
  -3  -2   6 123.267 7.37274   1
   2   2   9 167.162 9.94774  -3
  -2  -2   6 167.162 9.94774   1
  -1  -2   6 20.1454 1.35761   1
   0  -2   6 707.713 43.4832   1
  -1   2   7 589.849 36.9786  -4
  -1   2   7 589.849 36.9786  -3
   1  -2   6 589.849 36.9786  -2
   1  -2   6 589.849 36.9786   1
  -2   2   6 123.591 6.99270  -3
   2  -2   6 123.591 6.99270   1
  -3   2   5 226.501 14.2021  -3
   3  -2   6 226.501 14.2021   1
  -4   2   4 60.1918 4.95388  -3
   4  -2   6 60.1918 4.95388   1
   5  -2   6 119.911 7.76902   1
   0   8   0 44.4134 4.71888  -2
   6  -2   6 44.4134 4.71888   1
  -7   2   2 96.5165 9.92276  -3
   7  -2   6 96.5165 9.92276   1
  -8   2   1 16.7639 3.07236  -3
   8  -2   6 16.7639 3.07236   1
  -9   2   0 71.7571 5.10436  -3
   9  -2   6 71.7571 5.10436   1
  10  -2   1 3.17721 5.76298  -3
  10  -2   6 3.17721 5.76298   1
  11  -2   6 45.8573 8.45813   1
  10   1  15 -3.8182 7.57260  -3
 -10  -1   6 -3.8182 7.57260   1
  -9  -1   6 -2.2637 2.80375   1
  -2  -9   7 21.0885 7.55717  -4
   8   1  14 21.0885 7.55717  -3
   2   9  16 21.0885 7.55717  -2
  -8  -1   6 21.0885 7.55717   1
  -7  -1   6 16.1936 3.09986   1
   6   1  12 10.0580 1.36437  -3
  -6  -1   6 10.0580 1.36437   1
   5   1  11 91.3680 6.27499  -3
  -5  -1   6 91.3680 6.27499   1
   4   1  10 252.749 16.5934  -3
  -4  -1   6 252.749 16.5934   1
  -1  -3   7 26.0450 5.07197  -4
   1   3  10 26.0450 5.07197  -2
  -3  -1   6 26.0450 5.07197   1
  -2  -1   6 58.0171 3.21632   1
  -1  -1   6 129.738 6.73051   1
   0   1   7 73.9386 5.00207  -3
   0  -1   6 73.9386 5.00207   1
  -1   1   6 0.29523 0.70637  -3
   1  -1   6 0.29523 0.70637   1
  -2   1   5 64.8270 3.70376  -3
   0  -3   4 64.8270 3.70376  -2
   2  -1   6 64.8270 3.70376   1
  -3   1   4 32.5155 2.29666  -3
   3  -1   6 32.5155 2.29666   1
   4  -1   6 3.32671 0.91627   1
   5  -1   6 7.89715 1.08647   1
  -6   1   2 3.01929 2.00035  -3
   6  -1   6 3.01929 2.00035   1
   1   9   6 140.860 10.7625  -4
  -7   1   1 140.860 10.7625  -3
   1   9   2 140.860 10.7625  -2
   7  -1   6 140.860 10.7625   1
   1  10   6 18.4182 4.30641  -4
  -8   1   0 18.4182 4.30641  -3
   1  10   3 18.4182 4.30641  -2
   8  -1   6 18.4182 4.30641   1
  -8   1   0 18.6058 14.9820  -3
   8  -1   6 18.6058 14.9820   1
   9  -1   1 34.3875 4.14869  -3
   9  -1   6 34.3875 4.14869   1
  10  -1   6 8.49402 1.95136   1
  11  -1   6 -2.1734 2.95484   1
 -10   0   6 3.57850 3.37044   1
  -9   0   6 0.49929 3.35274   1
   8   0  13 17.7439 4.27063  -3
  -8   0   6 17.7439 4.27063   1
   6   0  11 30.1148 7.29210  -3
   1   7  13 30.1148 7.29210  -2
  -6   0   6 30.1148 7.29210   1
   5   0  10 75.3572 7.59291  -3
  -5   0   6 75.3572 7.59291   1
  -4   0   6 49.7701 3.61614   1
  -3   0   6 133.159 6.91812   1
   0   2   8 189.982 14.6895  -2
  -2   0   6 189.982 14.6895   1
   1   0   7 107.185 8.25921  -3
  -1   0   6 107.185 8.25921   1
   0   0   6 2138.35 445.311  -3
   0   0   6 2138.35 445.311   1
  -1   0   5 6.70299 0.95280  -3
   1   0   6 6.70299 0.95280   1
   2   0   6 2.55479 0.52371   1
   1   4   6 55.9987 4.46550  -4
  -1  -4   2 55.9987 4.46550  -2
   3   0   6 55.9987 4.46550   1
  -1  -5   1 237.976 53.1722  -2
   4   0   6 237.976 53.1722   1
   1   5   6 248.497 16.6538  -4
  -1  -5   1 248.497 16.6538  -2
   4   0   6 248.497 16.6538   1
  -5   0   2 52.5713 3.81129  -3
   5   0   6 52.5713 3.81129   1
  -6   0   1 43.4344 2.98498  -3
   6   0   6 43.4344 2.98498   1
   7   0   0 5.42218 1.88295  -3
   7   0   6 5.42218 1.88295   1
   2  10   6 95.2306 14.2785  -4
   8   0   1 95.2306 14.2785  -3
   2  10   4 95.2306 14.2785  -2
   8   0   6 95.2306 14.2785   1
   9   0   2 89.2281 39.4902  -3
   2  11   5 89.2281 39.4902  -2
   9   0   6 89.2281 39.4902   1
   2  11   5 54.8104 9.66243  -2
   9   0   6 54.8104 9.66243   1
  10   0   6 23.0104 2.68211   1
  11   0   3 -4.5936 4.30476  -3
  11   0   6 -4.5936 4.30476   1
   1  12  17 7.28322 5.78287  -2
 -10   1   6 7.28322 5.78287   1
   9  -1  13 5.57607 4.70510  -3
  -9   1   6 5.57607 4.70510   1
   8  -1  12 11.1479 3.58787  -3
  -8   1   6 11.1479 3.58787   1
   7  -1  11 19.6065 3.86062  -3
  -7   1   6 19.6065 3.86062   1
   6  -1  10 103.170 15.0193  -3
  -6   1   6 103.170 15.0193   1
   0  -6   6 73.7309 10.5038  -4
   0   6  11 73.7309 10.5038  -2
  -5   1   6 73.7309 10.5038   1
  -4   1   6 152.803 11.6341   1
   3  -1   8 100.437 9.77599  -3
  -3   1   6 100.437 9.77599   1
   2  -1   7 9.53827 1.11412  -3
  -2   1   6 9.53827 1.11412   1
   1  -1   6 1.23603 0.75656  -3
  -1   1   6 1.23603 0.75656   1
   1   0   6 25.3743 3.17760  -4
   0  -1   5 25.3743 3.17760  -3
  -1   0   5 25.3743 3.17760  -2
   0   1   6 25.3743 3.17760   1
   0  -1   5 38.3598 17.4391  -3
   0   1   6 38.3598 17.4391   1
   1   1   6 534.563 27.0250   1
   2   1   6 18.5748 1.68178   1
   3   1   6 437.645 22.4005   1
  -4  -1   2 25.6696 1.98404  -3
   4   1   6 25.6696 1.98404   1
  -5  -1   1 33.4208 2.51926  -3
   2   6   1 33.4208 2.51926  -2
   5   1   6 33.4208 2.51926   1
   6   1   0 64.6757 4.81657  -3
   6   1   6 64.6757 4.81657   1
   7   1   1 28.4320 3.43704  -3
   7   1   6 28.4320 3.43704   1
   8   1   6 1.17243 1.64935   1
   9   1   6 18.0839 2.61819   1
  10   1   3 -0.0367 4.19929  -3
  10   1   6 -0.0367 4.19929   1
  11   1   4 5.00260 2.47948  -3
  11   1   6 5.00260 2.47948   1
  10  -2  13 20.5910 9.75123  -3
   0  12  16 20.5910 9.75123  -2
 -10   2   6 20.5910 9.75123   1
  10  -2  13 5.28423 7.01951  -3
 -10   2   6 5.28423 7.01951   1
   0 -11   6 21.4130 5.18034  -4
   9  -2  12 21.4130 5.18034  -3
   0  11  15 21.4130 5.18034  -2
  -9   2   6 21.4130 5.18034   1
   8  -2  11 27.2766 3.99725  -3
  -8   2   6 27.2766 3.99725   1
   7  -2  10 5.20863 4.00667  -3
  -7   2   6 5.20863 4.00667   1
  -6   2   6 -1.2483 2.25041   1
  -5   2   6 12.7451 3.40925   1
   1  -5   6 82.4756 7.39810  -4
   4  -2   8 82.4756 7.39810  -3
  -1   5   9 82.4756 7.39810  -2
  -4   2   6 82.4756 7.39810   1
   3  -2   7 15.0220 1.52770  -3
  -3   2   6 15.0220 1.52770   1
   2  -2   6 108.141 5.77572  -3
  -2   2   6 108.141 5.77572   1
   1  -2   5 178.972 11.9337  -3
  -1   2   6 178.972 11.9337   1
   0   2   6 91.6208 4.72863   1
  -2  -1   3 653.546 43.8100  -2
   1   2   6 653.546 43.8100   1
  -2  -2   3 206.659 27.3186  -3
   2   2   6 206.659 27.3186   1
  -3  -2   2 64.6891 3.59501  -3
   3   2   6 64.6891 3.59501   1
  -4  -2   1 48.6368 3.49102  -3
   4   2   6 48.6368 3.49102   1
   5   2   0 50.8428 3.45977  -3
   5   2   6 50.8428 3.45977   1
   3   7   5 51.5916 5.73652  -4
   6   2   1 51.5916 5.73652  -3
   3   7   3 51.5916 5.73652  -2
   6   2   6 51.5916 5.73652   1
   7   2   6 34.6963 3.07210   1
   8   2   2 143.857 14.1999  -3
   8   2   6 143.857 14.1999   1
   9   2   3 126.044 9.30500  -3
   9   2   6 126.044 9.30500   1
  10   2   4 10.7127 2.33562  -3
  10   2   6 10.7127 2.33562   1
   4  13   5 68.9388 8.02132  -4
  11   2   5 68.9388 8.02132  -3
   4  13   9 68.9388 8.02132  -2
  11   2   6 68.9388 8.02132   1
   4  13   5 55.9056 9.61972  -4
  11   2   6 55.9056 9.61972   1
   9  -3  11 11.8233 4.73651  -3
  -9   3   6 11.8233 4.73651   1
   1 -10   6 24.1798 27.5594  -4
  -1  10  13 24.1798 27.5594  -2
  -8   3   6 24.1798 27.5594   1
  -7   3   6 11.3273 2.84025   1
  -6   3   6 6.28959 2.38820   1
   5  -3   8 79.6792 8.09969  -3
  -5   3   6 79.6792 8.09969   1
   4  -3   7 63.6109 6.03581  -3
  -4   3   6 63.6109 6.03581   1
   3  -3   6 327.238 23.4459  -3
  -2   4   7 327.238 23.4459  -2
  -3   3   6 327.238 23.4459   1
   2  -3   5 194.708 13.0422  -3
  -2   3   6 194.708 13.0422   1
  -1   3   6 429.144 20.1959   1
   0   3   6 120.740 6.30964   1
  -1  -3   3 24.2860 1.86737  -3
   1   3   6 24.2860 1.86737   1
  -2  -3   2 64.0542 15.3814  -3
   2   3   6 64.0542 15.3814   1
  -3  -3   1 63.2207 3.97228  -3
   3   3   6 63.2207 3.97228   1
   4   3   0 25.2942 2.14022  -3
   4   3   6 25.2942 2.14022   1
   5   3   6 306.720 19.0148   1
   6   3   6 4.80774 1.09533   1
   4   8   5 97.5930 14.0359  -4
   7   3   2 97.5930 14.0359  -3
   4   8   5 97.5930 14.0359  -2
   7   3   6 97.5930 14.0359   1
   4   8   5 98.6050 13.9374  -4
   7   3   2 98.6050 13.9374  -3
   7   3   6 98.6050 13.9374   1
   8   3   3 13.6966 2.41977  -3
   8   3   6 13.6966 2.41977   1
   9   3   4 3.54123 2.15325  -3
   9   3   6 3.54123 2.15325   1
  10   3   5 -3.8893 3.53015  -3
  10   3   6 -3.8893 3.53015   1
  11   3   6 -1.1885 6.38491  -3
  11   3   6 -1.1885 6.38491   1
  -9   4   6 6.15196 3.21427   1
  -8   4   6 19.6442 3.27284   1
  -2   9  11 31.2579 7.30611  -2
  -7   4   6 31.2579 7.30611   1
   6  -4   8 156.757 20.1975  -3
  -2   8  10 156.757 20.1975  -2
  -6   4   6 156.757 20.1975   1
   2  -8   5 189.295 25.9227  -4
   6  -4   8 189.295 25.9227  -3
  -2   8  10 189.295 25.9227  -2
  -6   4   6 189.295 25.9227   1
   5  -4   7 26.4118 3.07774  -3
  -5   4   6 26.4118 3.07774   1
   4  -4   6 238.098 16.2548  -3
  -4   4   6 238.098 16.2548   1
   3  -4   5 25.6765 2.97769  -3
  -3   4   6 25.6765 2.97769   1
  -3   3   5 728.174 98.4370  -2
  -2   4   6 728.174 98.4370   1
   3  -3   5 911.338 123.152  -4
  -3   3   5 911.338 123.152  -2
  -2   4   6 911.338 123.152   1
   3  -2   5 18.7172 4.62446  -4
  -3   2   4 18.7172 4.62446  -2
  -1   4   6 18.7172 4.62446   1
   0  -4   3 67.4036 4.19588  -3
   0   4   6 67.4036 4.19588   1
  -1  -4   2 94.5780 4.67208  -3
   1   4   6 94.5780 4.67208   1
  -2  -4   1 131.282 7.25582  -3
   2   4   6 131.282 7.25582   1
   4   3   5 112.797 31.9865  -4
   3   4   6 112.797 31.9865   1
   4   4   6 847.262 71.8231   1
   5   4   6 62.0951 5.34287   1
   6   4   2 18.9073 2.30361  -3
   6   4   6 18.9073 2.30361   1
   7   4   3 10.4465 2.19652  -3
   7   4   6 10.4465 2.19652   1
   8   4   4 12.2825 2.63658  -3
   8   4   6 12.2825 2.63658   1
  10   4   6 31.2447 3.97258   1
  11   4   6 14.0774 2.55436   1
  -9   5   6 7.55657 3.47405   1
   8  -5   9 31.9921 8.01489  -3
  -8   5   6 31.9921 8.01489   1
   7  -5   8 1.81728 3.23137  -3
  -7   5   6 1.81728 3.23137   1
   6  -5   7 42.6262 6.13277  -3
  -6   5   6 42.6262 6.13277   1
   3  -7   5 122.328 12.1313  -4
   5  -5   6 122.328 12.1313  -3
  -3   7   8 122.328 12.1313  -2
  -5   5   6 122.328 12.1313   1
   5  -5   6 91.0120 12.5467  -3
  -5   5   6 91.0120 12.5467   1
   4  -5   5 56.8084 8.08797  -3
  -4   5   6 56.8084 8.08797   1
  -3   5   6 15.5498 1.65846   1
   2  -5   4 0.81493 1.63151  -3
  -2   5   6 0.81493 1.63151   1
   1  -5   3 42.0648 3.10714  -3
  -1   5   6 42.0648 3.10714   1
   0  -5   2 65.6123 6.79220  -3
  -4   1   2 65.6123 6.79220  -2
   0   5   6 65.6123 6.79220   1
  -1  -5   1 13.2235 1.75212  -3
   1   5   6 13.2235 1.75212   1
   2   5   6 27.5325 1.98873   1
   3   5   6 -0.6078 0.96871   1
   4   5   6 21.5375 1.65936   1
   5   5   2 164.697 22.3267  -3
   5   5   4 164.697 22.3267  -2
   5   5   6 164.697 22.3267   1
   6   5   3 15.6414 2.09472  -3
   6   5   6 15.6414 2.09472   1
   7   5   4 4.48784 2.20481  -3
   7   5   6 4.48784 2.20481   1
   8   5   5 2.32823 3.07306  -3
   8   5   6 2.32823 3.07306   1
   9   5   6 -2.4509 2.23163   1
   6  11   4 24.0050 7.33619  -4
  10   5   7 24.0050 7.33619  -3
   6  11  10 24.0050 7.33619  -2
  10   5   6 24.0050 7.33619   1
   6  11   4 16.5689 6.16641  -4
  10   5   6 16.5689 6.16641   1
  11   5   7 3.49138 3.45577  -3
  11   5   6 3.49138 3.45577   1
   8  -6   8 0.36508 4.53323  -3
  -8   6   6 0.36508 4.53323   1
   7  -6   7 40.5173 22.2480  -3
  -7   6   6 40.5173 22.2480   1
   6  -6   6 -7.1036 3.82629  -3
  -6   6   6 -7.1036 3.82629   1
  -5   6   6 15.6685 2.24481   1
  -4   6   6 37.9995 3.71158  -2
  -4   6   6 37.9995 3.71158   1
   3  -6   4 145.986 15.4584  -3
  -3   6   6 145.986 15.4584   1
   2  -6   3 54.0298 4.54936  -3
  -2   6   6 54.0298 4.54936   1
   1  -6   2 23.7538 2.31090  -3
  -1   6   6 23.7538 2.31090   1
   0  -6   1 85.0159 6.30578  -3
   0   6   6 85.0159 6.30578   1
   5   0   0 60.5318 8.91560  -2
   1   6   6 60.5318 8.91560   1
   2   6   6 38.1110 3.59329   1
   3   6   1 0.80982 2.30914  -3
   3   6   6 0.80982 2.30914   1
   4   6   2 227.030 17.3744  -3
   4   6   6 227.030 17.3744   1
   5   6   3 17.1475 2.67081  -3
   5   6   6 17.1475 2.67081   1
   6   6   4 156.933 19.8694  -4
   6   6   4 156.933 19.8694  -3
   6   6   6 156.933 19.8694  -2
   6   6   6 156.933 19.8694   1
   7   6   5 -6.0088 2.72755  -3
   7   6   6 -6.0088 2.72755   1
   8   6   6 4.87698 1.66823   1
   9   6   6 4.73151 4.71684  -3
   9   6   6 4.73151 4.71684   1
  10   6   7 1.19991 3.01182  -3
  10   6   6 1.19991 3.01182   1
   7  12   4 -1.2876 3.02033  -4
  11   6   8 -1.2876 3.02033  -3
  11   6   6 -1.2876 3.02033   1
   8  -7   7 -4.7637 6.42659  -3
  -4  11  10 -4.7637 6.42659  -2
  -8   7   6 -4.7637 6.42659   1
   4 -10   4 11.3549 6.76711  -4
   7  -7   6 11.3549 6.76711  -3
  -7   7   6 11.3549 6.76711   1
  -6   7   6 3.53210 2.72936   1
   5  -7   5 3.85864 3.40177  -3
  -5   7   6 3.85864 3.40177   1
   4  -7   4 13.8874 2.83369  -3
  -4   7   6 13.8874 2.83369   1
   5  -5   4 199.568 19.5108  -4
   3  -7   3 199.568 19.5108  -3
  -5   5   4 199.568 19.5108  -2
  -3   7   6 199.568 19.5108   1
   3  -7   3 182.288 24.3934  -3
  -5   5   4 182.288 24.3934  -2
  -3   7   6 182.288 24.3934   1
   2  -7   2 60.0583 7.93912  -3
  -2   7   6 60.0583 7.93912   1
   1  -7   1 34.6578 4.80247  -3
  -1   7   6 34.6578 4.80247   1
   0   7   6 142.598 10.1301   1
   1   7   6 4.12283 1.69090   1
   6   1   4 60.3843 25.3921  -4
   6   1   2 60.3843 25.3921  -2
   2   7   6 60.3843 25.3921   1
   3   7   2 3.21239 2.14822  -3
   3   7   6 3.21239 2.14822   1
   4   7   3 11.5951 2.66880  -3
   4   7   6 11.5951 2.66880   1
   5   7   4 4.84951 2.43406  -3
   5   7   6 4.84951 2.43406   1
   6   7   5 30.9211 4.14676  -3
   6   7   6 30.9211 4.14676   1
   7   7   4 -0.1390 5.08124  -4
   7   7   6 -0.1390 5.08124   1
   8   7   6 3.38128 2.51815   1
   9   7   7 -7.4940 2.86136  -3
   9   7   6 -7.4940 2.86136   1
  10   7   8 0.19571 2.40957  -3
  10   7   6 0.19571 2.40957   1
   5 -10   4 56.7533 10.8972  -4
  -5  10   8 56.7533 10.8972  -2
  -7   8   6 56.7533 10.8972   1
   5  -8   4 82.2874 7.13647  -3
  -5   8   6 82.2874 7.13647   1
   4  -8   3 129.313 10.4044  -3
  -4   8   6 129.313 10.4044   1
   3  -8   2 3.24871 2.52495  -3
  -3   8   6 3.24871 2.52495   1
   6  -4   4 157.091 17.7383  -4
  -6   4   2 157.091 17.7383  -2
  -2   8   6 157.091 17.7383   1
   6  -4   4 135.596 19.5135  -4
   2  -8   1 135.596 19.5135  -3
  -6   4   2 135.596 19.5135  -2
  -2   8   6 135.596 19.5135   1
  -6   3   1 73.8440 11.2861  -2
  -1   8   6 73.8440 11.2861   1
   0   8   0 3.91868 3.23982  -3
   0   8   6 3.91868 3.23982   1
   1   8   1 -0.8033 2.82260  -3
   1   8   6 -0.8033 2.82260   1
   2   8   2 138.069 9.89979  -3
   2   8   6 138.069 9.89979   1
   3   8   3 9.65042 4.04890  -3
   3   8   6 9.65042 4.04890   1
   7   2   4 10.8569 4.80142  -4
   3   8   3 10.8569 4.80142  -3
   3   8   6 10.8569 4.80142   1
   3   8   3 33.1513 6.59270  -3
   7   2   4 33.1513 6.59270  -2
   3   8   6 33.1513 6.59270   1
   5   8   5 4.16975 3.60449  -3
   5   8   6 4.16975 3.60449   1
   6   8   6 8.33953 2.06894   1
   7   8   6 49.4373 6.91008  -3
   7   8   6 49.4373 6.91008   1
   8   8   7 12.4501 3.11615  -3
   8   8   6 12.4501 3.11615   1
   9   8   8 11.9314 4.45936  -3
   9   8   6 11.9314 4.45936   1
  10   8   9 11.1208 3.51993  -3
  10   8   6 11.1208 3.51993   1
  -7   9   6 -3.5873 3.02182   1
   6  -9   4 1.58187 4.27434  -3
  -6   9   6 1.58187 4.27434   1
   6  -9   4 0.49335 8.29415  -4
   6  -9   4 0.49335 8.29415  -3
  -6   9   6 0.49335 8.29415  -2
  -6   9   6 0.49335 8.29415   1
   6  -8   4 13.3198 4.13291  -4
   5  -9   3 13.3198 4.13291  -3
  -6   8   5 13.3198 4.13291  -2
  -5   9   6 13.3198 4.13291   1
   4  -9   2 -2.1064 2.93558  -3
  -4   9   6 -2.1064 2.93558   1
   3  -9   1 30.0571 5.38964  -3
  -3   9   6 30.0571 5.38964   1
  -2   9   0 5.39195 5.23417  -3
  -2   9   6 5.39195 5.23417   1
  -1   9   0 18.4899 6.40343  -3
  -1   9   6 18.4899 6.40343   1
   0   9   1 171.109 48.1345  -3
   0   9   6 171.109 48.1345   1
   1   9   2 6.92531 2.31905  -3
   1   9   6 6.92531 2.31905   1
   2   9   3 5.19983 3.89411  -3
   2   9   6 5.19983 3.89411   1
   3   9   4 21.6347 3.86648  -3
   3   9   6 21.6347 3.86648   1
   4   9   6 1.20337 1.86432   1
   6   9   6 19.0251 3.44727  -3
   6   9   6 19.0251 3.44727   1
   7   9   7 2.71501 3.07330  -3
   7   9   6 2.71501 3.07330   1
   8   9   8 -8.8208 2.60216  -3
   8   9   6 -8.8208 2.60216   1
   9   9   9 -5.4931 3.69920  -3
   9   9   6 -5.4931 3.69920   1
   6 -10   3 69.6960 8.14422  -3
  -6  10   6 69.6960 8.14422   1
   5 -10   2 11.3241 3.50774  -3
  -5  10   6 11.3241 3.50774   1
  -3  10   6 21.3530 3.02210   1
  -2  10   0 -0.6502 3.31539  -3
  -2  10   6 -0.6502 3.31539   1
  -1  10   1 93.3437 9.81334  -3
  -1  10   6 93.3437 9.81334   1
   0  10   2 22.2477 3.00071  -3
   0  10   6 22.2477 3.00071   1
   8  -1   3 57.3382 5.96894  -4
   1  10   3 57.3382 5.96894  -3
   8  -1   3 57.3382 5.96894  -2
   1  10   6 57.3382 5.96894   1
   2  10   4 129.366 12.1226  -3
   2  10   6 129.366 12.1226   1
   3  10   6 29.0201 3.18999   1
   4  10   5 21.4901 4.44837  -3
   4  10   6 21.4901 4.44837   1
   5  10   6 -2.0907 2.90824  -3
   5  10   6 -2.0907 2.90824   1
   9   5   3 13.1688 3.93415  -4
   6  10   7 13.1688 3.93415  -3
   6  10   6 13.1688 3.93415   1
   7  10   8 38.9201 3.85820  -3
   7  10   6 38.9201 3.85820   1
   8  10   9 30.3544 3.42412  -3
   8  10   6 30.3544 3.42412   1
   9  10   6 6.17935 2.69562   1
   5 -11   1 7.92100 7.48424  -3
  -5  11   6 7.92100 7.48424   1
  -4  11   6 7.96519 3.10469   1
  -3  11   0 1.59562 5.83889  -3
  -3  11   6 1.59562 5.83889   1
  -2  11   1 15.8862 5.21758  -3
  -2  11   6 15.8862 5.21758   1
  -1  11   2 1.45042 2.29244  -3
  -1  11   6 1.45042 2.29244   1
   0  11   3 32.1895 4.07547  -3
   0  11   6 32.1895 4.07547   1
   1  11   4 10.9000 3.30217  -3
   1  11   6 10.9000 3.30217   1
   3  11   5 10.0866 3.06535  -3
   3  11   6 10.0866 3.06535   1
   4  11   6 -3.5239 2.70490  -3
   4  11   6 -3.5239 2.70490   1
   5  11   7 -5.4448 2.55707  -3
   5  11   6 -5.4448 2.55707   1
   6  11   8 124.348 37.3155  -3
   6  11   6 124.348 37.3155   1
   8  11   6 5.41597 2.53790   1
  -4  12   0 2.73843 4.01206  -3
  -4  12   6 2.73843 4.01206   1
  -3  12   1 -0.9487 3.24100  -3
  -3  12   6 -0.9487 3.24100   1
  -2  12   2 14.2090 8.25019  -3
   9  -5   1 14.2090 8.25019  -2
  -2  12   6 14.2090 8.25019   1
   0  12   4 48.4059 8.61008  -3
   0  12   6 48.4059 8.61008   1
   1  12   6 60.3281 9.07733   1
   2  12   5 2.65956 3.70697  -3
   2  12   6 2.65956 3.70697   1
   3  12   6 -4.5039 3.05131  -3
   3  12   6 -4.5039 3.05131   1
   4  12   7 3.33700 3.62289  -3
   4  12   6 3.33700 3.62289   1
  10   2   2 44.3273 9.46811  -4
   4  12   7 44.3273 9.46811  -3
  10   2   8 44.3273 9.46811  -2
   4  12   6 44.3273 9.46811   1
   5  12   8 5.45431 3.06900  -3
   5  12   6 5.45431 3.06900   1
   6  12   9 3.49106 4.62755  -3
   6  12   6 3.49106 4.62755   1
   7  12   6 1.63913 2.32053   1
  -2  13   3 0.97137 5.52450  -3
  -2  13   6 0.97137 5.52450   1
  -1  13   4 17.3380 6.87734  -3
  -1  13   6 17.3380 6.87734   1
   1  13   5 4.34125 3.45711  -3
   1  13   6 4.34125 3.45711   1
   2  13   6 0.59123 2.69927  -3
   2  13   6 0.59123 2.69927   1
   3  13   7 4.73665 2.80964  -3
   3  13   6 4.73665 2.80964   1
   4  13   8 6.24372 3.32310  -3
   4  13   6 6.24372 3.32310   1
  11   3   2 20.6654 9.79485  -4
   5  13   9 20.6654 9.79485  -3
  11   3  10 20.6654 9.79485  -2
   5  13   6 20.6654 9.79485   1
   2  14   7 21.7404 6.45427  -3
   2  14   6 21.7404 6.45427   1
  -1 -12   7 -3.4756 3.04158   1
   0 -12   7 -2.2818 3.19182   1
   4  11  19 -2.1284 4.86808  -3
  -4 -11   7 -2.1284 4.86808   1
   3  11  18 92.8842 15.6505  -3
  -3 -11   7 92.8842 15.6505   1
  -2 -11   7 -0.2464 2.92988   1
  -8   2  11 26.0952 9.59448  -4
   1  11  17 26.0952 9.59448  -3
   8  -2  16 26.0952 9.59448  -2
  -1 -11   7 26.0952 9.59448   1
  -1  11  15 11.0471 3.89568  -3
   1 -11   7 11.0471 3.89568   1
  -2  11  14 4.69981 4.40302  -3
   2 -11   7 4.69981 4.40302   1
  -3  11  13 8.83241 5.29711  -3
   3 -11   7 8.83241 5.29711   1
   6  10  20 27.9974 5.03512  -3
  -6 -10   7 27.9974 5.03512   1
   5  10  19 -6.7712 6.96531  -3
  -5 -10   7 -6.7712 6.96531   1
   8   2  19 2.70822 7.45770  -2
  -4 -10   7 2.70822 7.45770   1
  -3 -10   7 0.71049 2.82758   1
   2  10  17 -12.546 6.42773  -3
  -2 -10   7 -12.546 6.42773   1
   1  10  16 23.8412 4.89961  -3
  -1 -10   7 23.8412 4.89961   1
   0  10  15 24.2060 7.65200  -3
   7  -3  14 24.2060 7.65200  -2
   0 -10   7 24.2060 7.65200   1
  -7   4  10 36.2683 9.14993  -4
  -1  10  14 36.2683 9.14993  -3
   7  -4  13 36.2683 9.14993  -2
   1 -10   7 36.2683 9.14993   1
  -2  10  13 28.2101 7.96781  -3
   2 -10   7 28.2101 7.96781   1
   3 -10   7 -1.5724 1.78317   1
  -4  10  12 14.0981 7.13761  -3
   4 -10   7 14.0981 7.13761   1
  -5  10  11 4.93224 3.63098  -3
   5 -10   7 4.93224 3.63098   1
   7   9  20 1.83999 3.87075  -3
  -7  -9   7 1.83999 3.87075   1
   6   9  19 0.59638 7.10755  -3
  -6  -9   7 0.59638 7.10755   1
  -5  -9   7 29.4722 4.43847   1
  -4  -9   7 29.6778 4.48229   1
  -7  -1  10 49.8466 9.96361  -4
   3   9  17 49.8466 9.96361  -3
   7   1  17 49.8466 9.96361  -2
  -3  -9   7 49.8466 9.96361   1
   2   9  16 -1.0309 3.67728  -3
  -2  -9   7 -1.0309 3.67728   1
   1   9  15 7.28759 3.41486  -3
  -1  -9   7 7.28759 3.41486   1
   0   9  14 19.6014 4.61618  -3
   0  -9   7 19.6014 4.61618   1
  -1   9  13 36.7465 7.99881  -3
   1  -9   7 36.7465 7.99881   1
  -6   5  10 22.3466 6.49958  -4
   6  -5  11 22.3466 6.49958  -2
   2  -9   7 22.3466 6.49958   1
  -3   9  12 14.4853 3.30133  -3
   3  -9   7 14.4853 3.30133   1
  -4   9  11 1.87299 3.13934  -3
   4  -9   7 1.87299 3.13934   1
  -5   9  10 22.8116 5.09675  -3
   5  -9   7 22.8116 5.09675   1
  -6   9   9 11.2624 3.40662  -3
   6  -9   7 11.2624 3.40662   1
  -6  -8   7 5.25780 2.81022   1
  -5  -8   7 -4.0966 2.89583   1
   4   8  17 12.5999 4.40084  -3
  -4  -8   7 12.5999 4.40084   1
   3   8  16 34.1277 4.39918  -3
  -3  -8   7 34.1277 4.39918   1
   2   8  15 0.56088 5.40843  -3
  -2  -8   7 0.56088 5.40843   1
  -6   0  10 54.9015 10.0453  -4
   2   8  15 54.9015 10.0453  -3
   6   0  15 54.9015 10.0453  -2
  -2  -8   7 54.9015 10.0453   1
   1   8  14 13.2162 5.95589  -3
  -1  -8   7 13.2162 5.95589   1
   0  -8   7 107.638 9.77199   1
   1  -8   7 45.7757 5.32112   1
  -2   8  12 41.8384 4.38672  -3
   2  -8   7 41.8384 4.38672   1
  -5   6  10 30.3273 5.70868  -4
  -3   8  11 30.3273 5.70868  -3
   5  -6   9 30.3273 5.70868  -2
   3  -8   7 30.3273 5.70868   1
  -3   8  11 20.9682 5.34840  -3
   5  -6   9 20.9682 5.34840  -2
   3  -8   7 20.9682 5.34840   1
  -5   7   9 -8.6367 5.32088  -4
  -4   8  10 -8.6367 5.32088  -3
   4  -8   7 -8.6367 5.32088   1
  -4   8  10 -6.9243 5.67846  -3
   5  -7   8 -6.9243 5.67846  -2
   4  -8   7 -6.9243 5.67846   1
  -5   8   9 -1.0550 2.81768  -3
   5  -8   7 -1.0550 2.81768   1
  -6   8   8 -4.0921 3.95244  -3
   6  -8   7 -4.0921 3.95244   1
   7  -8   7 0.46910 1.95836   1
   8   7  19 3.89956 9.26680  -3
  -8  -7   7 3.89956 9.26680   1
  -7  -7   7 30.1346 3.29293   1
  -6  -5  10 111.998 17.0139  -4
   6   7  18 111.998 17.0139  -3
   6   5  19 111.998 17.0139  -2
  -6  -7   7 111.998 17.0139   1
   4   7  16 2.64180 3.44833  -3
  -4  -7   7 2.64180 3.44833   1
   3   7  15 83.8267 7.80749  -3
  -3  -7   7 83.8267 7.80749   1
   2   7  14 8.63315 4.07184  -3
  -2  -7   7 8.63315 4.07184   1
   5  -1  13 46.3022 8.86621  -2
  -1  -7   7 46.3022 8.86621   1
   5  -2  12 5.04199 5.63433  -2
   0  -7   7 5.04199 5.63433   1
  -1   7  12 73.3456 8.37387  -3
   1  -7   7 73.3456 8.37387   1
  -2   7  11 15.4468 2.29391  -3
   2  -7   7 15.4468 2.29391   1
  -3   7  10 74.3254 5.75489  -3
   3  -7   7 74.3254 5.75489   1
  -4   7   9 20.0157 3.93853  -4
  -4   7   9 20.0157 3.93853  -3
   4  -7   7 20.0157 3.93853  -2
   4  -7   7 20.0157 3.93853   1
  -4   8   9 153.453 22.3105  -4
  -5   7   8 153.453 22.3105  -3
   4  -8   6 153.453 22.3105  -2
   5  -7   7 153.453 22.3105   1
  -6   7   8 37.9395 7.59210  -3
   6  -7   7 37.9395 7.59210   1
  -7   7   7 8.04483 4.09010  -3
   7  -7   7 8.04483 4.09010   1
  -8   7   6 41.5729 4.59821  -3
   8  -7   7 41.5729 4.59821   1
  -9  -6   7 5.12431 4.92423   1
  -8  -6   7 2.77475 1.91960   1
   7   6  18 18.0040 3.04602  -3
  -7  -6   7 18.0040 3.04602   1
   6   6  17 5.57780 2.24244  -3
  -6  -6   7 5.57780 2.24244   1
   5   6  16 36.2011 5.65179  -3
  -5  -6   7 36.2011 5.65179   1
   5   6  16 28.8926 7.36948  -3
   5   4  17 28.8926 7.36948  -2
  -5  -6   7 28.8926 7.36948   1
  -5  -3   9 31.4562 4.75556  -4
   4   6  15 31.4562 4.75556  -3
   5   3  16 31.4562 4.75556  -2
  -4  -6   7 31.4562 4.75556   1
   3   6  14 6.83989 5.47219  -3
  -3  -6   7 6.83989 5.47219   1
  -2  -6   7 88.2620 8.11575   1
  -1  -6   7 81.7406 7.32774   1
   0   6  12 142.173 26.7509  -3
   0  -6   7 142.173 26.7509   1
  -4   3   9 353.624 23.1848  -4
  -1   6  11 353.624 23.1848  -3
   4  -3  10 353.624 23.1848  -2
   1  -6   7 353.624 23.1848   1
  -2   6  10 19.4908 5.21701  -3
   2  -6   7 19.4908 5.21701   1
  -3   6   9 116.920 9.99969  -3
   3  -6   7 116.920 9.99969   1
  -4   6   8 16.9131 4.84006  -3
   4  -6   7 16.9131 4.84006   1
   5  -6   7 76.3242 11.4841   1
  -3   9   9 5.17438 4.00296  -4
  -6   6   7 5.17438 4.00296  -3
   3  -9   4 5.17438 4.00296  -2
   6  -6   7 5.17438 4.00296   1
  -7   6   6 41.1862 4.29986  -3
   7  -6   7 41.1862 4.29986   1
  -8   6   5 1.57746 3.23565  -3
   8  -6   7 1.57746 3.23565   1
  -9   6   4 -2.0935 3.29297  -3
   9  -6   7 -2.0935 3.29297   1
  -9  -5   7 20.1544 3.62784   1
  -5  -8   9 67.3009 10.4817  -4
   8   5  18 67.3009 10.4817  -3
   5   8  20 67.3009 10.4817  -2
  -8  -5   7 67.3009 10.4817   1
   7   5  17 21.2466 2.82148  -3
  -7  -5   7 21.2466 2.82148   1
   6   5  16 13.8290 2.04559  -3
  -6  -5   7 13.8290 2.04559   1
   5   5  15 83.1933 5.51389  -3
  -5  -5   7 83.1933 5.51389   1
  -4  -5   7 22.9766 1.75799   1
  -4  -2   9 146.391 43.5369  -4
   4   2  14 146.391 43.5369  -2
  -3  -5   7 146.391 43.5369   1
   2   5  13 76.5482 11.5665  -3
  -2  -5   7 76.5482 11.5665   1
   1   5  12 52.7475 5.53173  -3
  -1  -5   7 52.7475 5.53173   1
   0   5  11 14.6394 2.59176  -3
   0  -5   7 14.6394 2.59176   1
  -1   5  10 22.7404 2.26341  -3
   1  -5   7 22.7404 2.26341   1
   3  -5   7 42.2523 2.75674   1
  -4   5   8 2.75967 3.76210  -3
   4  -5   7 2.75967 3.76210   1
  -5   5   7 49.7189 5.77899  -3
   5  -5   7 49.7189 5.77899   1
  -6   5   6 169.680 11.5662  -3
   6  -5   7 169.680 11.5662   1
  -2  10   8 18.9385 6.50750  -4
  -7   5   5 18.9385 6.50750  -3
   2 -10   2 18.9385 6.50750  -2
   7  -5   7 18.9385 6.50750   1
  -8   5   4 6.79840 5.49196  -3
   8  -5   7 6.79840 5.49196   1
  -9   5   3 -1.2213 7.18654  -3
   9  -5   7 -1.2213 7.18654   1
   9   4  18 11.0192 3.57947  -3
  -9  -4   7 11.0192 3.57947   1
   8   4  17 0.16517 2.06828  -3
  -8  -4   7 0.16517 2.06828   1
   6   4  15 -0.7839 3.38942  -3
  -6  -4   7 -0.7839 3.38942   1
  -5  -4   7 12.3305 1.59273   1
  -4  -4   7 90.3232 6.37086   1
   3   4  13 34.1842 2.81836  -3
  -3  -4   7 34.1842 2.81836   1
   2   4  12 152.049 40.6373  -3
   3   1  12 152.049 40.6373  -2
  -2  -4   7 152.049 40.6373   1
  -3  -1   9 203.024 27.6299  -4
   2   4  12 203.024 27.6299  -3
   3   1  12 203.024 27.6299  -2
  -2  -4   7 203.024 27.6299   1
   1   4  11 79.3644 11.8303  -3
   3   0  11 79.3644 11.8303  -2
  -1  -4   7 79.3644 11.8303   1
   1   4  11 40.2539 6.11078  -3
  -1  -4   7 40.2539 6.11078   1
   0   4  10 102.779 10.0975  -3
   0  -4   7 102.779 10.0975   1
   1  -4   7 202.724 12.7908   1
   2  -4   7 -0.3187 0.82543   1
   2  -5   6 28.2669 4.50340  -2
   3  -4   7 28.2669 4.50340   1
  -5   4   6 6.83912 1.74005  -3
   5  -4   7 6.83912 1.74005   1
  -6   4   5 15.7927 2.84395  -3
   6  -4   7 15.7927 2.84395   1
  -7   4   4 6.87355 5.70761  -3
   7  -4   7 6.87355 5.70761   1
  -1  11   8 9.07855 4.86947  -4
  -1  11   0 9.07855 4.86947  -2
   8  -4   7 9.07855 4.86947   1
  -1  12   8 22.8888 7.34177  -4
  -1  12   1 22.8888 7.34177  -2
   9  -4   7 22.8888 7.34177   1
 -10   4   2 3.71273 3.17459  -3
  10  -4   7 3.71273 3.17459   1
   9   3  17 21.9800 4.33259  -3
  -9  -3   7 21.9800 4.33259   1
   8   3  16 1.41808 31.2509  -3
  -8  -3   7 1.41808 31.2509   1
   7   3  15 2.97015 3.28074  -3
  -7  -3   7 2.97015 3.28074   1
   3   6  16 178.126 51.3726  -2
  -6  -3   7 178.126 51.3726   1
   3   5  15 125.523 44.2599  -2
  -5  -3   7 125.523 44.2599   1
   4   3  13 -2.4664 1.62139  -3
  -4  -3   7 -2.4664 1.62139   1
   3   3  12 0.93825 1.23967  -3
  -3  -3   7 0.93825 1.23967   1
   2   3  11 71.2862 4.34814  -3
  -2  -3   7 71.2862 4.34814   1
   1   3  10 96.3169 13.0708  -3
  -1  -3   7 96.3169 13.0708   1
  -2   1   8 238.267 31.8977  -4
   2  -1   9 238.267 31.8977  -2
   0  -3   7 238.267 31.8977   1
   1  -3   7 58.3075 3.37455   1
  -2   3   8 58.9694 4.11849  -3
   2  -3   7 58.9694 4.11849   1
  -3   3   7 508.938 30.4185  -3
   3  -3   7 508.938 30.4185   1
  -1   6   8 465.055 35.5540  -4
  -4   3   6 465.055 35.5540  -3
   1  -6   4 465.055 35.5540  -2
   4  -3   7 465.055 35.5540   1
  -1   7   8 62.0353 9.66600  -4
  -5   3   5 62.0353 9.66600  -3
   1  -7   3 62.0353 9.66600  -2
   5  -3   7 62.0353 9.66600   1
  -6   3   4 102.986 14.5589  -3
   6  -3   7 102.986 14.5589   1
   7  -3   7 2.38898 1.49969   1
  -8   3   3 11.0011 5.64764  -3
   8  -3   7 11.0011 5.64764   1
   0  12   8 16.3620 6.37992  -4
  -9   3   2 16.3620 6.37992  -3
   9  -3   7 16.3620 6.37992   1
 -10   3   1 29.8421 7.16747  -3
   0  13   3 29.8421 7.16747  -2
  10  -3   7 29.8421 7.16747   1
  10   2  17 -1.8190 6.36881  -3
 -10  -2   7 -1.8190 6.36881   1
  10   2  17 -3.3490 6.58931  -3
   3  11  20 -3.3490 6.58931  -2
 -10  -2   7 -3.3490 6.58931   1
  -8  -2   7 10.3567 2.65777   1
  -7  -2   7 30.6033 2.43552   1
  -6  -2   7 14.0505 1.61764   1
   5   2  13 -2.2731 1.83804  -3
  -5  -2   7 -2.2731 1.83804   1
   5   2  13 0.52657 4.82053  -3
   2   5  14 0.52657 4.82053  -2
  -5  -2   7 0.52657 4.82053   1
  -2  -4   8 119.714 8.35312  -4
   4   2  12 119.714 8.35312  -3
   2   4  13 119.714 8.35312  -2
  -4  -2   7 119.714 8.35312   1
   3   2  11 21.3081 2.29801  -3
  -3  -2   7 21.3081 2.29801   1
   2   2  10 7.73487 1.24763  -3
  -2  -2   7 7.73487 1.24763   1
  -1  -2   7 151.725 8.60358   1
   0  -2   7 25.1312 1.61391   1
  -1   2   8 18.3343 2.39233  -4
  -1   2   8 18.3343 2.39233  -3
   1  -2   7 18.3343 2.39233  -2
   1  -2   7 18.3343 2.39233   1
  -2   2   7 7.41745 1.39462  -3
   2  -2   7 7.41745 1.39462   1
  -3   2   6 147.017 8.40910  -3
   3  -2   7 147.017 8.40910   1
  -4   2   5 265.546 19.2655  -3
   4  -2   7 265.546 19.2655   1
   5  -2   7 5.16661 1.33411   1
   0  -8   1 9.09799 2.44271  -2
   6  -2   7 9.09799 2.44271   1
  -7   2   3 24.0657 3.35365  -3
   7  -2   7 24.0657 3.35365   1
  -8   2   2 0.16623 2.15832  -3
   8  -2   7 0.16623 2.15832   1
  -9   2   1 50.3796 4.54555  -3
   9  -2   7 50.3796 4.54555   1
 -10   2   0 7.03978 5.87960  -3
  10  -2   7 7.03978 5.87960   1
  10   1  16 7.27059 7.90769  -3
 -10  -1   7 7.27059 7.90769   1
  -9  -1   7 15.7138 5.41612   1
  -2  -9   8 138.025 13.3254  -4
   2   9  17 138.025 13.3254  -2
  -8  -1   7 138.025 13.3254   1
   7   1  14 -12.373 27.8970  -3
  -7  -1   7 -12.373 27.8970   1
   6   1  13 25.9659 2.70280  -3
  -6  -1   7 25.9659 2.70280   1
   5   1  12 13.6917 1.38869  -3
  -5  -1   7 13.6917 1.38869   1
   4   1  11 116.088 7.79708  -3
  -4  -1   7 116.088 7.79708   1
   1   3  11 77.1206 25.6632  -2
  -3  -1   7 77.1206 25.6632   1
  -1  -3   8 98.6521 13.2341  -4
   1   3  11 98.6521 13.2341  -2
  -3  -1   7 98.6521 13.2341   1
  -2  -1   7 156.552 8.57491   1
  -1  -1   7 156.083 8.25187   1
   0   1   8 3.78826 1.17088  -3
   0  -1   7 3.78826 1.17088   1
  -1   1   7 1401.88 102.471  -3
   1  -1   7 1401.88 102.471   1
  -2   1   6 36.8126 2.21459  -3
   0  -3   5 36.8126 2.21459  -2
   2  -1   7 36.8126 2.21459   1
  -3   1   5 937.015 52.4799  -3
   3  -1   7 937.015 52.4799   1
   4  -1   7 142.117 8.00428   1
   5  -1   7 2.30007 0.98795   1
  -6   1   3 -1.7457 2.40642  -3
   6  -1   7 -1.7457 2.40642   1
   1   9   7 98.9765 8.32593  -4
  -7   1   2 98.9765 8.32593  -3
   1   9   1 98.9765 8.32593  -2
   7  -1   7 98.9765 8.32593   1
  -8   1   1 1.34094 2.06155  -3
   8  -1   7 1.34094 2.06155   1
  -9   1   0 177.671 13.1079  -3
   9  -1   7 177.671 13.1079   1
  10  -1   1 124.599 35.2280  -3
  10  -1   7 124.599 35.2280   1
  11  -1   7 15.5886 3.22185   1
 -10   0   7 2.88403 3.39012   1
  -9   0   7 7.28733 3.13096   1
   8   0  14 0.69035 4.40194  -3
  -8   0   7 0.69035 4.40194   1
  -1  -8   8 69.8864 35.8056  -4
   7   0  13 69.8864 35.8056  -3
   1   8  15 69.8864 35.8056  -2
  -7   0   7 69.8864 35.8056   1
   6   0  12 -5.2157 4.23522  -3
  -6   0   7 -5.2157 4.23522   1
   6   0  12 2.82880 5.40779  -3
   1   7  14 2.82880 5.40779  -2
  -6   0   7 2.82880 5.40779   1
   5   0  11 102.409 14.2568  -3
  -5   0   7 102.409 14.2568   1
  -4   0   7 10.6702 1.35119   1
  -3   0   7 48.3424 3.40221   1
   0   2   9 55.7989 5.81498  -2
  -2   0   7 55.7989 5.81498   1
   2   0   9 57.4794 8.78712  -3
   0   2   9 57.4794 8.78712  -2
  -2   0   7 57.4794 8.78712   1
   1   0   8 32.9102 2.11761  -3
  -1   0   7 32.9102 2.11761   1
   0   0   7 -3.0170 0.87404  -3
   0   0   7 -3.0170 0.87404   1
  -1   0   6 175.826 9.15574  -3
   1   0   7 175.826 9.15574   1
   2   0   7 193.525 9.98357   1
   1   4   7 112.051 6.77046  -4
  -1  -4   3 112.051 6.77046  -2
   3   0   7 112.051 6.77046   1
   4   0   7 247.144 15.2114   1
  -5   0   3 22.4268 1.94845  -3
   5   0   7 22.4268 1.94845   1
  -6   0   2 30.6163 2.14789  -3
   6   0   7 30.6163 2.14789   1
  -7   0   1 -1.6468 1.90097  -3
   7   0   7 -1.6468 1.90097   1
   2  10   7 36.0694 5.21195  -4
   8   0   0 36.0694 5.21195  -3
   2  10   3 36.0694 5.21195  -2
   8   0   7 36.0694 5.21195   1
   2  11   4 86.3013 13.1870  -2
   9   0   7 86.3013 13.1870   1
  10   0   7 15.5570 2.25074   1
  11   0   2 2.92843 4.20648  -3
  11   0   7 2.92843 4.20648   1
 -10   1   7 33.5879 4.79441   1
   9  -1  14 8.77777 4.82825  -3
  -9   1   7 8.77777 4.82825   1
   8  -1  13 -2.3930 3.20404  -3
  -8   1   7 -2.3930 3.20404   1
   7  -1  12 42.8161 5.02854  -3
  -7   1   7 42.8161 5.02854   1
   0   7  13 7.06261 21.8698  -2
  -6   1   7 7.06261 21.8698   1
   0  -6   7 70.6975 10.6454  -4
   0   6  12 70.6975 10.6454  -2
  -5   1   7 70.6975 10.6454   1
  -4   1   7 66.5222 5.71547   1
   3  -1   9 652.299 60.3192  -3
  -3   1   7 652.299 60.3192   1
   2  -1   8 4.30059 1.08631  -3
  -2   1   7 4.30059 1.08631   1
   1  -1   7 1259.00 264.940  -3
  -1   1   7 1259.00 264.940   1
   1  -1   7 1880.79 253.877  -4
   1  -1   7 1880.79 253.877  -3
  -1   1   7 1880.79 253.877  -2
  -1   1   7 1880.79 253.877   1
   0  -1   6 102.404 8.86721  -3
   0   1   7 102.404 8.86721   1
   1   1   7 371.491 19.0881   1
   2   1   7 3.36929 0.91015   1
   3   1   7 0.51921 0.93718   1
  -5  -1   2 98.0288 6.75526  -3
   2   6   0 98.0288 6.75526  -2
   5   1   7 98.0288 6.75526   1
  -6  -1   1 13.5871 2.65786  -3
   6   1   7 13.5871 2.65786   1
   7   1   0 89.0187 7.81239  -3
   7   1   7 89.0187 7.81239   1
   8   1   7 -0.9109 1.66308   1
   3  11   5 43.8229 9.10432  -2
   9   1   7 43.8229 9.10432   1
  11   1   3 7.23114 3.58355  -3
  11   1   7 7.23114 3.58355   1
   0 -11   7 54.6019 7.23133  -4
   9  -2  13 54.6019 7.23133  -3
   0  11  16 54.6019 7.23133  -2
  -9   2   7 54.6019 7.23133   1
   8  -2  12 -13.349 5.31079  -3
  -8   2   7 -13.349 5.31079   1
   7  -2  11 1.74497 3.83247  -3
  -7   2   7 1.74497 3.83247   1
  -6   2   7 1.93989 2.55140   1
  -5   2   7 149.719 16.7128   1
   1  -5   7 39.0348 4.18048  -4
   4  -2   9 39.0348 4.18048  -3
  -1   5  10 39.0348 4.18048  -2
  -4   2   7 39.0348 4.18048   1
   3  -2   8 12.8382 1.03041  -3
  -3   2   7 12.8382 1.03041   1
   2  -2   7 11.8287 1.36865  -3
  -2   2   7 11.8287 1.36865   1
   1  -2   6 55.7654 3.20347  -3
  -1   2   7 55.7654 3.20347   1
   0   2   7 71.1035 3.80261   1
  -2  -1   4 177.435 9.93250  -2
   1   2   7 177.435 9.93250   1
  -2  -2   4 308.450 23.7477  -3
   2   2   7 308.450 23.7477   1
  -3  -2   3 108.595 9.90107  -3
   3   2   7 108.595 9.90107   1
  -4  -2   2 178.729 11.4035  -3
   4   2   7 178.729 11.4035   1
  -5  -2   1 -3.4376 1.18422  -3
   5   2   7 -3.4376 1.18422   1
   3   7   6 52.7940 6.02093  -4
   6   2   0 52.7940 6.02093  -3
   3   7   2 52.7940 6.02093  -2
   6   2   7 52.7940 6.02093   1
   7   2   7 7.77067 1.19813   1
   8   2   1 4.81461 3.27072  -3
   8   2   7 4.81461 3.27072   1
   9   2   2 32.2508 2.66189  -3
   9   2   7 32.2508 2.66189   1
  10   2   3 20.3851 2.95792  -3
  10   2   7 20.3851 2.95792   1
   4  13   6 9.36685 5.93243  -4
  11   2   7 9.36685 5.93243   1
   4  13   6 11.8374 6.42383  -4
  11   2   4 11.8374 6.42383  -3
   4  13   8 11.8374 6.42383  -2
  11   2   7 11.8374 6.42383   1
   9  -3  12 -6.6268 6.25334  -3
  -9   3   7 -6.6268 6.25334   1
   1 -10   7 -5.2464 6.19615  -4
  -1  10  14 -5.2464 6.19615  -2
  -8   3   7 -5.2464 6.19615   1
  -7   3   7 -5.7165 2.23158   1
  -6   3   7 72.5852 7.58975   1
   5  -3   9 139.948 13.1756  -3
  -5   3   7 139.948 13.1756   1
   4  -3   8 42.8046 4.70946  -3
  -4   3   7 42.8046 4.70946   1
   3  -3   7 250.908 16.7062  -3
  -2   4   8 250.908 16.7062  -2
  -3   3   7 250.908 16.7062   1
   2  -3   6 24.9973 2.21140  -3
  -2   3   7 24.9973 2.21140   1
  -1   3   7 186.588 9.73076   1
   0   3   7 9.12708 0.91867   1
  -1  -3   4 198.051 10.7557  -3
   1   3   7 198.051 10.7557   1
  -3  -3   2 16.6700 1.64576  -3
   3   3   7 16.6700 1.64576   1
  -4  -3   1 22.5049 1.82483  -3
   4   3   7 22.5049 1.82483   1
   5   3   7 188.887 12.2209   1
   6   3   7 -0.1475 1.05699   1
   8   3   2 37.7159 3.88248  -3
   8   3   7 37.7159 3.88248   1
   9   3   3 36.4061 4.98762  -3
   9   3   7 36.4061 4.98762   1
  10   3   4 0.04870 3.26981  -3
  10   3   7 0.04870 3.26981   1
  11   3   5 5.62113 4.16939  -3
  11   3   7 5.62113 4.16939   1
  -9   4   7 4.68232 3.24405   1
  -8   4   7 16.1277 3.23041   1
  -2   9  12 29.7701 6.68554  -2
  -7   4   7 29.7701 6.68554   1
   6  -4   9 13.9612 5.49659  -3
  -6   4   7 13.9612 5.49659   1
   2  -8   6 57.3008 10.6857  -4
   6  -4   9 57.3008 10.6857  -3
  -2   8  11 57.3008 10.6857  -2
  -6   4   7 57.3008 10.6857   1
   5  -4   8 16.5005 2.77896  -3
  -5   4   7 16.5005 2.77896   1
   4  -4   7 59.6024 5.25456  -3
  -4   4   7 59.6024 5.25456   1
   3  -4   6 8.72104 1.59393  -3
  -3   4   7 8.72104 1.59393   1
   3  -3   6 336.840 20.5838  -4
  -3   3   6 336.840 20.5838  -2
  -2   4   7 336.840 20.5838   1
  -1   4   7 35.3451 4.33809   1
   0  -4   4 54.6588 3.36490  -3
   0   4   7 54.6588 3.36490   1
  -1  -4   3 157.311 9.69559  -3
   1   4   7 157.311 9.69559   1
  -2  -4   2 374.007 22.4385  -3
   2   4   7 374.007 22.4385   1
   4   3   6 7.88980 9.92187  -4
   3   4   7 7.88980 9.92187   1
   4   3   6 18.9833 3.78627  -4
  -3  -4   1 18.9833 3.78627  -3
   4   3   0 18.9833 3.78627  -2
   3   4   7 18.9833 3.78627   1
   4   4   7 619.743 49.7790   1
   5   4   7 0.53836 0.90015   1
   6   4   1 0.00401 1.61840  -3
   6   4   7 0.00401 1.61840   1
   7   4   2 11.3100 2.11276  -3
   7   4   7 11.3100 2.11276   1
   8   4   3 -0.2010 26.0254  -3
   5   9   6 -0.2010 26.0254  -2
   8   4   7 -0.2010 26.0254   1
   8   4   3 3.34698 3.75262  -3
   8   4   7 3.34698 3.75262   1
   9   4   4 15.0639 6.09232  -3
   9   4   7 15.0639 6.09232   1
  10   4   7 14.7192 2.65381   1
  11   4   7 -0.5644 2.06231   1
  -9   5   7 3.20969 3.23480   1
   8  -5  10 22.2278 6.89927  -3
  -8   5   7 22.2278 6.89927   1
   7  -5   9 -0.1088 18.4099  -3
  -7   5   7 -0.1088 18.4099   1
   3  -8   6 179.670 16.1876  -4
   6  -5   8 179.670 16.1876  -3
  -3   8  10 179.670 16.1876  -2
  -6   5   7 179.670 16.1876   1
   5  -5   7 6.18174 1.28915  -3
  -5   5   7 6.18174 1.28915   1
   3  -7   6 11.6170 4.27785  -4
   5  -5   7 11.6170 4.27785  -3
  -3   7   9 11.6170 4.27785  -2
  -5   5   7 11.6170 4.27785   1
   3  -7   6 9.98040 23.1590  -4
  -3   7   9 9.98040 23.1590  -2
  -5   5   7 9.98040 23.1590   1
   4  -5   6 47.2544 7.03139  -3
  -4   5   7 47.2544 7.03139   1
  -3   5   7 470.128 28.5378   1
   2  -5   5 24.1969 2.57012  -3
  -2   5   7 24.1969 2.57012   1
   1  -5   4 354.596 56.9044  -3
  -1   5   7 354.596 56.9044   1
   0  -5   3 133.394 12.8374  -3
  -4   1   3 133.394 12.8374  -2
   0   5   7 133.394 12.8374   1
   0  -5   3 126.294 14.8503  -3
   0   5   7 126.294 14.8503   1
  -1  -5   2 474.117 28.5674  -3
   1   5   7 474.117 28.5674   1
  -2  -5   1 302.651 41.3619  -3
   2   5   7 302.651 41.3619   1
   3   5   7 45.0241 3.25258   1
   4   5   7 144.231 9.43207   1
   5   5   1 343.363 20.8526  -3
   5   5   7 343.363 20.8526   1
   6   5   2 -7.3580 1.81087  -3
   6   5   7 -7.3580 1.81087   1
   7   5   3 -9.8061 2.25715  -3
   7   5   7 -9.8061 2.25715   1
   8   5   4 -2.9264 2.75382  -3
   8   5   7 -2.9264 2.75382   1
   9   5   7 13.0826 2.11170   1
  10   5   7 7.93775 4.09079   1
  11   5   6 7.39512 3.44629  -3
  11   5   7 7.39512 3.44629   1
   8  -6   9 0.11451 3.16559  -3
  -8   6   7 0.11451 3.16559   1
   7  -6   8 1.05398 3.45415  -3
  -7   6   7 1.05398 3.45415   1
   6  -6   7 -4.2577 3.73250  -3
  -6   6   7 -4.2577 3.73250   1
   4  -7   6 32.9766 8.14070  -4
  -4   7   8 32.9766 8.14070  -2
  -5   6   7 32.9766 8.14070   1
   5  -6   6 9.61884 2.88477  -3
  -5   6   7 9.61884 2.88477   1
  -4   6   7 -3.4347 2.31456  -2
  -4   6   7 -3.4347 2.31456   1
   3  -6   5 -8.3177 2.28025  -3
  -3   6   7 -8.3177 2.28025   1
   2  -6   4 46.0427 3.96742  -3
  -2   6   7 46.0427 3.96742   1
   1  -6   3 0.84837 1.71689  -3
  -1   6   7 0.84837 1.71689   1
   0  -6   2 145.629 13.8137  -3
   0   6   7 145.629 13.8137   1
  -5   0   1 144.546 19.3309  -2
   1   6   7 144.546 19.3309   1
   2   6   7 26.8959 2.29725   1
   3   6   0 39.4170 4.59709  -3
   3   6   7 39.4170 4.59709   1
   4   6   1 32.7218 3.10306  -3
   4   6   7 32.7218 3.10306   1
   5   6   2 27.9159 2.28842  -3
   5   6   7 27.9159 2.28842   1
   6   6   5 19.0044 4.29405  -4
   6   6   3 19.0044 4.29405  -3
   6   6   5 19.0044 4.29405  -2
   6   6   7 19.0044 4.29405   1
   7   6   4 5.88473 2.80423  -3
   7   6   7 5.88473 2.80423   1
   8   6   7 2.79031 1.70094   1
   9   6   7 0.35259 2.36518   1
   7  11   5 1.07487 4.22271  -4
  10   6   6 1.07487 4.22271  -3
  10   6   7 1.07487 4.22271   1
  10   6   6 -2.2780 5.10146  -3
  10   6   7 -2.2780 5.10146   1
   7  12   5 -0.7787 3.61906  -4
  11   6   7 -0.7787 3.61906  -3
  11   6   7 -0.7787 3.61906   1
   8  -7   8 1.04104 4.67161  -3
  -4  11  11 1.04104 4.67161  -2
  -8   7   7 1.04104 4.67161   1
   7  -7   7 3.34320 6.44445  -3
  -7   7   7 3.34320 6.44445   1
  -6   7   7 48.2084 4.49640   1
   5  -7   6 5.11535 3.22101  -3
  -5   7   7 5.11535 3.22101   1
   4  -7   5 8.31021 2.89725  -3
  -4   7   7 8.31021 2.89725   1
   5  -5   5 70.2618 6.20199  -4
   3  -7   4 70.2618 6.20199  -3
  -5   5   5 70.2618 6.20199  -2
  -3   7   7 70.2618 6.20199   1
   2  -7   3 7.30493 2.76597  -3
  -2   7   7 7.30493 2.76597   1
   1  -7   2 18.7462 2.85002  -3
  -1   7   7 18.7462 2.85002   1
   0   7   7 3.71127 1.42379   1
   1   7   7 113.692 8.22732   1
   6   1   5 59.2120 18.1626  -4
   6   1   1 59.2120 18.1626  -2
   2   7   7 59.2120 18.1626   1
   6   1   5 112.905 15.6501  -4
   2   7   0 112.905 15.6501  -3
   6   1   1 112.905 15.6501  -2
   2   7   7 112.905 15.6501   1
   3   7   1 9.50413 2.06627  -3
   3   7   7 9.50413 2.06627   1
   4   7   2 7.32347 2.11556  -3
   4   7   7 7.32347 2.11556   1
   5   7   3 252.784 18.3893  -3
   5   7   7 252.784 18.3893   1
   6   7   4 40.7628 5.98190  -3
   6   7   7 40.7628 5.98190   1
   7   7   7 1.17976 3.28813   1
   8   7   5 4.87597 4.51255  -3
   8   7   7 4.87597 4.51255   1
   9   7   6 0.42632 3.08849  -3
   9   7   7 0.42632 3.08849   1
  10   7   7 14.0001 2.73431  -3
  10   7   7 14.0001 2.73431   1
   5 -10   5 14.6589 6.76420  -4
  -5  10   9 14.6589 6.76420  -2
  -7   8   7 14.6589 6.76420   1
  -6   8   7 5.52995 2.23236   1
   5  -8   5 1.31850 2.69447  -3
  -5   8   7 1.31850 2.69447   1
   4  -8   4 48.3779 4.58940  -3
  -4   8   7 48.3779 4.58940   1
   3  -8   3 1.86533 2.49612  -3
  -3   8   7 1.86533 2.49612   1
   6  -4   5 107.358 8.54682  -4
   2  -8   2 107.358 8.54682  -3
  -6   4   3 107.358 8.54682  -2
  -2   8   7 107.358 8.54682   1
  -1   8   7 1.70935 1.81186   1
   0  -8   1 29.6335 4.43682  -3
   0   8   7 29.6335 4.43682   1
   1   8   0 49.5789 5.20158  -3
   1   8   7 49.5789 5.20158   1
   2   8   1 21.0415 3.19078  -3
   2   8   7 21.0415 3.19078   1
   3   8   2 81.4168 10.0924  -3
   7   2   3 81.4168 10.0924  -2
   3   8   7 81.4168 10.0924   1
   4   8   3 21.8941 2.89382  -3
   4   8   7 21.8941 2.89382   1
   5   8   4 15.3795 4.06785  -3
   5   8   7 15.3795 4.06785   1
   6   8   7 5.20310 1.81346   1
   7   8   5 9.64161 3.70099  -3
   7   8   7 9.64161 3.70099   1
   8   8   6 -8.9085 3.11587  -3
   8   8   7 -8.9085 3.11587   1
   9   8   7 -4.4239 2.42276  -3
   9   8   7 -4.4239 2.42276   1
  10   8   8 5.93478 4.94188  -3
  10   8   7 5.93478 4.94188   1
  -7   9   7 1.00886 3.03889   1
   6  -9   5 141.028 14.6470  -4
   6  -9   5 141.028 14.6470  -3
  -6   9   7 141.028 14.6470  -2
  -6   9   7 141.028 14.6470   1
   6  -8   5 14.4681 6.39164  -4
   5  -9   4 14.4681 6.39164  -3
  -5   9   7 14.4681 6.39164   1
   6  -8   5 13.2169 5.18206  -4
   5  -9   4 13.2169 5.18206  -3
  -6   8   6 13.2169 5.18206  -2
  -5   9   7 13.2169 5.18206   1
   4  -9   3 6.29810 2.93442  -3
  -4   9   7 6.29810 2.93442   1
   3  -9   2 76.2607 8.59330  -3
  -3   9   7 76.2607 8.59330   1
  -2   9   7 76.1906 6.29524   1
  -7   3   1 232.509 27.9752  -2
  -1   9   7 232.509 27.9752   1
   0   9   0 89.2470 11.7871  -3
   0   9   7 89.2470 11.7871   1
   1   9   1 24.8718 3.86305  -3
   1   9   7 24.8718 3.86305   1
   2   9   2 -0.5559 2.91476  -3
   2   9   7 -0.5559 2.91476   1
   3   9   3 11.2842 3.82850  -3
   3   9   7 11.2842 3.82850   1
   4   9   7 4.10998 3.42422   1
   8   4   4 73.4334 12.2477  -4
   8   4   6 73.4334 12.2477  -2
   5   9   7 73.4334 12.2477   1
   6   9   5 13.9357 3.25685  -3
   6   9   7 13.9357 3.25685   1
   7   9   6 13.5063 2.74846  -3
   7   9   7 13.5063 2.74846   1
   8   9   7 2.87622 2.64342  -3
   8   9   7 2.87622 2.64342   1
   9   9   8 1.25517 4.17100  -3
   9   9   7 1.25517 4.17100   1
   6 -10   4 7.03253 4.09807  -3
  -6  10   7 7.03253 4.09807   1
   5 -10   3 4.76509 4.95146  -3
  -5  10   7 4.76509 4.95146   1
  -3  10   7 -4.7496 2.36190   1
   2 -10   1 12.7998 4.78398  -3
  -2  10   7 12.7998 4.78398   1
  -1  10   0 2.35905 3.43017  -3
  -1  10   7 2.35905 3.43017   1
   0  10   1 36.9734 4.40786  -3
   0  10   7 36.9734 4.40786   1
   8  -1   4 100.471 9.55122  -4
   1  10   2 100.471 9.55122  -3
   8  -1   2 100.471 9.55122  -2
   1  10   7 100.471 9.55122   1
   2  10   3 6.12009 3.08962  -3
   2  10   7 6.12009 3.08962   1
   3  10   7 5.06364 1.73767   1
   4  10   4 20.4091 4.42751  -3
   4  10   7 20.4091 4.42751   1
   5  10   5 -1.9485 3.40632  -3
   5  10   7 -1.9485 3.40632   1
   9   5   4 5.84807 3.42859  -4
   6  10   6 5.84807 3.42859  -3
   6  10   7 5.84807 3.42859   1
   7  10   7 -12.042 4.45367  -3
   7  10   7 -12.042 4.45367   1
   8  10   8 18.5185 3.30917  -3
   8  10   7 18.5185 3.30917   1
   9  10   7 -1.6098 2.28714   1
   5 -11   2 -1.1988 7.51834  -3
  -5  11   7 -1.1988 7.51834   1
  -4  11   7 1.11381 2.83647   1
  -2  11   0 2.13551 3.55309  -3
  -2  11   7 2.13551 3.55309   1
  -1  11   1 6.13639 2.40399  -3
  -1  11   7 6.13639 2.40399   1
   0  11   2 24.7427 3.71269  -3
   0  11   7 24.7427 3.71269   1
   1  11   3 0.67945 3.31102  -3
   1  11   7 0.67945 3.31102   1
   3  11   4 14.3418 4.65091  -3
   3  11   7 14.3418 4.65091   1
   4  11   5 -10.954 2.72888  -3
   4  11   7 -10.954 2.72888   1
   5  11   6 26.5526 3.38130  -3
   5  11   7 26.5526 3.38130   1
   6  11   7 -19.599 2.91115  -3
   6  11   7 -19.599 2.91115   1
  10   6   3 -42.057 56.6179  -4
   7  11   8 -42.057 56.6179  -3
  10   6  10 -42.057 56.6179  -2
   7  11   7 -42.057 56.6179   1
   8  11   7 2.04275 2.39336   1
   4 -12   1 6.39832 5.24200  -3
  -4  12   7 6.39832 5.24200   1
  -3  12   0 4.99642 3.26277  -3
  -3  12   7 4.99642 3.26277   1
  -1  12   2 7.97694 5.50322  -3
  -1  12   7 7.97694 5.50322   1
   0  12   3 3.23864 5.25342  -3
   0  12   7 3.23864 5.25342   1
   1  12   3 16.9256 6.82256  -3
   1  12   7 16.9256 6.82256   1
   2  12   4 -2.3355 3.56943  -3
   2  12   7 -2.3355 3.56943   1
   4  12   6 0.54747 2.30554  -3
   4  12   7 0.54747 2.30554   1
   5  12   7 0.72457 3.03620  -3
   5  12   7 0.72457 3.03620   1
   6  12   8 0.72591 3.51566  -3
   6  12   7 0.72591 3.51566   1
   7  12   7 33.2801 4.89604   1
  -2  13   2 17.6824 4.51959  -3
  -2  13   7 17.6824 4.51959   1
  -1  13   3 7.49044 6.27153  -3
  -1  13   7 7.49044 6.27153   1
   0  13   3 26.8044 7.46992  -3
   0  13   7 26.8044 7.46992   1
   1  13   4 2.04501 3.27401  -3
   1  13   7 2.04501 3.27401   1
   2  13   5 0.95484 2.77845  -3
   2  13   7 0.95484 2.77845   1
   3  13   6 14.6451 2.92436  -3
   3  13   7 14.6451 2.92436   1
  11   2   3 43.6659 9.15740  -4
   4  13   7 43.6659 9.15740  -3
  11   2   8 43.6659 9.15740  -2
   4  13   7 43.6659 9.15740   1
  11   3   3 26.4940 10.7626  -4
   5  13   8 26.4940 10.7626  -3
  11   3   9 26.4940 10.7626  -2
   5  13   7 26.4940 10.7626   1
   2  14   6 -0.1759 4.44265  -3
   2  14   7 -0.1759 4.44265   1
   3  11  19 6.68321 8.66523  -3
  -3 -11   8 6.68321 8.66523   1
  -2 -11   8 -0.1788 4.76584   1
  -8   2  12 25.8961 9.35154  -4
   1  11  18 25.8961 9.35154  -3
   8  -2  17 25.8961 9.35154  -2
  -1 -11   8 25.8961 9.35154   1
   0  11  17 -3.2339 4.58294  -3
   0 -11   8 -3.2339 4.58294   1
  -1  11  16 2.96451 4.00001  -3
   1 -11   8 2.96451 4.00001   1
  -2  11  15 3.15367 4.51411  -3
   2 -11   8 3.15367 4.51411   1
  -3  11  14 24.5852 6.06088  -3
   3 -11   8 24.5852 6.06088   1
   5  10  20 6.62187 7.88679  -3
  -5 -10   8 6.62187 7.88679   1
  -4 -10   8 0.41814 4.37198   1
  -3 -10   8 -1.7842 2.80006   1
   2  10  18 58.4260 11.1735  -3
  -2 -10   8 58.4260 11.1735   1
   1  10  17 10.4055 4.31662  -3
  -1 -10   8 10.4055 4.31662   1
   0  10  16 14.1400 6.93659  -3
   7  -3  15 14.1400 6.93659  -2
   0 -10   8 14.1400 6.93659   1
   0  10  16 4.64367 5.46014  -3
   0 -10   8 4.64367 5.46014   1
  -2  10  14 3.94011 6.76659  -3
   2 -10   8 3.94011 6.76659   1
   3 -10   8 4.02883 1.96841   1
  -4  10  13 35.0174 5.50451  -3
   4 -10   8 35.0174 5.50451   1
  -6   9  11 35.3828 9.73909  -4
  -5  10  12 35.3828 9.73909  -3
   6  -9   9 35.3828 9.73909  -2
   5 -10   8 35.3828 9.73909   1
   6   9  20 -2.3482 4.97115  -3
  -6  -9   8 -2.3482 4.97115   1
  -5  -9   8 3.16400 2.93243   1
  -4  -9   8 -1.7854 3.76300   1
  -7  -1  11 -11.499 7.62850  -4
   3   9  18 -11.499 7.62850  -3
   7   1  18 -11.499 7.62850  -2
  -3  -9   8 -11.499 7.62850   1
   2   9  17 8.10918 5.61653  -3
  -2  -9   8 8.10918 5.61653   1
   1   9  16 13.3306 3.69954  -3
  -1  -9   8 13.3306 3.69954   1
   0   9  15 11.3502 4.28982  -3
   0  -9   8 11.3502 4.28982   1
   1  -9   8 -2.8746 3.29987   1
  -6   5  11 38.1431 7.91191  -4
   6  -5  12 38.1431 7.91191  -2
   2  -9   8 38.1431 7.91191   1
  -3   9  13 19.8377 4.27966  -3
   3  -9   8 19.8377 4.27966   1
  -4   9  12 3.10898 3.54963  -3
   4  -9   8 3.10898 3.54963   1
  -5   9  11 5.35574 2.70336  -3
   5  -9   8 5.35574 2.70336   1
  -6   9  10 2.00630 6.77950  -3
   6  -9   8 2.00630 6.77950   1
  -7  -6  11 10.9879 7.38007  -4
   7   8  20 10.9879 7.38007  -3
  -7  -8   8 10.9879 7.38007   1
  -6  -8   8 7.08348 2.84805   1
  -5  -8   8 3.97093 2.75184   1
   4   8  18 30.8460 7.52967  -3
  -4  -8   8 30.8460 7.52967   1
   3   8  17 45.8999 8.81783  -3
  -3  -8   8 45.8999 8.81783   1
  -6   0  11 172.243 24.7064  -4
   2   8  16 172.243 24.7064  -3
   6   0  16 172.243 24.7064  -2
  -2  -8   8 172.243 24.7064   1
   1   8  15 8.52647 4.19124  -3
  -1  -8   8 8.52647 4.19124   1
   0  -8   8 14.2557 3.18417   1
   1  -8   8 16.6467 2.98042   1
  -2   8  13 3.55298 6.18450  -3
   2  -8   8 3.55298 6.18450   1
  -3   8  12 21.7290 8.93980  -3
   5  -6  10 21.7290 8.93980  -2
   3  -8   8 21.7290 8.93980   1
  -4   8  11 122.795 17.8374  -3
   5  -7   9 122.795 17.8374  -2
   4  -8   8 122.795 17.8374   1
  -4   8  11 68.1119 7.25639  -3
   4  -8   8 68.1119 7.25639   1
  -5   8  10 21.5461 3.48979  -3
   5  -8   8 21.5461 3.48979   1
  -6   8   9 20.6241 4.69267  -3
   6  -8   8 20.6241 4.69267   1
   7  -8   8 0.84732 2.02743   1
   8   7  20 -0.0456 7.40209  -3
  -8  -7   8 -0.0456 7.40209   1
  -7  -7   8 1.92931 1.40405   1
  -6  -5  11 -13.577 6.30475  -4
   6   7  19 -13.577 6.30475  -3
   6   5  20 -13.577 6.30475  -2
  -6  -7   8 -13.577 6.30475   1
   5   7  18 27.0490 6.23540  -3
  -5  -7   8 27.0490 6.23540   1
   4   7  17 2.37180 3.27777  -3
  -4  -7   8 2.37180 3.27777   1
   3   7  16 -1.0225 3.83656  -3
  -3  -7   8 -1.0225 3.83656   1
   2   7  15 42.1275 5.99418  -3
  -2  -7   8 42.1275 5.99418   1
   5  -1  14 30.1587 4.86989  -2
  -1  -7   8 30.1587 4.86989   1
  -5   2  10 129.708 18.9897  -4
   0  -7   8 129.708 18.9897   1
  -1   7  13 6.12231 4.02023  -3
   1  -7   8 6.12231 4.02023   1
  -2   7  12 11.2335 3.45167  -3
   2  -7   8 11.2335 3.45167   1
  -3   7  11 24.2676 2.87534  -3
   3  -7   8 24.2676 2.87534   1
  -4   7  10 33.8595 4.22147  -4
  -4   7  10 33.8595 4.22147  -3
   4  -7   8 33.8595 4.22147  -2
   4  -7   8 33.8595 4.22147   1
  -4   8  10 11.1885 6.95641  -4
   4  -8   7 11.1885 6.95641  -2
   5  -7   8 11.1885 6.95641   1
  -6   7   9 -0.4244 4.96339  -3
   6  -7   8 -0.4244 4.96339   1
  -7   7   8 15.4390 3.79231  -3
   7  -7   8 15.4390 3.79231   1
  -8   7   7 27.7888 4.75569  -3
   8  -7   8 27.7888 4.75569   1
  -8  -6   8 -0.1332 1.81177   1
   7   6  19 47.2432 7.67545  -3
  -7  -6   8 47.2432 7.67545   1
   6   6  18 81.8667 8.45568  -3
  -6  -6   8 81.8667 8.45568   1
   5   6  17 1.82405 5.47802  -3
   5   4  18 1.82405 5.47802  -2
  -5  -6   8 1.82405 5.47802   1
   5   6  17 86.5544 30.3676  -3
  -5  -6   8 86.5544 30.3676   1
  -5  -3  10 114.990 17.3871  -4
   4   6  16 114.990 17.3871  -3
   5   3  17 114.990 17.3871  -2
  -4  -6   8 114.990 17.3871   1
   3   6  15 27.3125 6.96160  -3
  -3  -6   8 27.3125 6.96160   1
  -2  -6   8 62.2446 7.05208   1
  -1  -6   8 26.6504 3.59162   1
  -4   2  10 111.974 16.9579  -4
   0   6  13 111.974 16.9579  -3
   4  -2  12 111.974 16.9579  -2
   0  -6   8 111.974 16.9579   1
  -4   2  10 67.7959 10.9290  -4
   0   6  13 67.7959 10.9290  -3
   0  -6   8 67.7959 10.9290   1
  -4   3  10 91.7013 13.8922  -4
  -1   6  12 91.7013 13.8922  -3
   4  -3  11 91.7013 13.8922  -2
   1  -6   8 91.7013 13.8922   1
  -1   6  12 26.2499 2.46677  -3
   1  -6   8 26.2499 2.46677   1
  -2   6  11 106.748 14.7972  -3
   2  -6   8 106.748 14.7972   1
  -3   6  10 17.6634 2.65643  -3
   3  -6   8 17.6634 2.65643   1
  -4   6   9 83.5484 11.8412  -3
   4  -6   8 83.5484 11.8412   1
  -3   8  10 129.996 19.0124  -4
   3  -8   6 129.996 19.0124  -2
   5  -6   8 129.996 19.0124   1
  -3   9  10 25.9948 5.18414  -4
  -6   6   8 25.9948 5.18414  -3
   3  -9   5 25.9948 5.18414  -2
   6  -6   8 25.9948 5.18414   1
  -7   6   7 -0.6201 2.59517  -3
   7  -6   8 -0.6201 2.59517   1
  -8   6   6 3.43721 3.35991  -3
   8  -6   8 3.43721 3.35991   1
  -9   6   5 20.6525 3.91593  -3
   9  -6   8 20.6525 3.91593   1
  -9  -5   8 1.87564 2.62208   1
  -5  -8  10 15.1839 5.02067  -4
   8   5  19 15.1839 5.02067  -3
   5   8  21 15.1839 5.02067  -2
  -8  -5   8 15.1839 5.02067   1
   7   5  18 -6.0971 2.38413  -3
  -7  -5   8 -6.0971 2.38413   1
   6   5  17 27.9949 2.95847  -3
  -6  -5   8 27.9949 2.95847   1
   5   5  16 11.4025 1.64181  -3
  -5  -5   8 11.4025 1.64181   1
  -4  -3  10 76.0993 12.1979  -4
   4   3  16 76.0993 12.1979  -2
  -4  -5   8 76.0993 12.1979   1
  -4  -2  10 2.57709 4.66766  -4
   4   2  15 2.57709 4.66766  -2
  -3  -5   8 2.57709 4.66766   1
   2   5  14 143.807 18.7455  -3
  -2  -5   8 143.807 18.7455   1
   1   5  13 49.7888 5.95706  -3
  -1  -5   8 49.7888 5.95706   1
   0   5  12 69.1444 5.84136  -3
   0  -5   8 69.1444 5.84136   1
  -1   5  11 65.7490 4.80460  -3
   1  -5   8 65.7490 4.80460   1
   3  -5   8 -0.7921 1.31523   1
  -4   5   9 91.0751 12.6536  -3
   4  -5   8 91.0751 12.6536   1
  -5   5   8 7.75799 4.25511  -3
   5  -5   8 7.75799 4.25511   1
  -6   5   7 50.1479 9.05268  -3
   2  -9   4 50.1479 9.05268  -2
   6  -5   8 50.1479 9.05268   1
  -6   5   7 21.2968 4.75362  -3
   6  -5   8 21.2968 4.75362   1
  -2  10   9 12.5056 4.02691  -4
  -7   5   6 12.5056 4.02691  -3
   2 -10   3 12.5056 4.02691  -2
   7  -5   8 12.5056 4.02691   1
  -8   5   5 1.83025 3.11806  -3
   8  -5   8 1.83025 3.11806   1
  -9   5   4 2.81523 6.92078  -3
   9  -5   8 2.81523 6.92078   1
   9   4  19 47.7536 6.04061  -3
  -9  -4   8 47.7536 6.04061   1
   8   4  18 -12.506 2.80483  -3
  -8  -4   8 -12.506 2.80483   1
  -4  -7  10 135.498 19.6299  -4
   7   4  17 135.498 19.6299  -3
   4   7  19 135.498 19.6299  -2
  -7  -4   8 135.498 19.6299   1
   6   4  16 16.2374 2.98456  -3
  -6  -4   8 16.2374 2.98456   1
  -5  -4   8 22.7860 2.51250   1
  -4  -4   8 20.4964 2.15109   1
   3   4  14 37.1820 3.79564  -3
  -3  -4   8 37.1820 3.79564   1
   2   4  13 57.9564 24.1213  -3
   3   1  13 57.9564 24.1213  -2
  -2  -4   8 57.9564 24.1213   1
  -3  -1  10 52.0707 8.93246  -4
   2   4  13 52.0707 8.93246  -3
   3   1  13 52.0707 8.93246  -2
  -2  -4   8 52.0707 8.93246   1
   1   4  12 82.4510 6.16657  -3
  -1  -4   8 82.4510 6.16657   1
   0   4  11 35.0620 4.58895  -3
   0  -4   8 35.0620 4.58895   1
   1  -4   8 8.01730 0.85861   1
   2  -4   8 356.764 21.8456   1
  -2   5   9 92.9764 13.4325  -4
   2  -5   7 92.9764 13.4325  -2
   3  -4   8 92.9764 13.4325   1
   2  -5   7 -0.3661 6.72799  -2
   3  -4   8 -0.3661 6.72799   1
  -4   4   8 108.006 8.76339  -3
   4  -4   8 108.006 8.76339   1
  -5   4   7 58.0599 5.95738  -3
   5  -4   8 58.0599 5.95738   1
  -6   4   6 72.3968 6.29068  -3
   6  -4   8 72.3968 6.29068   1
  -7   4   5 0.93277 3.46916  -3
   7  -4   8 0.93277 3.46916   1
  -1  11   9 10.8103 5.03167  -4
   1 -11   1 10.8103 5.03167  -2
   8  -4   8 10.8103 5.03167   1
  -1  12   9 10.8280 6.32976  -4
  -1  12   0 10.8280 6.32976  -2
   9  -4   8 10.8280 6.32976   1
 -10   4   3 4.56154 3.28579  -3
  10  -4   8 4.56154 3.28579   1
   9   3  18 1.14801 3.45488  -3
  -9  -3   8 1.14801 3.45488   1
   8   3  17 7.41624 6.57037  -3
  -8  -3   8 7.41624 6.57037   1
   7   3  16 8.29447 3.27322  -3
  -7  -3   8 8.29447 3.27322   1
   3   6  17 28.9874 34.2045  -2
  -6  -3   8 28.9874 34.2045   1
  -3  -5   9 143.365 20.0290  -4
  -5  -3   8 143.365 20.0290   1
   4   3  14 28.9224 2.21618  -3
  -4  -3   8 28.9224 2.21618   1
   3   3  13 5.43478 1.25287  -3
  -3  -3   8 5.43478 1.25287   1
   2   3  12 22.8224 1.93790  -3
  -2  -3   8 22.8224 1.93790   1
  -2   0   9 100.159 14.3676  -4
   1   3  11 100.159 14.3676  -3
   2   0  11 100.159 14.3676  -2
  -1  -3   8 100.159 14.3676   1
   0  -3   8 259.846 18.6009   1
   1  -3   8 290.364 17.7187   1
  -2   3   9 81.2130 6.42439  -3
   2  -3   8 81.2130 6.42439   1
  -3   3   8 10.3836 1.70816  -3
   3  -3   8 10.3836 1.70816   1
  -1   6   9 73.0333 5.98408  -4
  -4   3   7 73.0333 5.98408  -3
   1  -6   5 73.0333 5.98408  -2
   4  -3   8 73.0333 5.98408   1
  -1   7   9 12.7622 5.05671  -4
  -5   3   6 12.7622 5.05671  -3
   1  -7   4 12.7622 5.05671  -2
   5  -3   8 12.7622 5.05671   1
  -6   3   5 232.967 30.8392  -3
   6  -3   8 232.967 30.8392   1
   7  -3   8 14.8787 2.30416   1
  -8   3   4 18.1398 6.12993  -3
   8  -3   8 18.1398 6.12993   1
   0  12   9 7.78881 5.70454  -4
  -9   3   3 7.78881 5.70454  -3
   0  12   1 7.78881 5.70454  -2
   9  -3   8 7.78881 5.70454   1
   0  12   9 4.82681 5.41665  -4
  -9   3   3 4.82681 5.41665  -3
   9  -3   8 4.82681 5.41665   1
 -10   3   2 -0.5257 3.77421  -3
  10  -3   8 -0.5257 3.77421   1
   9   2  17 38.9116 9.40437  -3
  -9  -2   8 38.9116 9.40437   1
  -8  -2   8 27.3619 3.94224   1
  -7  -2   8 2.71032 1.06602   1
  -6  -2   8 -1.6450 1.31226   1
  -2  -5   9 90.9853 9.34767  -4
   5   2  14 90.9853 9.34767  -3
   2   5  15 90.9853 9.34767  -2
  -5  -2   8 90.9853 9.34767   1
  -2  -4   9 69.1404 5.73134  -4
   4   2  13 69.1404 5.73134  -3
   2   4  14 69.1404 5.73134  -2
  -4  -2   8 69.1404 5.73134   1
   3   2  12 141.175 8.23510  -3
  -3  -2   8 141.175 8.23510   1
   2   2  11 55.9489 4.03306  -3
  -2  -2   8 55.9489 4.03306   1
  -1  -2   8 414.382 25.5069   1
  -1   1   9 632.133 41.7067  -4
   1  -1   9 632.133 41.7067  -2
   0  -2   8 632.133 41.7067   1
  -1   2   9 143.348 24.9029  -3
   1  -2   8 143.348 24.9029   1
  -2   2   8 60.1029 4.60348  -3
   2  -2   8 60.1029 4.60348   1
  -3   2   7 22.0383 1.69513  -3
   3  -2   8 22.0383 1.69513   1
  -4   2   6 153.044 9.65972  -3
   4  -2   8 153.044 9.65972   1
   0  -7   3 120.052 11.9232  -2
   5  -2   8 120.052 11.9232   1
   0   7   9 107.197 14.7157  -4
   5  -2   8 107.197 14.7157   1
   0  -8   2 183.348 17.8363  -2
   6  -2   8 183.348 17.8363   1
  -7   2   4 41.9712 4.37930  -3
   7  -2   8 41.9712 4.37930   1
  -8   2   3 15.0198 3.29633  -3
   8  -2   8 15.0198 3.29633   1
  -9   2   2 1.61841 2.07021  -3
   9  -2   8 1.61841 2.07021   1
 -10   2   1 37.4494 7.06476  -3
  10  -2   8 37.4494 7.06476   1
 -10   2   1 35.4920 9.50981  -3
   1  13   3 35.4920 9.50981  -2
  10  -2   8 35.4920 9.50981   1
  -2 -10   9 12.4108 9.94992  -4
   2  10  19 12.4108 9.94992  -2
  -9  -1   8 12.4108 9.94992   1
  -2  -9   9 55.5538 8.66736  -4
   2   9  18 55.5538 8.66736  -2
  -8  -1   8 55.5538 8.66736   1
  -7  -1   8 5.57800 2.61773   1
   6   1  14 144.655 11.2708  -3
  -6  -1   8 144.655 11.2708   1
   5   1  13 60.6429 3.99849  -3
  -5  -1   8 60.6429 3.99849   1
   4   1  12 30.5511 4.28681  -3
  -4  -1   8 30.5511 4.28681   1
  -2  -1   8 0.27587 0.94186   1
  -1  -1   8 12.2518 0.97054   1
   0   1   9 183.284 9.85464  -3
   0  -1   8 183.284 9.85464   1
  -1   1   8 5.72251 1.07204  -3
   1  -1   8 5.72251 1.07204   1
  -2   1   7 20.8808 2.24290  -3
   0  -3   6 20.8808 2.24290  -2
   2  -1   8 20.8808 2.24290   1
  -3   1   6 293.774 18.2195  -3
   3  -1   8 293.774 18.2195   1
   4  -1   8 132.617 8.18021   1
   5  -1   8 91.9176 5.85479   1
  -6   1   4 9.15772 1.99632  -3
   6  -1   8 9.15772 1.99632   1
   1   9   8 27.2802 3.41985  -4
  -7   1   3 27.2802 3.41985  -3
   1   9   0 27.2802 3.41985  -2
   7  -1   8 27.2802 3.41985   1
  -8   1   2 5.37497 1.92984  -3
   8  -1   8 5.37497 1.92984   1
  -9   1   1 3.65338 4.87305  -3
   9  -1   8 3.65338 4.87305   1
  10  -1   8 2.16574 1.91301   1
   2  14   8 1.44059 6.24606  -4
   2  14   5 1.44059 6.24606  -2
  11  -1   8 1.44059 6.24606   1
  -9   0   8 63.2163 7.30995   1
  -1  -8   9 32.5981 32.1984  -4
   7   0  14 32.5981 32.1984  -3
   1   8  16 32.5981 32.1984  -2
  -7   0   8 32.5981 32.1984   1
   6   0  13 30.3219 4.96307  -3
  -6   0   8 30.3219 4.96307   1
   5   0  12 38.5035 2.84590  -3
  -5   0   8 38.5035 2.84590   1
  -4   0   8 92.3680 6.17257   1
  -3   0   8 309.128 19.5577   1
   0   2  10 166.316 14.9903  -2
  -2   0   8 166.316 14.9903   1
   2   0  10 168.789 15.9541  -3
   0   2  10 168.789 15.9541  -2
  -2   0   8 168.789 15.9541   1
   1   0   9 379.543 24.0623  -3
  -1   0   8 379.543 24.0623   1
   0   0   8 168.473 8.90553  -3
   0   0   8 168.473 8.90553   1
  -1   0   7 7.49026 1.12867  -3
   1   0   8 7.49026 1.12867   1
   2   0   8 165.025 8.41378   1
   1   4   8 7.44745 1.27259  -4
  -1  -4   4 7.44745 1.27259  -2
   3   0   8 7.44745 1.27259   1
   4   0   8 152.395 9.48087   1
  -5   0   4 27.1535 2.34166  -3
   5   0   8 27.1535 2.34166   1
  -6   0   3 7.02223 1.46928  -3
   6   0   8 7.02223 1.46928   1
  -7   0   2 16.4070 2.56036  -3
   7   0   8 16.4070 2.56036   1
   2  10   8 29.5667 6.83905  -4
  -8   0   1 29.5667 6.83905  -3
   2  10   2 29.5667 6.83905  -2
   8   0   8 29.5667 6.83905   1
   9   0   8 9.39292 2.25296   1
  10   0   8 10.0710 2.07724   1
  11   0   1 8.55429 3.37552  -3
  11   0   8 8.55429 3.37552   1
   9  -1  15 5.96127 4.78461  -3
  -9   1   8 5.96127 4.78461   1
   8  -1  14 16.1998 5.22524  -3
  -8   1   8 16.1998 5.22524   1
   7  -1  13 19.6478 3.72175  -3
  -7   1   8 19.6478 3.72175   1
   0   7  14 455.069 104.821  -2
  -6   1   8 455.069 104.821   1
   0  -6   8 64.5640 10.4267  -4
   0   6  13 64.5640 10.4267  -2
  -5   1   8 64.5640 10.4267   1
  -4   1   8 11.3797 1.62725   1
   3  -1  10 29.4713 2.94711  -3
  -3   1   8 29.4713 2.94711   1
   2  -1   9 78.4690 5.41520  -3
  -2   1   8 78.4690 5.41520   1
   1  -1   8 6.55224 1.20090  -4
   1  -1   8 6.55224 1.20090  -3
  -1   1   8 6.55224 1.20090  -2
  -1   1   8 6.55224 1.20090   1
   0  -1   7 29.1647 2.20610  -3
   0   1   8 29.1647 2.20610   1
   1   1   8 49.5223 2.77368   1
   2   1   8 26.1657 1.63567   1
   3   1   8 225.488 18.5799   1
   2   5   8 25.8725 3.71795  -4
  -4  -1   4 25.8725 3.71795  -3
  -2  -5   2 25.8725 3.71795  -2
   4   1   8 25.8725 3.71795   1
  -5  -1   3 579.964 34.5208  -3
   5   1   8 579.964 34.5208   1
  -6  -1   2 8.62551 1.45187  -3
   6   1   8 8.62551 1.45187   1
  -7  -1   1 23.2751 2.59676  -3
   7   1   8 23.2751 2.59676   1
   8   1   8 3.50100 1.67098   1
   3  11   4 42.8311 30.9503  -2
   9   1   8 42.8311 30.9503   1
  10   1   1 21.4316 4.80650  -3
  10   1   8 21.4316 4.80650   1
  11   1   2 14.8885 2.98842  -3
  11   1   8 14.8885 2.98842   1
   0 -11   8 1.47784 5.28748  -4
   9  -2  14 1.47784 5.28748  -3
   0  11  17 1.47784 5.28748  -2
  -9   2   8 1.47784 5.28748   1
   8  -2  13 -1.5451 5.22900  -3
  -8   2   8 -1.5451 5.22900   1
   7  -2  12 8.52239 4.05014  -3
  -7   2   8 8.52239 4.05014   1
  -6   2   8 58.7044 6.08357   1
   1  -6   8 121.439 14.0881  -4
  -1   6  12 121.439 14.0881  -2
  -5   2   8 121.439 14.0881   1
   1  -6   8 142.291 20.0358  -4
   5  -2  11 142.291 20.0358  -3
  -1   6  12 142.291 20.0358  -2
  -5   2   8 142.291 20.0358   1
   1  -5   8 27.8846 4.65016  -4
   4  -2  10 27.8846 4.65016  -3
  -1   5  11 27.8846 4.65016  -2
  -4   2   8 27.8846 4.65016   1
   3  -2   9 92.1234 5.98127  -3
  -3   2   8 92.1234 5.98127   1
   2  -2   8 247.035 15.4993  -3
  -2   2   8 247.035 15.4993   1
   1  -2   7 3.40487 1.18457  -3
  -1   2   8 3.40487 1.18457   1
  -2   0   6 174.321 9.48903  -2
   0   2   8 174.321 9.48903   1
  -2  -1   5 0.88435 1.13767  -2
   1   2   8 0.88435 1.13767   1
  -2  -2   5 254.933 16.8602  -3
   2   2   8 254.933 16.8602   1
  -3  -2   4 75.2869 7.11574  -3
   3   2   8 75.2869 7.11574   1
  -4  -2   3 434.590 35.3430  -3
   4   2   8 434.590 35.3430   1
  -5  -2   2 159.830 39.8263  -3
   5   2   8 159.830 39.8263   1
  -5  -2   2 215.449 28.5233  -3
   3   6   0 215.449 28.5233  -2
   5   2   8 215.449 28.5233   1
   3   7   7 93.1343 9.62682  -4
  -6  -2   1 93.1343 9.62682  -3
   3   7   1 93.1343 9.62682  -2
   6   2   8 93.1343 9.62682   1
   7   2   8 3.19366 1.16201   1
   8   2   0 133.387 12.7680  -3
   8   2   8 133.387 12.7680   1
   9   2   1 -7.5923 2.46135  -3
   9   2   8 -7.5923 2.46135   1
  10   2   2 58.7390 6.46751  -3
  10   2   8 58.7390 6.46751   1
   4  12   7 188.943 58.7906  -4
  10   2   2 188.943 58.7906  -3
   4  12   6 188.943 58.7906  -2
  10   2   8 188.943 58.7906   1
   4  13   7 62.1931 10.9589  -4
  11   2   3 62.1931 10.9589  -3
   4  13   7 62.1931 10.9589  -2
  11   2   8 62.1931 10.9589   1
   1 -11   8 27.0092 9.38601  -4
   9  -3  13 27.0092 9.38601  -3
  -1  11  16 27.0092 9.38601  -2
  -9   3   8 27.0092 9.38601   1
   9  -3  13 -1.9553 6.57854  -3
  -9   3   8 -1.9553 6.57854   1
   1 -10   8 58.2036 10.8588  -4
  -1  10  15 58.2036 10.8588  -2
  -8   3   8 58.2036 10.8588   1
  -7   3   8 13.9839 2.78155   1
  -6   3   8 9.18514 2.52608   1
   5  -3  10 62.1626 6.72748  -3
  -5   3   8 62.1626 6.72748   1
   4  -3   9 117.775 12.7453  -3
  -4   3   8 117.775 12.7453   1
   4  -3   9 143.483 19.4117  -3
  -2   5  10 143.483 19.4117  -2
  -4   3   8 143.483 19.4117   1
   3  -3   8 36.2931 2.50104  -3
  -2   4   9 36.2931 2.50104  -2
  -3   3   8 36.2931 2.50104   1
   2  -3   7 12.5047 1.60599  -3
  -2   3   8 12.5047 1.60599   1
  -1   3   8 1.53150 0.83793   1
   0   3   8 2.19470 1.04007   1
  -1  -3   5 18.2614 1.47438  -3
   1   3   8 18.2614 1.47438   1
  -2  -3   4 97.3715 30.2486  -3
  -3  -2   3 97.3715 30.2486  -2
   2   3   8 97.3715 30.2486   1
  -3  -3   3 175.079 12.4607  -3
   3   3   8 175.079 12.4607   1
  -4  -3   2 200.933 17.6009  -3
   4   3   8 200.933 17.6009   1
   5   3   8 9.21086 1.13939   1
   6   3   8 33.1861 2.14553   1
   8   3   1 -0.3715 2.55634  -3
   8   3   8 -0.3715 2.55634   1
   9   3   2 6.22404 2.04909  -3
   9   3   8 6.22404 2.04909   1
  10   3   3 4.94714 2.71220  -3
  10   3   8 4.94714 2.71220   1
  11   3   4 14.7788 6.35171  -3
  11   3   8 14.7788 6.35171   1
   5  13   7 1.47845 6.65457  -4
  11   3   4 1.47845 6.65457  -3
  11   3   8 1.47845 6.65457   1
  -9   4   8 33.1344 5.02985   1
  -2  10  14 41.6661 9.43548  -2
  -8   4   8 41.6661 9.43548   1
  -2   9  13 121.382 37.3414  -2
  -7   4   8 121.382 37.3414   1
   6  -4  10 65.9712 11.9060  -3
  -6   4   8 65.9712 11.9060   1
   5  -4   9 56.4944 6.19129  -3
  -5   4   8 56.4944 6.19129   1
   4  -4   8 9.82187 1.44405  -3
  -4   4   8 9.82187 1.44405   1
   3  -4   7 41.3860 3.66264  -3
  -3   4   8 41.3860 3.66264   1
   3  -3   7 427.765 41.8667  -4
  -3   3   7 427.765 41.8667  -2
  -2   4   8 427.765 41.8667   1
  -1   4   8 27.3601 2.53177   1
   0  -4   5 1017.94 61.4030  -3
   0   4   8 1017.94 61.4030   1
  -1  -4   4 26.5107 2.06085  -3
   1   4   8 26.5107 2.06085   1
  -2  -4   3 243.467 16.5395  -3
   2   4   8 243.467 16.5395   1
   4   4   8 176.755 10.6821   1
   5   4   8 32.6208 2.30582   1
   6   4   0 128.454 9.60470  -3
   6   4   8 128.454 9.60470   1
   7   4   1 -5.5842 1.49505  -3
   7   4   8 -5.5842 1.49505   1
   8   4   2 110.914 15.2961  -3
   5   9   5 110.914 15.2961  -2
   8   4   8 110.914 15.2961   1
   9   4   3 -1.3321 2.68902  -3
   9   4   8 -1.3321 2.68902   1
  10   4   8 5.39705 1.94691   1
  11   4   8 9.18887 2.40655   1
   8  -5  11 11.2300 6.81607  -3
  -8   5   8 11.2300 6.81607   1
   7  -5  10 19.0580 21.2784  -3
  -7   5   8 19.0580 21.2784   1
   3  -8   7 11.2711 3.91471  -4
   6  -5   9 11.2711 3.91471  -3
  -3   8  11 11.2711 3.91471  -2
  -6   5   8 11.2711 3.91471   1
   3  -7   7 80.6493 12.6845  -4
   5  -5   8 80.6493 12.6845  -3
  -3   7  10 80.6493 12.6845  -2
  -5   5   8 80.6493 12.6845   1
   4  -5   7 0.80632 2.39999  -3
  -4   5   8 0.80632 2.39999   1
  -3   5   8 2.40786 1.12587   1
   2  -5   6 106.944 8.60475  -3
  -2   5   8 106.944 8.60475   1
   4  -2   7 168.893 16.1567  -4
   1  -5   5 168.893 16.1567  -3
  -4   2   5 168.893 16.1567  -2
  -1   5   8 168.893 16.1567   1
   0  -5   4 238.784 16.1580  -3
   0   5   8 238.784 16.1580   1
  -1  -5   3 88.2728 6.79732  -3
   1   5   8 88.2728 6.79732   1
  -2  -5   2 -1.5922 3.29326  -3
   2   5   8 -1.5922 3.29326   1
   3   5   8 7.39588 1.03390   1
   5   4   1 65.8503 5.44868  -2
   4   5   8 65.8503 5.44868   1
   5   5   0 45.7473 3.20763  -3
   5   5   8 45.7473 3.20763   1
   6   5   1 9.26421 1.41098  -3
   6   5   8 9.26421 1.41098   1
   7   5   2 -4.0184 2.00921  -3
   7   5   8 -4.0184 2.00921   1
   8   5   3 2.57544 2.49265  -3
   8   5   8 2.57544 2.49265   1
   9   5   8 14.5912 2.43331   1
   6  11   6 -2.9831 5.22531  -4
  10   5   8 -2.9831 5.22531   1
  11   5   5 13.0035 3.57968  -3
  11   5   8 13.0035 3.57968   1
   8  -6  10 2.93380 3.40451  -3
  -8   6   8 2.93380 3.40451   1
   7  -6   9 17.3173 4.41786  -3
  -7   6   8 17.3173 4.41786   1
   6  -6   8 1.01022 3.83659  -3
  -6   6   8 1.01022 3.83659   1
   4  -7   7 33.9797 8.21988  -4
  -4   7   9 33.9797 8.21988  -2
  -5   6   8 33.9797 8.21988   1
   4  -6   7 185.418 25.4627  -3
  -4   6   8 185.418 25.4627   1
   4  -6   7 161.577 22.3363  -4
  -4   6   8 161.577 22.3363   1
  -4   6   8 275.066 25.9659  -2
  -4   6   8 275.066 25.9659   1
   3  -6   6 58.6632 6.75874  -3
  -3   6   8 58.6632 6.75874   1
   2  -6   5 7.30467 2.26567  -3
  -2   6   8 7.30467 2.26567   1
   1  -6   4 51.0564 4.20175  -3
  -1   6   8 51.0564 4.20175   1
   0  -6   3 43.0969 4.31233  -3
  -5   1   3 43.0969 4.31233  -2
   0   6   8 43.0969 4.31233   1
   0  -6   3 28.7747 20.4187  -3
   0   6   8 28.7747 20.4187   1
   5   0   6 80.7769 8.41968  -4
  -1  -6   2 80.7769 8.41968  -3
  -5   0   2 80.7769 8.41968  -2
   1   6   8 80.7769 8.41968   1
   2   6   8 2.27952 1.07353   1
  -3  -6   1 5.37943 2.31466  -3
   3   6   8 5.37943 2.31466   1
   4   6   0 179.283 10.8359  -3
   4   6   8 179.283 10.8359   1
   5   6   1 52.1743 4.57220  -3
   5   6   8 52.1743 4.57220   1
   6   6   6 831.953 182.075  -4
   6   6   2 831.953 182.075  -3
   6   6   8 831.953 182.075   1
   7   6   3 10.2288 3.17884  -3
   7   6   8 10.2288 3.17884   1
   8   6   8 47.3942 4.58730   1
   9   6   8 1.26830 1.86404   1
   7  11   6 1.92442 3.26426  -4
  10   6   5 1.92442 3.26426  -3
  10   6   8 1.92442 3.26426   1
   7  12   6 6.24791 3.94495  -4
  11   6   6 6.24791 3.94495  -3
  11   6   8 6.24791 3.94495   1
  11   6   6 -4.4035 4.76585  -3
  11   6   8 -4.4035 4.76585   1
   8  -7   9 4.89420 6.82773  -3
  -4  11  12 4.89420 6.82773  -2
  -8   7   8 4.89420 6.82773   1
   7  -7   8 13.1152 6.77933  -3
  -7   7   8 13.1152 6.77933   1
  -6   7   8 3.18091 2.36470   1
   5  -7   7 3.60946 2.94493  -3
  -5   7   8 3.60946 2.94493   1
   4  -7   6 4.77476 3.42668  -3
  -4   7   8 4.77476 3.42668   1
   5  -5   6 104.185 10.4935  -4
   3  -7   5 104.185 10.4935  -3
  -5   5   6 104.185 10.4935  -2
  -3   7   8 104.185 10.4935   1
   3  -7   5 129.026 41.8569  -3
  -5   5   6 129.026 41.8569  -2
  -3   7   8 129.026 41.8569   1
   2  -7   4 78.7118 6.27438  -3
  -2   7   8 78.7118 6.27438   1
   1  -7   3 9.73294 2.45360  -3
  -1   7   8 9.73294 2.45360   1
   0   7   8 6.04308 1.44227   1
   1   7   8 22.5246 2.28916   1
   6   1   6 208.953 38.4774  -4
   6   1   0 208.953 38.4774  -2
   2   7   8 208.953 38.4774   1
   6   1   6 234.327 31.0132  -4
  -2  -7   1 234.327 31.0132  -3
   6   1   0 234.327 31.0132  -2
   2   7   8 234.327 31.0132   1
   3   7   0 -1.0430 2.08736  -3
   3   7   8 -1.0430 2.08736   1
   4   7   1 -1.9867 1.76547  -3
   4   7   8 -1.9867 1.76547   1
   5   7   2 17.7546 3.08603  -3
   5   7   8 17.7546 3.08603   1
   6   7   3 41.1326 4.33929  -3
   6   7   8 41.1326 4.33929   1
   7   7   8 21.6387 4.87386   1
   8   7   4 7.52469 4.47147  -3
   8   7   8 7.52469 4.47147   1
   9   7   5 -10.340 3.76479  -3
   9   7   8 -10.340 3.76479   1
  10   7   6 7.86388 2.56425  -3
  10   7   8 7.86388 2.56425   1
   5 -10   6 19.1628 7.27999  -4
  -5  10  10 19.1628 7.27999  -2
  -7   8   8 19.1628 7.27999   1
  -6   8   8 3.14558 1.76733   1
   5  -8   6 112.247 11.0171  -3
  -5   8   8 112.247 11.0171   1
   4  -8   5 0.69754 2.20876  -3
  -4   8   8 0.69754 2.20876   1
   3  -8   4 37.4991 4.28725  -3
  -3   8   8 37.4991 4.28725   1
   6  -4   6 124.735 10.2442  -4
   2  -8   3 124.735 10.2442  -3
  -6   4   4 124.735 10.2442  -2
  -2   8   8 124.735 10.2442   1
   1  -8   2 11.9640 4.85734  -3
  -1   8   8 11.9640 4.85734   1
   0  -8   2 2.74891 4.67688  -3
   0   8   8 2.74891 4.67688   1
  -1  -8   1 118.745 9.74136  -3
   1   8   8 118.745 9.74136   1
   2   8   0 91.3399 7.12170  -3
   2   8   8 91.3399 7.12170   1
   3   8   1 103.686 11.1413  -3
   7   2   2 103.686 11.1413  -2
   3   8   8 103.686 11.1413   1
   4   8   2 107.384 10.4322  -3
   4   8   8 107.384 10.4322   1
   5   8   3 19.3771 7.32881  -3
   5   8   8 19.3771 7.32881   1
   6   8   3 28.0476 6.08202  -3
   6   8   8 28.0476 6.08202   1
   7   8   4 47.6012 4.24601  -3
   7   8   8 47.6012 4.24601   1
   8   8   5 4.27790 3.68907  -3
   8   8   8 4.27790 3.68907   1
   9   8   6 4.16924 3.11016  -3
   9   8   8 4.16924 3.11016   1
  10   8   7 -1.2703 3.60506  -3
  10   8   8 -1.2703 3.60506   1
   6  -9   6 5.91633 5.13186  -4
   6  -9   6 5.91633 5.13186  -3
  -6   9   8 5.91633 5.13186  -2
  -6   9   8 5.91633 5.13186   1
   5  -9   5 14.8791 3.29737  -3
  -5   9   8 14.8791 3.29737   1
   6  -8   6 27.6650 7.52838  -4
   5  -9   5 27.6650 7.52838  -3
  -5   9   8 27.6650 7.52838   1
   4  -9   4 10.4844 3.18875  -3
  -4   9   8 10.4844 3.18875   1
   3  -9   3 4.56087 4.02183  -3
  -3   9   8 4.56087 4.02183   1
  -2   9   8 20.5395 2.58737   1
  -7   3   2 40.7698 7.29230  -2
  -1   9   8 40.7698 7.29230   1
   0  -9   1 -4.5918 3.71729  -3
   0   9   8 -4.5918 3.71729   1
   1   9   0 18.3549 2.72434  -3
   1   9   8 18.3549 2.72434   1
   2   9   1 115.341 13.2055  -3
   2   9   8 115.341 13.2055   1
   3   9   2 -9.0545 3.24811  -3
   3   9   8 -9.0545 3.24811   1
   8   3   5 29.0656 6.34345  -4
   4   9   3 29.0656 6.34345  -3
   8   3   4 29.0656 6.34345  -2
   4   9   8 29.0656 6.34345   1
   5   9   3 14.2882 4.72130  -3
   5   9   8 14.2882 4.72130   1
   6   9   4 11.7954 4.18400  -3
   6   9   8 11.7954 4.18400   1
   7   9   5 5.47005 2.51677  -3
   7   9   8 5.47005 2.51677   1
   8   9   6 29.0047 3.49978  -3
   8   9   8 29.0047 3.49978   1
   6 -10   5 -0.0050 3.97745  -3
  -6  10   8 -0.0050 3.97745   1
   5 -10   4 47.9619 10.2035  -3
  -7   8   6 47.9619 10.2035  -2
  -5  10   8 47.9619 10.2035   1
  -4  10   8 1.81166 4.16385   1
  -3  10   8 2.40240 2.63718   1
   2 -10   2 9.38920 4.36734  -3
  -2  10   8 9.38920 4.36734   1
   1 -10   1 28.4279 3.97827  -3
  -1  10   8 28.4279 3.97827   1
   8  -2   5 -17.948 5.04432  -4
   0  10   0 -17.948 5.04432  -3
  -8   2   0 -17.948 5.04432  -2
   0  10   8 -17.948 5.04432   1
   0  10   0 -1.6828 3.60783  -3
   0  10   8 -1.6828 3.60783   1
   8  -1   5 166.605 23.9376  -4
   1  10   1 166.605 23.9376  -3
   8  -1   1 166.605 23.9376  -2
   1  10   8 166.605 23.9376   1
   2  10   2 21.4882 3.64302  -3
   2  10   8 21.4882 3.64302   1
   3  10   8 11.6580 2.16992   1
   4  10   3 17.9406 4.25896  -3
   4  10   8 17.9406 4.25896   1
   9   5   5 5.91127 41.8171  -4
   6  10   5 5.91127 41.8171  -3
   6  10   8 5.91127 41.8171   1
   6  10   5 -21.091 30.1524  -3
   6  10   8 -21.091 30.1524   1
   7  10   6 21.7860 3.23863  -3
   7  10   8 21.7860 3.23863   1
   8  10   7 18.5780 3.70329  -3
   8  10   8 18.5780 3.70329   1
   9  10   8 13.9375 2.87342   1
  -5  11   8 18.9202 4.15646   1
  -4  11   8 11.1768 4.70404   1
   3 -11   2 8.73017 7.49403  -3
  -3  11   8 8.73017 7.49403   1
   2 -11   1 -1.4194 3.52137  -3
  -2  11   8 -1.4194 3.52137   1
  -1  11   0 5.73230 2.24648  -3
  -1  11   8 5.73230 2.24648   1
   0  11   1 23.3142 4.37388  -3
   0  11   8 23.3142 4.37388   1
   1  11   2 25.2379 4.71593  -3
   1  11   8 25.2379 4.71593   1
   9   0   5 4.63523 5.07877  -4
   2  11   8 4.63523 5.07877   1
   3  11   3 11.5114 3.95938  -3
   3  11   8 11.5114 3.95938   1
   4  11   4 7.39560 2.88229  -3
   4  11   8 7.39560 2.88229   1
   5  11   5 2.79249 2.62776  -3
   5  11   8 2.79249 2.62776   1
  10   5   5 2.70491 7.24448  -4
   6  11   6 2.70491 7.24448  -3
   6  11   8 2.70491 7.24448   1
   6  11   6 -9.7281 3.24587  -3
   6  11   8 -9.7281 3.24587   1
   7  11   7 20.8630 9.24997  -3
   7  11   8 20.8630 9.24997   1
   8  11   8 10.8573 2.73274   1
   3 -12   1 2.71337 3.27088  -3
  -3  12   8 2.71337 3.27088   1
  -1  12   1 14.8551 4.87690  -3
  -1  12   8 14.8551 4.87690   1
   0  12   2 5.15255 5.63661  -3
   0  12   8 5.15255 5.63661   1
   1  12   2 27.9686 7.63131  -3
   1  12   8 27.9686 7.63131   1
   2  12   3 -1.8594 3.79159  -3
   2  12   8 -1.8594 3.79159   1
   4  12   5 -5.6732 2.27362  -3
   4  12   8 -5.6732 2.27362   1
   5  12   6 3.20733 3.05211  -3
   5  12   8 3.20733 3.05211   1
   6  12   7 3.76439 3.66806  -3
   6  12   8 3.76439 3.66806   1
   7  12   7 0.02559 5.82419  -3
   7  12   8 0.02559 5.82419   1
  -2  13   1 1.07904 4.03802  -3
  -2  13   8 1.07904 4.03802   1
  10  -4   4 -2.9341 9.35322  -4
  -1  13   2 -2.9341 9.35322  -3
  10  -4   1 -2.9341 9.35322  -2
  -1  13   8 -2.9341 9.35322   1
   0  13   8 0.27468 3.61604   1
   1  13   3 -0.8054 3.35425  -3
   1  13   8 -0.8054 3.35425   1
   2  13   4 19.2799 3.50985  -3
   2  13   8 19.2799 3.50985   1
   3  13   5 12.4466 3.46977  -3
   3  13   8 12.4466 3.46977   1
  11   2   4 -1.3839 4.63590  -4
   4  13   6 -1.3839 4.63590  -3
  11   2   7 -1.3839 4.63590  -2
   4  13   8 -1.3839 4.63590   1
   5  13   7 0.60844 3.70915  -3
   5  13   8 0.60844 3.70915   1
  -8   1  13 10.4115 8.79024  -4
   8  -1  19 10.4115 8.79024  -2
  -2 -11   9 10.4115 8.79024   1
  -8   2  13 28.9432 6.83419  -4
   1  11  19 28.9432 6.83419  -3
   8  -2  18 28.9432 6.83419  -2
  -1 -11   9 28.9432 6.83419   1
   0  11  18 2.49371 4.90180  -3
   0 -11   9 2.49371 4.90180   1
  -1  11  17 19.8918 4.67381  -3
   1 -11   9 19.8918 4.67381   1
  -2  11  16 -0.0037 4.62417  -3
   2 -11   9 -0.0037 4.62417   1
  -4 -10   9 0.66403 4.65753   1
  -3 -10   9 -2.2448 2.92018   1
   2  10  19 6.33197 6.92860  -3
  -2 -10   9 6.33197 6.92860   1
   1  10  18 -1.7532 4.45407  -3
  -1 -10   9 -1.7532 4.45407   1
   0  10  17 18.6373 7.62857  -3
   7  -3  16 18.6373 7.62857  -2
   0 -10   9 18.6373 7.62857   1
   0  10  17 6.82287 5.85163  -3
   0 -10   9 6.82287 5.85163   1
  -2  10  15 27.9910 8.48962  -3
   2 -10   9 27.9910 8.48962   1
   3 -10   9 4.15093 3.12134   1
  -4  10  14 15.5506 7.89853  -3
   4 -10   9 15.5506 7.89853   1
   6   9  21 19.3036 5.53315  -3
  -6  -9   9 19.3036 5.53315   1
  -5  -9   9 -0.5192 2.96067   1
   4   9  20 6.50753 8.57963  -3
   7   2  20 6.50753 8.57963  -2
  -4  -9   9 6.50753 8.57963   1
   3   9  19 40.3690 10.6931  -3
   7   1  19 40.3690 10.6931  -2
  -3  -9   9 40.3690 10.6931   1
   2   9  18 12.7419 6.57326  -3
  -2  -9   9 12.7419 6.57326   1
   0   9  16 8.08267 6.50714  -3
   0  -9   9 8.08267 6.50714   1
  -6   4  12 21.8318 6.68550  -4
   1  -9   9 21.8318 6.68550   1
  -6   5  12 38.1350 8.39065  -4
   6  -5  13 38.1350 8.39065  -2
   2  -9   9 38.1350 8.39065   1
  -3   9  14 2.06246 2.63614  -3
   3  -9   9 2.06246 2.63614   1
  -4   9  13 4.09924 2.74849  -3
   4  -9   9 4.09924 2.74849   1
  -5   9  12 35.6234 3.95947  -3
   5  -9   9 35.6234 3.95947   1
  -5  10  12 38.2852 10.0670  -4
  -6   9  11 38.2852 10.0670  -3
   5 -10   8 38.2852 10.0670  -2
   6  -9   9 38.2852 10.0670   1
  -7  -6  12 5.93076 7.63019  -4
   7   8  21 5.93076 7.63019  -3
  -7  -8   9 5.93076 7.63019   1
  -6  -8   9 2.89047 2.72767   1
  -5  -8   9 -1.1999 2.71690   1
   4   8  19 4.84598 4.42156  -3
  -4  -8   9 4.84598 4.42156   1
   3   8  18 4.38063 5.89040  -3
  -3  -8   9 4.38063 5.89040   1
  -6  -1  12 88.5173 14.3467  -4
   3   8  18 88.5173 14.3467  -3
   6   1  18 88.5173 14.3467  -2
  -3  -8   9 88.5173 14.3467   1
  -6   0  12 42.6287 6.46799  -4
   2   8  17 42.6287 6.46799  -3
   6   0  17 42.6287 6.46799  -2
  -2  -8   9 42.6287 6.46799   1
   1   8  16 14.2177 4.48427  -3
  -1  -8   9 14.2177 4.48427   1
   0  -8   9 0.53002 2.61406   1
   1  -8   9 5.01414 2.63620   1
   2  -8   9 1.40839 1.03271   1
  -3   8  13 0.32486 2.25964  -3
   5  -6  11 0.32486 2.25964  -2
   3  -8   9 0.32486 2.25964   1
  -4   8  12 10.5194 2.50380  -3
   4  -8   9 10.5194 2.50380   1
  -5   8  11 -0.8486 2.78201  -3
   5  -8   9 -0.8486 2.78201   1
  -6   8  10 11.2839 5.22040  -3
   6  -8   9 11.2839 5.22040   1
   4 -11   6 6.36550 8.39505  -2
   7  -8   9 6.36550 8.39505   1
  -7  -7   9 5.68370 2.82998   1
  -6  -5  12 35.1648 8.29832  -4
   6   7  20 35.1648 8.29832  -3
   6   5  21 35.1648 8.29832  -2
  -6  -7   9 35.1648 8.29832   1
   5   7  19 -9.6228 5.39610  -3
  -5  -7   9 -9.6228 5.39610   1
   4   7  18 20.2226 3.19750  -3
  -4  -7   9 20.2226 3.19750   1
   3   7  17 7.62672 3.85138  -3
  -3  -7   9 7.62672 3.85138   1
   2   7  16 51.8003 7.53243  -3
  -2  -7   9 51.8003 7.53243   1
   5  -1  15 16.1755 4.46683  -2
  -1  -7   9 16.1755 4.46683   1
   0  -7   9 17.6592 3.77933   1
  -1   7  14 27.3116 5.28993  -3
   1  -7   9 27.3116 5.28993   1
  -2   7  13 60.8577 4.19066  -3
   2  -7   9 60.8577 4.19066   1
  -3   7  12 2.35657 1.91741  -3
   3  -7   9 2.35657 1.91741   1
  -4   7  11 20.4420 3.27978  -4
  -4   7  11 20.4420 3.27978  -3
   4  -7   9 20.4420 3.27978  -2
   4  -7   9 20.4420 3.27978   1
  -5   7  10 89.7619 12.7044  -3
   5  -7   9 89.7619 12.7044   1
  -6   7  10 11.6480 5.14053  -3
   6  -7   9 11.6480 5.14053   1
  -7   7   9 27.7834 5.09425  -3
   7  -7   9 27.7834 5.09425   1
  -8   7   8 4.13550 5.00040  -3
   8  -7   9 4.13550 5.00040   1
  -8  -6   9 -0.4501 1.85473   1
   7   6  20 4.53729 3.08938  -3
  -7  -6   9 4.53729 3.08938   1
   6   6  19 5.12319 1.99009  -3
  -6  -6   9 5.12319 1.99009   1
   5   6  18 5.45650 4.55198  -3
  -5  -6   9 5.45650 4.55198   1
   5   6  18 -10.660 6.51461  -3
   5   4  19 -10.660 6.51461  -2
  -5  -6   9 -10.660 6.51461   1
  -5  -3  11 72.7781 12.4067  -4
   4   6  17 72.7781 12.4067  -3
   5   3  18 72.7781 12.4067  -2
  -4  -6   9 72.7781 12.4067   1
   4   6  17 45.3743 7.48903  -3
  -4  -6   9 45.3743 7.48903   1
   3   6  16 35.6030 7.84640  -3
  -3  -6   9 35.6030 7.84640   1
  -2  -6   9 58.4305 6.87435   1
   1   6  15 -0.4801 6.00119  -3
  -1  -6   9 -0.4801 6.00119   1
  -4   2  11 71.8482 7.85988  -4
   0   6  14 71.8482 7.85988  -3
   4  -2  13 71.8482 7.85988  -2
   0  -6   9 71.8482 7.85988   1
  -1   6  13 125.070 31.9035  -3
   1  -6   9 125.070 31.9035   1
  -4   3  11 126.015 18.1634  -4
  -1   6  13 126.015 18.1634  -3
   4  -3  12 126.015 18.1634  -2
   1  -6   9 126.015 18.1634   1
  -2   6  12 6.47382 2.24123  -3
   2  -6   9 6.47382 2.24123   1
  -3   6  11 105.208 7.83677  -3
   3  -6   9 105.208 7.83677   1
  -4   6  10 15.2355 4.37069  -3
   4  -6   9 15.2355 4.37069   1
  -3   8  11 34.2518 7.57820  -4
   3  -8   7 34.2518 7.57820  -2
   5  -6   9 34.2518 7.57820   1
  -6   6   9 0.34186 5.25015  -3
   6  -6   9 0.34186 5.25015   1
  -3   9  11 12.0035 6.13163  -4
  -6   6   9 12.0035 6.13163  -3
   3  -9   6 12.0035 6.13163  -2
   6  -6   9 12.0035 6.13163   1
  -7   6   8 9.44554 2.76661  -3
   7  -6   9 9.44554 2.76661   1
  -8   6   7 -3.3944 2.51399  -3
   8  -6   9 -3.3944 2.51399   1
   7   5  19 2.86640 2.90869  -3
  -7  -5   9 2.86640 2.90869   1
   6   5  18 179.102 12.9466  -3
  -6  -5   9 179.102 12.9466   1
   5   5  17 24.0787 1.84452  -3
  -5  -5   9 24.0787 1.84452   1
  -4  -3  11 23.5173 4.02147  -4
   4   3  17 23.5173 4.02147  -2
  -4  -5   9 23.5173 4.02147   1
  -4  -2  11 4.48609 5.73628  -4
   4   2  16 4.48609 5.73628  -2
  -3  -5   9 4.48609 5.73628   1
  -2  -5   9 85.6960 11.0869   1
   1   5  14 13.5881 18.8695  -3
  -1  -5   9 13.5881 18.8695   1
   0   5  13 162.453 19.4764  -3
   0  -5   9 162.453 19.4764   1
  -1   5  12 13.8623 1.69568  -3
   1  -5   9 13.8623 1.69568   1
  -3   3  11 59.6791 10.1296  -4
  -1   5  12 59.6791 10.1296  -3
   3  -3  11 59.6791 10.1296  -2
   1  -5   9 59.6791 10.1296   1
   3  -4  10 -20.219 13.4963  -2
   2  -5   9 -20.219 13.4963   1
   3  -5   9 14.5415 1.89186   1
  -4   5  10 16.5405 4.47006  -3
   4  -5   9 16.5405 4.47006   1
  -5   5   9 93.2956 13.1999  -3
   5  -5   9 93.2956 13.1999   1
  -6   5   8 1.28950 5.48905  -3
   2  -9   5 1.28950 5.48905  -2
   6  -5   9 1.28950 5.48905   1
  -2   9  11 8.64691 4.52015  -4
  -6   5   8 8.64691 4.52015  -3
   6  -5   9 8.64691 4.52015   1
  -2  10  10 22.2258 6.05904  -4
  -7   5   7 22.2258 6.05904  -3
   2 -10   4 22.2258 6.05904  -2
   7  -5   9 22.2258 6.05904   1
  -7   5   7 3.68103 5.18908  -3
   2 -10   4 3.68103 5.18908  -2
   7  -5   9 3.68103 5.18908   1
  -8   5   6 4.68627 3.75933  -3
   8  -5   9 4.68627 3.75933   1
  -9   5   5 8.38962 6.78366  -3
   9  -5   9 8.38962 6.78366   1
   9   4  20 9.09170 8.25997  -3
  -9  -4   9 9.09170 8.25997   1
   8   4  19 0.50899 2.96766  -3
  -8  -4   9 0.50899 2.96766   1
  -4  -8  11 -12.727 5.62616  -4
   8   4  19 -12.727 5.62616  -3
   4   8  21 -12.727 5.62616  -2
  -8  -4   9 -12.727 5.62616   1
  -4  -7  11 14.2660 4.85518  -4
   7   4  18 14.2660 4.85518  -3
   4   7  20 14.2660 4.85518  -2
  -7  -4   9 14.2660 4.85518   1
   6   4  17 13.1618 3.47776  -3
  -6  -4   9 13.1618 3.47776   1
  -5  -4   9 52.7743 4.74791   1
  -4  -4   9 1.55607 1.12901   1
   3   4  15 163.602 15.8168  -3
  -3  -4   9 163.602 15.8168   1
  -3  -2  11 186.921 26.1808  -4
   3   4  15 186.921 26.1808  -3
   3   2  15 186.921 26.1808  -2
  -3  -4   9 186.921 26.1808   1
   2   4  14 -23.280 19.6974  -3
   3   1  14 -23.280 19.6974  -2
  -2  -4   9 -23.280 19.6974   1
   1   4  13 117.979 9.31130  -3
  -1  -4   9 117.979 9.31130   1
   0   4  12 142.841 13.8136  -3
   0  -4   9 142.841 13.8136   1
   1  -4   9 0.37528 0.81652   1
   2  -4   9 4.81857 1.02761   1
   2  -5   8 10.9455 3.46656  -2
   3  -4   9 10.9455 3.46656   1
  -4   4   9 58.7744 5.24702  -3
   4  -4   9 58.7744 5.24702   1
  -5   4   8 86.3792 8.70784  -3
   5  -4   9 86.3792 8.70784   1
  -6   4   7 8.03651 2.57239  -3
   6  -4   9 8.03651 2.57239   1
  -7   4   6 52.4601 9.30960  -3
   7  -4   9 52.4601 9.30960   1
  -1  11  10 26.5154 6.35515  -4
   1 -11   2 26.5154 6.35515  -2
   8  -4   9 26.5154 6.35515   1
  -9   4   5 39.2684 8.75047  -3
   9  -4   9 39.2684 8.75047   1
  10  -4   9 6.55127 2.98580   1
   9   3  19 5.01058 3.56098  -3
  -9  -3   9 5.01058 3.56098   1
   8   3  18 6.33028 6.83342  -3
  -8  -3   9 6.33028 6.83342   1
   7   3  17 2.97160 2.73824  -3
  -7  -3   9 2.97160 2.73824   1
  -5  -3   9 27.4662 3.41886   1
   4   3  15 30.8123 2.81792  -3
  -4  -3   9 30.8123 2.81792   1
   3   3  14 4.74727 1.47094  -3
  -3  -3   9 4.74727 1.47094   1
   2   3  13 33.8064 2.51413  -3
  -2  -3   9 33.8064 2.51413   1
   0  -3   9 347.789 21.2235   1
   1  -3   9 39.9430 2.72856   1
  -2   3  10 72.4875 7.52528  -3
   2  -3   9 72.4875 7.52528   1
  -3   3   9 118.066 8.17928  -3
   3  -3   9 118.066 8.17928   1
  -1   6  10 81.5656 6.22970  -4
  -4   3   8 81.5656 6.22970  -3
   1  -6   6 81.5656 6.22970  -2
   4  -3   9 81.5656 6.22970   1
  -5   3   7 54.6486 6.08267  -3
   5  -3   9 54.6486 6.08267   1
  -6   3   6 42.2621 7.67038  -3
   6  -3   9 42.2621 7.67038   1
   7  -3   9 3.98829 1.70578   1
  -8   3   5 7.21855 5.66311  -3
   8  -3   9 7.21855 5.66311   1
   0  12  10 38.0107 7.87108  -4
  -9   3   4 38.0107 7.87108  -3
   0  12   0 38.0107 7.87108  -2
   9  -3   9 38.0107 7.87108   1
 -10   3   3 -6.1261 3.71854  -3
  10  -3   9 -6.1261 3.71854   1
   9   2  18 12.6309 7.70499  -3
  -9  -2   9 12.6309 7.70499   1
  -8  -2   9 14.1236 3.03207   1
  -7  -2   9 10.6763 1.28752   1
   6   2  16 19.1941 4.42415  -3
  -6  -2   9 19.1941 4.42415   1
  -2  -5  10 181.105 25.0381  -4
   5   2  15 181.105 25.0381  -3
   2   5  16 181.105 25.0381  -2
  -5  -2   9 181.105 25.0381   1
   4   2  14 87.4122 12.1218  -3
  -4  -2   9 87.4122 12.1218   1
  -2  -4  10 168.196 16.0771  -4
   4   2  14 168.196 16.0771  -3
   2   4  15 168.196 16.0771  -2
  -4  -2   9 168.196 16.0771   1
   3   2  13 167.365 11.0516  -3
  -3  -2   9 167.365 11.0516   1
   2   2  12 7.56103 1.68760  -3
  -2  -2   9 7.56103 1.68760   1
  -1  -2   9 1.25063 0.76300   1
  -1   1  10 42.5318 3.06552  -4
   1  -1  10 42.5318 3.06552  -2
   0  -2   9 42.5318 3.06552   1
  -1   2  10 214.456 13.0078  -3
   1  -2   9 214.456 13.0078   1
  -2   2   9 238.985 15.5473  -3
   2  -2   9 238.985 15.5473   1
  -3   2   8 55.7300 3.77484  -3
   3  -2   9 55.7300 3.77484   1
  -4   2   7 66.8979 4.56262  -3
   4  -2   9 66.8979 4.56262   1
   0  -7   4 6.98896 2.63560  -2
   5  -2   9 6.98896 2.63560   1
   0  -8   3 15.2442 3.76671  -2
   6  -2   9 15.2442 3.76671   1
  -7   2   5 154.064 12.2675  -3
   7  -2   9 154.064 12.2675   1
  -8   2   4 5.52258 2.37063  -3
   8  -2   9 5.52258 2.37063   1
  -9   2   3 5.87687 2.19696  -3
   9  -2   9 5.87687 2.19696   1
  -2 -10  10 16.1670 9.57969  -4
   2  10  20 16.1670 9.57969  -2
  -9  -1   9 16.1670 9.57969   1
   2  10  20 14.0719 8.06419  -2
  -9  -1   9 14.0719 8.06419   1
  -2  -9  10 93.6429 15.0917  -4
   2   9  19 93.6429 15.0917  -2
  -8  -1   9 93.6429 15.0917   1
   7   1  16 60.6435 34.3819  -3
  -7  -1   9 60.6435 34.3819   1
   6   1  15 101.120 7.19888  -3
  -6  -1   9 101.120 7.19888   1
   5   1  14 23.0270 3.43854  -3
  -5  -1   9 23.0270 3.43854   1
  -1  -4  10 52.4034 7.96194  -4
   4   1  13 52.4034 7.96194  -3
   1   4  14 52.4034 7.96194  -2
  -4  -1   9 52.4034 7.96194   1
  -2  -1   9 145.205 8.13159   1
  -1  -1   9 39.2448 2.87943   1
   0   1  10 211.780 12.2082  -3
   0  -1   9 211.780 12.2082   1
  -1   1   9 79.7678 21.9656  -3
   1  -1   9 79.7678 21.9656   1
  -1   1   9 135.870 12.6577  -3
   0  -2   8 135.870 12.6577  -2
   1  -1   9 135.870 12.6577   1
  -2   1   8 183.562 10.8993  -3
   0  -3   7 183.562 10.8993  -2
   2  -1   9 183.562 10.8993   1
  -2   1   8 5.05196 11.0148  -3
   2  -1   9 5.05196 11.0148   1
  -3   1   7 419.756 24.7780  -3
   3  -1   9 419.756 24.7780   1
   4  -1   9 5.98760 1.03536   1
   5  -1   9 86.5281 5.45121   1
  -6   1   5 11.3956 4.28916  -3
   6  -1   9 11.3956 4.28916   1
   1   9   9 31.8080 4.84388  -4
  -7   1   4 31.8080 4.84388  -3
  -1  -9   1 31.8080 4.84388  -2
   7  -1   9 31.8080 4.84388   1
  -8   1   3 5.67293 1.98187  -3
   8  -1   9 5.67293 1.98187   1
  -9   1   2 -1.5712 2.58958  -3
   9  -1   9 -1.5712 2.58958   1
 -10   1   1 8.86726 16.9993  -3
  10  -1   9 8.86726 16.9993   1
  11  -1   9 29.1302 3.41118   1
  -9   0   9 0.81087 3.21487   1
  -1  -9  10 26.1136 8.27284  -4
   8   0  16 26.1136 8.27284  -3
   1   9  18 26.1136 8.27284  -2
  -8   0   9 26.1136 8.27284   1
   7   0  15 7.38478 26.5242  -3
   1   8  17 7.38478 26.5242  -2
  -7   0   9 7.38478 26.5242   1
   6   0  14 33.0589 4.89394  -3
  -6   0   9 33.0589 4.89394   1
   5   0  13 72.6550 5.45306  -3
  -5   0   9 72.6550 5.45306   1
  -4   0   9 113.033 7.49500   1
  -3   0   9 147.980 9.18876   1
   0   2  11 46.1717 5.32412  -2
  -2   0   9 46.1717 5.32412   1
   2   0  11 52.0909 7.63749  -3
   0   2  11 52.0909 7.63749  -2
  -2   0   9 52.0909 7.63749   1
   1   0  10 54.5650 3.39097  -3
  -1   0   9 54.5650 3.39097   1
   0   0   9 5.27980 1.18515  -3
   0   0   9 5.27980 1.18515   1
  -1   0   8 149.504 10.0333  -3
   1   0   9 149.504 10.0333   1
  -2   0   7 0.13160 2.85052  -3
   2   0   9 0.13160 2.85052   1
   1   4   9 100.965 6.87806  -4
  -1  -4   5 100.965 6.87806  -2
   3   0   9 100.965 6.87806   1
   4   0   9 1.79986 0.68675   1
  -5   0   5 9.36966 1.28979  -3
   5   0   9 9.36966 1.28979   1
  -6   0   4 71.5464 6.10876  -3
   6   0   9 71.5464 6.10876   1
  -7   0   3 9.75778 2.01714  -3
   7   0   9 9.75778 2.01714   1
   9   0   9 8.40375 1.65826   1
  10   0   9 -2.0234 1.78868   1
  11   0   0 6.60914 3.28082  -3
  11   0   9 6.60914 3.28082   1
   9  -1  16 1.45373 4.95741  -3
  -9   1   9 1.45373 4.95741   1
   8  -1  15 20.3107 4.16164  -3
  -8   1   9 20.3107 4.16164   1
   7  -1  14 32.0246 7.12207  -3
  -7   1   9 32.0246 7.12207   1
   0   7  15 -21.213 19.6971  -2
  -6   1   9 -21.213 19.6971   1
  -5   1   9 4.98647 2.47022   1
  -4   1   9 30.0402 2.30376   1
   3  -1  11 4.81673 1.41885  -3
  -3   1   9 4.81673 1.41885   1
   2  -1  10 485.505 41.9967  -3
  -2   1   9 485.505 41.9967   1
   1  -1   9 841.693 43.7396  -4
   1  -1   9 841.693 43.7396  -3
  -1   1   9 841.693 43.7396  -2
  -1   1   9 841.693 43.7396   1
   0  -1   8 396.057 22.8945  -3
   0   1   9 396.057 22.8945   1
   1   1   9 74.9208 4.02402   1
   2   1   9 114.078 6.42632   1
   3   1   9 155.048 15.5698   1
  -5  -1   4 7.09204 0.88317  -3
   5   1   9 7.09204 0.88317   1
  -6  -1   3 9.21619 1.58877  -3
   6   1   9 9.21619 1.58877   1
  -7  -1   2 53.0711 4.18006  -3
   7   1   9 53.0711 4.18006   1
   8   1   9 55.7749 5.58496   1
   3  11   8 47.1266 9.38240  -4
   3  11   3 47.1266 9.38240  -2
   9   1   9 47.1266 9.38240   1
   3  11   3 61.4004 8.40316  -2
   9   1   9 61.4004 8.40316   1
  10   1   0 10.3835 2.78010  -3
  10   1   9 10.3835 2.78010   1
  11   1   1 86.1651 7.34775  -3
  11   1   9 86.1651 7.34775   1
   8  -2  14 5.97343 5.76433  -3
  -8   2   9 5.97343 5.76433   1
   7  -2  13 39.2979 5.69269  -3
  -7   2   9 39.2979 5.69269   1
  -6   2   9 -2.1069 2.47421   1
   1  -6   9 220.003 30.0379  -4
   5  -2  12 220.003 30.0379  -3
  -1   6  13 220.003 30.0379  -2
  -5   2   9 220.003 30.0379   1
   1  -6   9 208.182 21.8676  -4
  -1   6  13 208.182 21.8676  -2
  -5   2   9 208.182 21.8676   1
   4  -2  11 13.9903 2.19819  -3
  -4   2   9 13.9903 2.19819   1
   1  -5   9 21.0377 6.24403  -4
   4  -2  11 21.0377 6.24403  -3
  -1   5  12 21.0377 6.24403  -2
  -4   2   9 21.0377 6.24403   1
   3  -2  10 1.94195 1.12434  -3
  -3   2   9 1.94195 1.12434   1
   2  -2   9 169.555 10.7426  -3
  -2   2   9 169.555 10.7426   1
   1  -2   8 46.0642 3.34875  -3
  -1   2   9 46.0642 3.34875   1
  -2   0   7 59.0964 5.70130  -2
   0   2   9 59.0964 5.70130   1
   1   2   9 113.187 6.12181   1
  -2  -2   6 111.665 8.72594  -3
   2   2   9 111.665 8.72594   1
  -3  -2   5 25.7986 4.40944  -3
   3   2   9 25.7986 4.40944   1
  -4  -2   4 30.3229 3.61997  -3
   4   2   9 30.3229 3.61997   1
  -5  -2   3 33.1485 13.7029  -3
  -3  -6   1 33.1485 13.7029  -2
   5   2   9 33.1485 13.7029   1
  -6  -2   2 27.8867 6.41138  -3
   6   2   9 27.8867 6.41138   1
   7   2   9 -2.9244 1.02993   1
  -8  -2   1 10.5170 5.43084  -3
   8   2   9 10.5170 5.43084   1
   9   2   0 -0.2410 2.36913  -3
   9   2   9 -0.2410 2.36913   1
   4  12   8 -8.3858 6.29903  -4
  10   2   1 -8.3858 6.29903  -3
   4  12   5 -8.3858 6.29903  -2
  10   2   9 -8.3858 6.29903   1
  11   2   2 3.14966 5.02060  -3
  11   2   9 3.14966 5.02060   1
  11   2   2 23.5367 7.57267  -3
   4  13   6 23.5367 7.57267  -2
  11   2   9 23.5367 7.57267   1
   1 -10   9 45.3458 9.35480  -4
  -1  10  16 45.3458 9.35480  -2
  -8   3   9 45.3458 9.35480   1
  -7   3   9 12.5940 3.08010   1
  -6   3   9 40.9415 5.16653   1
   5  -3  11 22.4173 3.49868  -3
  -5   3   9 22.4173 3.49868   1
   2  -5   9 836.270 110.503  -4
   4  -3  10 836.270 110.503  -3
  -2   5  11 836.270 110.503  -2
  -4   3   9 836.270 110.503   1
   4  -3  10 465.762 44.5063  -3
  -4   3   9 465.762 44.5063   1
   3  -3   9 71.7248 5.58898  -3
  -2   4  10 71.7248 5.58898  -2
  -3   3   9 71.7248 5.58898   1
   2  -3   8 533.154 35.3833  -3
  -2   3   9 533.154 35.3833   1
  -1   3   9 -2.5890 1.19325   1
   0   3   9 159.947 8.07539   1
  -1  -3   6 16.3052 20.3295  -3
   1   3   9 16.3052 20.3295   1
  -2  -3   5 37.3378 21.2943  -3
  -3  -2   4 37.3378 21.2943  -2
   2   3   9 37.3378 21.2943   1
  -3  -3   4 21.6533 4.59929  -3
   3   3   9 21.6533 4.59929   1
  -4  -3   3 12.4890 2.82051  -3
   4   3   9 12.4890 2.82051   1
   5   3   9 7.66171 1.73352   1
   4   7   8 3.27172 4.47534  -4
   4   7   1 3.27172 4.47534  -2
   6   3   9 3.27172 4.47534   1
   7   3   9 57.8857 23.3498   1
   8   3   0 4.86873 1.69374  -3
   8   3   9 4.86873 1.69374   1
   9   3   1 36.7856 3.43661  -3
   9   3   9 36.7856 3.43661   1
  10   3   2 0.92594 2.62257  -3
  10   3   9 0.92594 2.62257   1
   5  13   8 23.0377 7.06365  -4
  11   3   9 23.0377 7.06365   1
  -9   4   9 4.60345 3.31798   1
  -2  10  15 20.3124 7.95983  -2
  -8   4   9 20.3124 7.95983   1
  -2   9  14 -19.656 23.6113  -2
  -7   4   9 -19.656 23.6113   1
   6  -4  11 37.7883 5.53273  -3
  -6   4   9 37.7883 5.53273   1
   5  -4  10 11.0142 3.04844  -3
  -5   4   9 11.0142 3.04844   1
   4  -4   9 1.96392 1.20232  -3
  -4   4   9 1.96392 1.20232   1
   3  -4   8 1.85345 1.63403  -3
  -3   4   9 1.85345 1.63403   1
   3  -4   8 -6.6317 5.38982  -4
  -3   4   9 -6.6317 5.38982  -2
  -3   4   9 -6.6317 5.38982   1
   3  -3   8 38.5333 4.24853  -4
  -3   3   8 38.5333 4.24853  -2
  -2   4   9 38.5333 4.24853   1
  -1   4   9 11.0089 1.47692   1
   0  -4   6 390.147 23.6769  -3
   0   4   9 390.147 23.6769   1
  -1  -4   5 58.7788 3.97762  -3
   1   4   9 58.7788 3.97762   1
  -2  -4   4 31.0392 3.08229  -3
   2   4   9 31.0392 3.08229   1
  -3  -4   3 234.348 56.6295  -3
  -4  -3   2 234.348 56.6295  -2
   3   4   9 234.348 56.6295   1
   4   4   9 158.803 9.80880   1
   5   4   9 18.4108 1.48260   1
  -6  -4   1 88.3020 9.56490  -3
   6   4   9 88.3020 9.56490   1
   7   4   0 9.04945 3.64103  -3
   7   4   9 9.04945 3.64103   1
   8   4   1 14.7055 3.17249  -3
   5   9   4 14.7055 3.17249  -2
   8   4   9 14.7055 3.17249   1
   9   4   2 8.40325 2.77672  -3
   9   4   9 8.40325 2.77672   1
  10   4   9 1.69437 1.85794   1
  11   4   9 15.9710 2.69746   1
   8  -5  12 3.01949 6.60686  -3
  -8   5   9 3.01949 6.60686   1
   7  -5  11 25.3393 6.23303  -3
  -7   5   9 25.3393 6.23303   1
   3  -8   8 133.211 12.2687  -4
   6  -5  10 133.211 12.2687  -3
  -3   8  12 133.211 12.2687  -2
  -6   5   9 133.211 12.2687   1
   5  -5   9 23.2131 4.17992  -3
  -5   5   9 23.2131 4.17992   1
  -4   5   9 146.965 8.70046   1
  -3   5   9 6.76116 1.26359   1
   2  -5   7 149.143 11.7898  -3
  -2   5   9 149.143 11.7898   1
   4  -2   8 111.512 8.82494  -4
   1  -5   6 111.512 8.82494  -3
  -4   2   6 111.512 8.82494  -2
  -1   5   9 111.512 8.82494   1
   0  -5   5 23.6686 2.89878  -3
   0   5   9 23.6686 2.89878   1
  -1  -5   4 181.254 11.5983  -3
   1   5   9 181.254 11.5983   1
  -2  -5   3 193.677 26.7574  -3
   2   5   9 193.677 26.7574   1
   3   5   9 0.32615 0.96258   1
   5   4   0 192.692 16.1768  -2
   4   5   9 192.692 16.1768   1
  -5  -5   1 22.2014 2.10966  -3
   5   5   9 22.2014 2.10966   1
   6   5   0 36.2082 3.42497  -3
   6   5   9 36.2082 3.42497   1
   7   5   1 84.7797 5.92444  -3
   7   5   9 84.7797 5.92444   1
   8   5   2 -2.8133 2.42493  -3
   8   5   9 -2.8133 2.42493   1
   6  10   7 60.7540 9.99121  -4
   9   5   3 60.7540 9.99121  -3
   6  10   6 60.7540 9.99121  -2
   9   5   9 60.7540 9.99121   1
  10   5   9 6.14816 1.97857   1
  11   5   4 23.8501 5.23352  -3
  11   5   9 23.8501 5.23352   1
   8  -6  11 3.73386 3.74551  -3
  -8   6   9 3.73386 3.74551   1
   7  -6  10 5.28620 3.73328  -3
  -7   6   9 5.28620 3.73328   1
   6  -6   9 35.4763 5.20467  -3
  -6   6   9 35.4763 5.20467   1
   4  -7   8 9.15693 1.95528  -4
  -4   7  10 9.15693 1.95528  -2
  -5   6   9 9.15693 1.95528   1
  -4   6   9 -10.691 5.81544  -2
  -4   6   9 -10.691 5.81544   1
   4  -6   8 8.55736 3.23977  -3
  -4   6   9 8.55736 3.23977   1
   3  -6   7 21.7580 3.57458  -3
  -3   6   9 21.7580 3.57458   1
   2  -6   6 72.8993 5.80323  -3
  -2   6   9 72.8993 5.80323   1
   1  -6   5 12.2060 2.06728  -3
  -1   6   9 12.2060 2.06728   1
   0  -6   4 124.542 11.2374  -3
  -5   1   4 124.542 11.2374  -2
   0   6   9 124.542 11.2374   1
  -1  -6   3 126.260 17.9576  -3
   1   6   9 126.260 17.9576   1
   2   6   9 162.903 9.98096   1
  -3  -6   2 3.38057 2.18599  -3
   3   6   9 3.38057 2.18599   1
  -4  -6   1 22.5316 2.42635  -3
   4   6   9 22.5316 2.42635   1
   6   5   7 3.16551 2.62221  -4
   5   6   0 3.16551 2.62221  -3
   6   5   2 3.16551 2.62221  -2
   5   6   9 3.16551 2.62221   1
   5   6   0 -0.0579 2.46408  -3
   5   6   9 -0.0579 2.46408   1
   6   6   1 6.05289 1.96936  -3
   6   6   9 6.05289 1.96936   1
   7   6   2 -3.9249 6.21636  -3
   7   6   9 -3.9249 6.21636   1
   8   6   9 -1.5584 1.67359   1
   9   6   9 4.76118 1.71998   1
   7  11   7 4.59531 2.94063  -4
  10   6   4 4.59531 2.94063  -3
  10   6   9 4.59531 2.94063   1
  11   6   5 0.54688 3.66060  -3
  11   6   9 0.54688 3.66060   1
   7  -7   9 12.9075 6.77847  -3
  -7   7   9 12.9075 6.77847   1
  -6   7   9 59.1470 6.62375   1
  -5   7   9 0.76516 1.52482   1
   5  -5   7 13.9152 3.65015  -4
   3  -7   6 13.9152 3.65015  -3
  -5   5   7 13.9152 3.65015  -2
  -3   7   9 13.9152 3.65015   1
   3  -7   6 7.34306 4.35887  -3
  -3   7   9 7.34306 4.35887   1
   2  -7   5 40.5033 3.65814  -3
  -2   7   9 40.5033 3.65814   1
   1  -7   4 1.11707 3.10123  -3
  -1   7   9 1.11707 3.10123   1
   0  -7   3 1.80085 4.38120  -3
   0   7   9 1.80085 4.38120   1
   6   0   7 184.243 25.6579  -4
  -6   0   2 184.243 25.6579  -2
   1   7   9 184.243 25.6579   1
   6   1   7 106.925 39.0837  -4
  -2  -7   2 106.925 39.0837  -3
   2   7   9 106.925 39.0837   1
  -3  -7   1 30.2530 3.05061  -3
   3   7   9 30.2530 3.05061   1
   4   7   0 31.2462 3.24557  -3
   4   7   9 31.2462 3.24557   1
   5   7   1 39.9046 3.59903  -3
   5   7   9 39.9046 3.59903   1
   7   6   7 50.8842 8.50373  -4
   6   7   9 50.8842 8.50373   1
   7   7   7 91.3960 14.1296  -4
   7   7   9 91.3960 14.1296   1
   8   7   3 -1.2619 6.79584  -3
   8   7   9 -1.2619 6.79584   1
   9   7   4 -14.940 3.42731  -3
   9   7   9 -14.940 3.42731   1
  10   7   5 -0.3803 2.30167  -3
  10   7   9 -0.3803 2.30167   1
  -6   8   9 3.47353 2.77813   1
   5  -8   7 -4.0868 3.33613  -3
  -5   8   9 -4.0868 3.33613   1
   4  -8   6 5.58092 2.19119  -3
  -4   8   9 5.58092 2.19119   1
   3  -8   5 14.5404 4.10973  -3
  -3   8   9 14.5404 4.10973   1
   6  -4   7 204.310 16.0227  -4
   2  -8   4 204.310 16.0227  -3
  -6   4   5 204.310 16.0227  -2
  -2   8   9 204.310 16.0227   1
   1  -8   3 133.784 19.2178  -3
  -1   8   9 133.784 19.2178   1
   0  -8   3 11.0844 3.92266  -3
   0   8   9 11.0844 3.92266   1
  -1  -8   2 21.1337 17.5052  -3
   1   8   9 21.1337 17.5052   1
  -2  -8   1 0.63492 2.64635  -3
   2   8   9 0.63492 2.64635   1
   3   8   0 -14.173 18.6066  -3
   7   2   1 -14.173 18.6066  -2
   3   8   9 -14.173 18.6066   1
   4   8   1 -0.6041 2.65137  -3
   4   8   9 -0.6041 2.65137   1
   5   8   2 6.10873 3.28316  -3
   5   8   9 6.10873 3.28316   1
   6   8   2 23.2633 5.21176  -3
   6   8   9 23.2633 5.21176   1
   7   8   3 14.2936 4.17984  -3
   7   8   9 14.2936 4.17984   1
   8   8   4 87.8073 9.35452  -3
   8   8   9 87.8073 9.35452   1
   9   8   5 2.01182 5.04612  -3
   9   8   9 2.01182 5.04612   1
  10   8   6 1.45877 3.03912  -3
  10   8   9 1.45877 3.03912   1
   6  -9   7 84.9336 9.62214  -4
   6  -9   7 84.9336 9.62214  -3
  -6   9   9 84.9336 9.62214  -2
  -6   9   9 84.9336 9.62214   1
   5  -9   6 4.01416 2.37740  -3
  -5   9   9 4.01416 2.37740   1
   4  -9   5 44.1326 5.81700  -3
  -4   9   9 44.1326 5.81700   1
   3  -9   4 7.28421 4.06653  -3
  -3   9   9 7.28421 4.06653   1
  -2   9   9 29.9973 3.64396   1
  -7   3   3 106.997 13.4093  -2
  -1   9   9 106.997 13.4093   1
   0  -9   2 101.948 9.26719  -3
   0   9   9 101.948 9.26719   1
  -1  -9   1 40.0045 3.93244  -3
   1   9   9 40.0045 3.93244   1
   2   9   0 167.689 11.8512  -3
   2   9   9 167.689 11.8512   1
   3   9   1 10.3828 2.96213  -3
   3   9   9 10.3828 2.96213   1
   8   3   6 40.4781 7.48297  -4
   4   9   2 40.4781 7.48297  -3
   8   3   3 40.4781 7.48297  -2
   4   9   9 40.4781 7.48297   1
   5   9   2 46.7944 8.01648  -3
   5   9   9 46.7944 8.01648   1
   6   9   3 16.8114 3.06057  -3
   6   9   9 16.8114 3.06057   1
   7   9   4 29.4308 4.94861  -3
   7   9   9 29.4308 4.94861   1
   8   9   5 -3.0481 2.96340  -3
   8   9   9 -3.0481 2.96340   1
   9   9   6 2.33296 5.17675  -4
   9   9   9 2.33296 5.17675   1
   5 -10   5 7.07696 6.72321  -3
  -7   8   7 7.07696 6.72321  -2
  -5  10   9 7.07696 6.72321   1
  -3  10   9 61.4086 7.37600   1
   2 -10   3 43.9981 6.34183  -3
  -2  10   9 43.9981 6.34183   1
   1 -10   2 2.29582 2.94475  -3
  -1  10   9 2.29582 2.94475   1
   8  -2   6 14.6707 6.51668  -4
   0 -10   1 14.6707 6.51668  -3
  -8   2   1 14.6707 6.51668  -2
   0  10   9 14.6707 6.51668   1
   1  10   0 17.9867 3.32909  -3
   1  10   9 17.9867 3.32909   1
   2  10   1 -2.3867 3.07334  -3
   2  10   9 -2.3867 3.07334   1
   3  10   2 11.4619 4.81461  -3
   3  10   9 11.4619 4.81461   1
   4  10   2 5.14488 3.75662  -3
   4  10   9 5.14488 3.75662   1
   9   4   6 9.27620 6.10429  -4
   5  10   3 9.27620 6.10429  -3
   5  10   9 9.27620 6.10429   1
   6  10   4 93.4915 3.44427  -3
   6  10   9 93.4915 3.44427   1
   7  10   5 17.2888 2.99042  -3
   7  10   9 17.2888 2.99042   1
   8  10   6 6.98073 3.59811  -3
   8  10   9 6.98073 3.59811   1
   9  10   7 -4.2337 5.24416  -3
   9  10   9 -4.2337 5.24416   1
   8  -7   6 18.2698 8.22651  -4
  -8   7   5 18.2698 8.22651  -2
  -4  11   9 18.2698 8.22651   1
   8  -6   6 5.85461 8.18878  -4
   3 -11   3 5.85461 8.18878  -3
  -3  11   9 5.85461 8.18878   1
   8  -6   6 0.96462 6.17761  -4
   3 -11   3 0.96462 6.17761  -3
  -8   6   4 0.96462 6.17761  -2
  -3  11   9 0.96462 6.17761   1
   2 -11   2 3.43442 3.67266  -3
  -2  11   9 3.43442 3.67266   1
   1 -11   1 5.12119 2.27132  -3
  -1  11   9 5.12119 2.27132   1
   0  11   0 1.00388 3.61075  -3
   0  11   9 1.00388 3.61075   1
   9  -1   6 19.1515 5.46423  -4
   1  11   1 19.1515 5.46423  -3
   9  -1   1 19.1515 5.46423  -2
   1  11   9 19.1515 5.46423   1
   2  11   9 103.252 12.8547   1
   3  11   2 17.8660 3.29163  -3
   3  11   9 17.8660 3.29163   1
   4  11   3 16.5514 2.92462  -3
   4  11   9 16.5514 2.92462   1
   5  11   4 14.7788 3.17859  -3
   5  11   9 14.7788 3.17859   1
   6  11   5 -8.2695 4.80523  -3
   6  11   9 -8.2695 4.80523   1
  10   5   6 2.90329 7.47538  -4
   6  11   5 2.90329 7.47538  -3
   6  11   9 2.90329 7.47538   1
   8  11   9 1.36001 2.30536   1
   9  -6   6 19.8877 10.2773  -4
   3 -12   2 19.8877 10.2773  -3
  -9   6   3 19.8877 10.2773  -2
  -3  12   9 19.8877 10.2773   1
   3 -12   2 9.20937 6.02235  -3
  -3  12   9 9.20937 6.02235   1
   2 -12   1 19.1172 6.54737  -3
  -9   5   2 19.1172 6.54737  -2
  -2  12   9 19.1172 6.54737   1
  -1  12   0 1.94428 3.54554  -3
  -1  12   9 1.94428 3.54554   1
   1  12   1 6.21003 5.66009  -3
   1  12   9 6.21003 5.66009   1
   2  12   2 0.86665 5.03219  -3
   2  12   9 0.86665 5.03219   1
   3  12   3 -0.3511 5.25524  -3
   3  12   9 -0.3511 5.25524   1
   4  12   4 3.53522 2.42659  -3
   4  12   9 3.53522 2.42659   1
   5  12   5 3.49373 3.05188  -3
   5  12   9 3.49373 3.05188   1
   6  12   6 -0.4560 3.56927  -3
   6  12   9 -0.4560 3.56927   1
   7  12   9 2.81630 3.73894   1
  -2  13   0 14.5226 9.26924  -3
  -2  13   9 14.5226 9.26924   1
  10  -4   5 32.4214 10.5125  -4
  -1  13   1 32.4214 10.5125  -3
 -10   4   0 32.4214 10.5125  -2
  -1  13   9 32.4214 10.5125   1
   0  13   9 28.4739 8.22104   1
   1  13   2 4.77659 4.52412  -3
   1  13   9 4.77659 4.52412   1
   2  13   3 114.767 9.59576  -3
   2  13   9 114.767 9.59576   1
   3  13   4 0.90019 2.76008  -3
   3  13   9 0.90019 2.76008   1
  11   2   5 60.7677 8.01905  -4
   4  13   5 60.7677 8.01905  -3
  11   2   6 60.7677 8.01905  -2
   4  13   9 60.7677 8.01905   1
   5  13   6 12.1722 4.00621  -3
   5  13   9 12.1722 4.00621   1
  -1 -11  10 -1.0986 3.17755   1
   0 -11  10 1.49104 3.27185   1
   1 -11  10 6.53330 5.10601   1
  -4 -10  10 -3.7778 4.50716   1
  -3 -10  10 37.3632 5.45079   1
   2  10  20 4.29929 7.58707  -3
  -2 -10  10 4.29929 7.58707   1
  -7   2  14 16.0871 9.12523  -4
   1  10  19 16.0871 9.12523  -3
   7  -2  18 16.0871 9.12523  -2
  -1 -10  10 16.0871 9.12523   1
   0  10  18 22.5851 8.42479  -3
   7  -3  17 22.5851 8.42479  -2
   0 -10  10 22.5851 8.42479   1
  -1  10  17 25.9157 7.76222  -3
   1 -10  10 25.9157 7.76222   1
  -2  10  16 -5.8503 6.88065  -3
   2 -10  10 -5.8503 6.88065   1
   3 -10  10 -1.0110 3.17818   1
   4 -10  10 2.93051 3.38368   1
  -5  -9  10 0.64922 3.15205   1
  -7  -2  13 0.24931 6.22651  -4
  -4  -9  10 0.24931 6.22651   1
  -7  -1  13 14.9125 9.41081  -4
   3   9  20 14.9125 9.41081  -3
   7   1  20 14.9125 9.41081  -2
  -3  -9  10 14.9125 9.41081   1
   3   9  20 -0.9275 7.58991  -3
  -3  -9  10 -0.9275 7.58991   1
   2   9  19 0.67589 4.21598  -3
  -2  -9  10 0.67589 4.21598   1
   1   9  18 10.1542 3.88187  -3
  -1  -9  10 10.1542 3.88187   1
   0   9  17 8.67091 6.50883  -3
   0  -9  10 8.67091 6.50883   1
   2  -9  10 12.7602 4.84285   1
  -3   9  15 -2.6018 6.98096  -3
   3  -9  10 -2.6018 6.98096   1
  -4   9  14 3.86861 2.62786  -3
   4  -9  10 3.86861 2.62786   1
  -5   9  13 12.9627 2.99129  -3
   5  -9  10 12.9627 2.99129   1
  -6  -8  10 14.0093 5.37370   1
  -5  -8  10 31.6039 4.66852   1
   4   8  20 42.1587 6.47811  -3
  -4  -8  10 42.1587 6.47811   1
  -6  -1  13 5.83254 6.92294  -4
   3   8  19 5.83254 6.92294  -3
   6   1  19 5.83254 6.92294  -2
  -3  -8  10 5.83254 6.92294   1
  -6   0  13 29.6875 8.44114  -4
   2   8  18 29.6875 8.44114  -3
   6   0  18 29.6875 8.44114  -2
  -2  -8  10 29.6875 8.44114   1
   1   8  17 9.34401 4.65471  -3
  -1  -8  10 9.34401 4.65471   1
   0  -8  10 43.8234 5.32066   1
   1  -8  10 19.5862 3.70373   1
  -2   8  15 11.4702 6.39960  -3
   2  -8  10 11.4702 6.39960   1
  -5   5  13 18.4042 8.18318  -4
  -2   8  15 18.4042 8.18318  -3
   5  -5  13 18.4042 8.18318  -2
   2  -8  10 18.4042 8.18318   1
  -3   8  14 90.4018 7.33466  -3
   5  -6  12 90.4018 7.33466  -2
   3  -8  10 90.4018 7.33466   1
  -4   8  13 2.55994 2.57964  -3
   4  -8  10 2.55994 2.57964   1
  -5   8  12 47.1211 5.03240  -3
   5  -8  10 47.1211 5.03240   1
  -6   8  11 35.1887 5.67595  -3
   6  -8  10 35.1887 5.67595   1
   4 -11   7 10.8738 7.69963  -2
   7  -8  10 10.8738 7.69963   1
  -7  -7  10 11.6397 5.07769   1
  -6  -5  13 33.2786 8.27914  -4
   6   7  21 33.2786 8.27914  -3
   6   5  22 33.2786 8.27914  -2
  -6  -7  10 33.2786 8.27914   1
   5   7  20 2.66363 4.13246  -3
  -5  -7  10 2.66363 4.13246   1
   4   7  19 2.63537 4.42128  -3
  -4  -7  10 2.63537 4.42128   1
   3   7  18 65.9259 6.56630  -3
  -3  -7  10 65.9259 6.56630   1
   2   7  17 6.77975 6.78699  -3
  -2  -7  10 6.77975 6.78699   1
   5  -1  16 59.4991 7.61420  -2
  -1  -7  10 59.4991 7.61420   1
   0  -7  10 16.0492 3.34601   1
  -1   7  15 30.4755 5.45401  -3
   1  -7  10 30.4755 5.45401   1
  -2   7  14 14.8481 1.79400  -3
   2  -7  10 14.8481 1.79400   1
  -3   7  13 13.3062 2.52165  -3
   3  -7  10 13.3062 2.52165   1
  -3   7  13 7.80628 6.89939  -3
   4  -6  11 7.80628 6.89939  -2
   3  -7  10 7.80628 6.89939   1
  -4   7  12 4.21616 2.81268  -4
  -4   7  12 4.21616 2.81268  -3
   4  -7  10 4.21616 2.81268  -2
   4  -7  10 4.21616 2.81268   1
  -5   7  11 9.48119 4.80089  -3
   5  -7  10 9.48119 4.80089   1
   6  -7  10 -1.7230 1.96719   1
  -7   7  10 -5.2189 4.88841  -3
   7  -7  10 -5.2189 4.88841   1
   7   6  21 19.4591 5.80054  -3
  -7  -6  10 19.4591 5.80054   1
   6   6  20 20.0163 6.17601  -3
  -6  -6  10 20.0163 6.17601   1
   5   6  19 28.8739 2.76786  -3
   5   4  20 28.8739 2.76786  -2
  -5  -6  10 28.8739 2.76786   1
  -5  -3  12 24.2519 6.94007  -4
   4   6  18 24.2519 6.94007  -3
  -4  -6  10 24.2519 6.94007   1
   4   6  18 9.65798 5.44173  -3
  -4  -6  10 9.65798 5.44173   1
   3   6  17 21.0572 6.74215  -3
  -3  -6  10 21.0572 6.74215   1
  -2  -6  10 55.6788 6.13206   1
  -1  -6  10 4.43732 2.59074   1
  -4   2  12 23.6934 5.06259  -4
   0   6  15 23.6934 5.06259  -3
   4  -2  14 23.6934 5.06259  -2
   0  -6  10 23.6934 5.06259   1
  -1   6  14 34.4897 4.85772  -3
   1  -6  10 34.4897 4.85772   1
  -2   6  13 20.2043 1.92573  -3
   2  -6  10 20.2043 1.92573   1
  -3   6  12 5.22436 2.35157  -3
   3  -6  10 5.22436 2.35157   1
  -4   6  11 26.7393 5.38261  -3
   4  -6  10 26.7393 5.38261   1
  -3   8  12 43.3244 5.95122  -4
   3  -8   8 43.3244 5.95122  -2
   5  -6  10 43.3244 5.95122   1
  -6   6  10 18.2189 4.04289  -3
   6  -6  10 18.2189 4.04289   1
  -7   6   9 3.28016 2.64096  -3
   7  -6  10 3.28016 2.64096   1
  -8   6   8 8.41950 2.80033  -3
   8  -6  10 8.41950 2.80033   1
   8   5  21 5.38742 7.67420  -3
  -8  -5  10 5.38742 7.67420   1
   7   5  20 -0.3278 2.32542  -3
  -7  -5  10 -0.3278 2.32542   1
   6   5  19 4.17012 2.22839  -3
  -6  -5  10 4.17012 2.22839   1
   5   5  18 7.62751 1.54814  -3
  -5  -5  10 7.62751 1.54814   1
  -4  -3  12 89.3694 6.94530  -4
   4   3  18 89.3694 6.94530  -2
  -4  -5  10 89.3694 6.94530   1
  -3  -5  10 51.7117 8.45031   1
   2   5  16 0.68472 5.99128  -3
  -2  -5  10 0.68472 5.99128   1
   1   5  15 41.8723 5.67091  -3
  -1  -5  10 41.8723 5.67091   1
   0   5  14 235.521 27.8805  -3
   0  -5  10 235.521 27.8805   1
  -3   3  12 28.6037 4.96232  -4
  -1   5  13 28.6037 4.96232  -3
   3  -3  12 28.6037 4.96232  -2
   1  -5  10 28.6037 4.96232   1
  -2   5  12 28.7873 4.62172  -3
   2  -5  10 28.7873 4.62172   1
   3  -5  10 1.09791 1.55921   1
  -4   5  11 63.2378 9.36095  -3
   4  -5  10 63.2378 9.36095   1
  -5   5  10 97.9456 9.79420  -3
   5  -5  10 97.9456 9.79420   1
  -6   5   9 12.8107 5.56634  -3
   2  -9   6 12.8107 5.56634  -2
   6  -5  10 12.8107 5.56634   1
  -2   9  12 35.9556 7.35745  -4
  -6   5   9 35.9556 7.35745  -3
   2  -9   6 35.9556 7.35745  -2
   6  -5  10 35.9556 7.35745   1
  -7   5   8 9.16936 5.96830  -3
   2 -10   5 9.16936 5.96830  -2
   7  -5  10 9.16936 5.96830   1
  -8   5   7 6.80797 3.87718  -3
   8  -5  10 6.80797 3.87718   1
  -9   5   6 12.6055 7.08494  -3
   9  -5  10 12.6055 7.08494   1
  -4  -8  12 18.7380 6.25728  -4
   8   4  20 18.7380 6.25728  -3
   4   8  22 18.7380 6.25728  -2
  -8  -4  10 18.7380 6.25728   1
  -4  -7  12 18.2520 5.28360  -4
   7   4  19 18.2520 5.28360  -3
   4   7  21 18.2520 5.28360  -2
  -7  -4  10 18.2520 5.28360   1
   6   4  18 3.75510 3.62383  -3
  -6  -4  10 3.75510 3.62383   1
  -5  -4  10 177.529 12.6909   1
  -4  -4  10 18.8589 1.58551   1
  -3  -2  12 165.315 12.3729  -4
   3   4  16 165.315 12.3729  -3
   3   2  16 165.315 12.3729  -2
  -3  -4  10 165.315 12.3729   1
   2   4  15 241.386 61.2199  -3
   3   1  15 241.386 61.2199  -2
  -2  -4  10 241.386 61.2199   1
   1   4  14 -1.2456 2.07356  -3
  -1  -4  10 -1.2456 2.07356   1
   0   4  13 40.3785 6.05082  -3
   0  -4  10 40.3785 6.05082   1
   1  -4  10 109.602 7.06044   1
   2  -4  10 11.2818 5.04480  -2
   2  -4  10 11.2818 5.04480   1
   2  -5   9 31.6672 6.04305  -2
   3  -4  10 31.6672 6.04305   1
  -4   4  10 53.3027 4.88835  -3
   4  -4  10 53.3027 4.88835   1
  -5   4   9 62.0142 5.31379  -3
   5  -4  10 62.0142 5.31379   1
  -6   4   8 118.813 9.68125  -3
   6  -4  10 118.813 9.68125   1
  -1  10  11 18.1144 3.89389  -4
  -7   4   7 18.1144 3.89389  -3
   1 -10   4 18.1144 3.89389  -2
   7  -4  10 18.1144 3.89389   1
  -1  11  11 33.8974 4.30145  -4
   1 -11   3 33.8974 4.30145  -2
   8  -4  10 33.8974 4.30145   1
  -9   4   6 37.5774 8.56014  -3
   9  -4  10 37.5774 8.56014   1
   8   3  19 -1.0203 6.98602  -3
  -8  -3  10 -1.0203 6.98602   1
   7   3  18 0.85051 3.62913  -3
  -7  -3  10 0.85051 3.62913   1
   3   6  19 53.9597 10.2234  -2
  -6  -3  10 53.9597 10.2234   1
  -5  -3  10 18.7874 2.49735   1
   4   3  16 5.20262 2.12445  -3
  -4  -3  10 5.20262 2.12445   1
   3   3  15 29.4464 4.59181  -3
  -3  -3  10 29.4464 4.59181   1
   2   3  14 12.9126 1.60569  -3
  -2  -3  10 12.9126 1.60569   1
  -2   0  11 163.264 44.2780  -4
   1   3  13 163.264 44.2780  -3
   2   0  13 163.264 44.2780  -2
  -1  -3  10 163.264 44.2780   1
   0  -3  10 -0.7286 0.78517   1
   1  -3  10 20.6426 1.91015   1
  -2   3  11 9.72489 1.74018  -3
   2  -3  10 9.72489 1.74018   1
  -3   3  10 13.0710 2.47596  -3
   3  -3  10 13.0710 2.47596   1
  -1   6  11 131.948 10.8895  -4
  -4   3   9 131.948 10.8895  -3
   1  -6   7 131.948 10.8895  -2
   4  -3  10 131.948 10.8895   1
  -5   3   8 2.79472 2.87350  -3
   5  -3  10 2.79472 2.87350   1
  -6   3   7 3.91742 4.57466  -3
   6  -3  10 3.91742 4.57466   1
   7  -3  10 1.34441 1.65939   1
   0  12  11 -3.8232 5.87774  -4
  -9   3   5 -3.8232 5.87774  -3
   0 -12   1 -3.8232 5.87774  -2
   9  -3  10 -3.8232 5.87774   1
 -10   3   4 11.0242 2.57450  -3
  10  -3  10 11.0242 2.57450   1
   9   2  19 14.0962 8.23945  -3
  -9  -2  10 14.0962 8.23945   1
  -8  -2  10 10.0704 3.12291   1
  -7  -2  10 65.9408 5.52416   1
  -6  -2  10 13.9537 1.93729   1
  -2  -5  11 218.706 30.0567  -4
   5   2  16 218.706 30.0567  -3
   2   5  17 218.706 30.0567  -2
  -5  -2  10 218.706 30.0567   1
   4   2  15 14.6474 1.91240  -3
  -4  -2  10 14.6474 1.91240   1
   3   2  14 99.2079 6.25233  -3
  -3  -2  10 99.2079 6.25233   1
   2   2  13 17.8453 2.72259  -3
  -2  -2  10 17.8453 2.72259   1
  -1  -2  10 67.2169 4.38003   1
  -1   1  11 83.3889 5.71690  -4
   1  -1  11 83.3889 5.71690  -2
   0  -2  10 83.3889 5.71690   1
  -1   2  11 337.668 20.7957  -3
   1  -2  10 337.668 20.7957   1
  -2   2  10 29.2038 2.11700  -3
   2  -2  10 29.2038 2.11700   1
  -3   2   9 18.0488 1.78444  -3
   3  -2  10 18.0488 1.78444   1
  -4   2   8 12.0309 1.81522  -3
   4  -2  10 12.0309 1.81522   1
   0  -7   5 1.37843 3.38662  -2
   5  -2  10 1.37843 3.38662   1
   6  -2  10 41.1063 3.37533   1
  -7   2   6 47.6627 4.67108  -3
   7  -2  10 47.6627 4.67108   1
  -8   2   5 14.9052 2.47830  -3
   8  -2  10 14.9052 2.47830   1
  -9   2   4 7.89339 2.57753  -3
   9  -2  10 7.89339 2.57753   1
 -10   2   3 -2.8536 5.04832  -3
   1  13   1 -2.8536 5.04832  -2
  10  -2  10 -2.8536 5.04832   1
   2  10  21 -0.0778 7.44702  -2
  -9  -1  10 -0.0778 7.44702   1
  -2 -10  11 3.61654 8.38217  -4
   2  10  21 3.61654 8.38217  -2
  -9  -1  10 3.61654 8.38217   1
  -2  -9  11 39.4379 8.33311  -4
  -8  -1  10 39.4379 8.33311   1
   7   1  17 10.1728 30.7779  -3
  -7  -1  10 10.1728 30.7779   1
   6   1  16 10.9246 1.41061  -3
  -6  -1  10 10.9246 1.41061   1
   5   1  15 1.03469 1.41865  -3
  -5  -1  10 1.03469 1.41865   1
  -1  -4  11 75.9324 6.17495  -4
   4   1  14 75.9324 6.17495  -3
   1   4  15 75.9324 6.17495  -2
  -4  -1  10 75.9324 6.17495   1
  -3  -1  10 35.2783 3.96180   1
  -2  -1  10 20.5987 2.01976   1
  -1  -1  10 -1.3375 0.93745   1
   0   1  11 34.0275 3.40080  -3
   0  -1  10 34.0275 3.40080   1
  -1   1  10 34.9301 2.98154  -3
   0  -2   9 34.9301 2.98154  -2
   1  -1  10 34.9301 2.98154   1
  -2   1   9 281.355 18.0998  -3
   2  -1  10 281.355 18.0998   1
  -3   1   8 49.4247 3.63802  -3
   3  -1  10 49.4247 3.63802   1
   4  -1  10 48.1643 3.49159   1
   5  -1  10 37.7676 3.57631   1
  -7   1   5 12.5059 4.30229  -3
   7  -1  10 12.5059 4.30229   1
  -8   1   4 12.0904 2.13865  -3
   8  -1  10 12.0904 2.13865   1
  -9   1   3 0.43258 2.99457  -3
   9  -1  10 0.43258 2.99457   1
  10  -1  10 -0.7466 1.87385   1
  -9   0  10 10.9067 3.76051   1
  -1  -9  11 14.7190 7.53583  -4
   8   0  17 14.7190 7.53583  -3
   1   9  19 14.7190 7.53583  -2
  -8   0  10 14.7190 7.53583   1
   6   0  15 15.0218 3.60676  -3
  -6   0  10 15.0218 3.60676   1
   5   0  14 26.8418 3.09300  -3
  -5   0  10 26.8418 3.09300   1
  -4   0  10 155.682 10.1068   1
   0   3  13 29.2830 2.74709  -2
  -3   0  10 29.2830 2.74709   1
   2   0  12 48.2561 8.74022  -3
   0   2  12 48.2561 8.74022  -2
  -2   0  10 48.2561 8.74022   1
   0   2  12 49.6310 4.38433  -2
  -2   0  10 49.6310 4.38433   1
   1   0  11 113.788 7.66227  -3
  -1   0  10 113.788 7.66227   1
   0   0  10 2.16211 1.00261  -3
   0   0  10 2.16211 1.00261   1
  -1   0   9 259.270 15.3124  -3
   1   0  10 259.270 15.3124   1
   2   0  10 8.21526 1.44450   1
   1   4  10 62.9011 4.98185  -4
  -1  -4   6 62.9011 4.98185  -2
   3   0  10 62.9011 4.98185   1
   4   0  10 4.08880 0.66312   1
  -5   0   6 69.8544 4.75405  -3
   5   0  10 69.8544 4.75405   1
  -6   0   5 26.1685 2.46328  -3
   6   0  10 26.1685 2.46328   1
   2   9  10 14.0636 3.00997  -4
  -7   0   4 14.0636 3.00997  -3
  -2  -9   1 14.0636 3.00997  -2
   7   0  10 14.0636 3.00997   1
  -8   0   3 26.0481 6.66122  -3
   2  10   0 26.0481 6.66122  -2
   8   0  10 26.0481 6.66122   1
   2  10  10 44.5765 9.51987  -4
  -8   0   3 44.5765 9.51987  -3
   2  10   0 44.5765 9.51987  -2
   8   0  10 44.5765 9.51987   1
   9   0  10 -4.4000 1.59051   1
  10   0  10 1.07452 1.80050   1
 -11   0   1 11.6059 4.23457  -3
  11   0  10 11.6059 4.23457   1
   9  -1  17 1.81246 5.08486  -3
  -9   1  10 1.81246 5.08486   1
   8  -1  16 0.38511 5.64869  -3
  -8   1  10 0.38511 5.64869   1
   7  -1  15 -13.472 5.43877  -3
  -7   1  10 -13.472 5.43877   1
   7  -1  15 22.1718 6.78783  -3
   0   8  17 22.1718 6.78783  -2
  -7   1  10 22.1718 6.78783   1
   0   7  16 15.4606 25.1899  -2
  -6   1  10 15.4606 25.1899   1
   0  -7  10 45.4369 8.98679  -4
   6  -1  14 45.4369 8.98679  -3
   0   7  16 45.4369 8.98679  -2
  -6   1  10 45.4369 8.98679   1
  -5   1  10 14.6220 2.04812   1
  -4   1  10 39.1101 3.09898   1
   3  -1  12 10.0434 3.03644  -3
  -3   1  10 10.0434 3.03644   1
   2  -1  11 191.886 12.7018  -3
  -2   1  10 191.886 12.7018   1
   1  -1  10 13.9625 1.71603  -4
   1  -1  10 13.9625 1.71603  -3
  -1   1  10 13.9625 1.71603  -2
  -1   1  10 13.9625 1.71603   1
   0  -1   9 51.9792 3.33243  -3
   0   1  10 51.9792 3.33243   1
   1   1  10 8.43627 1.11537   1
   2   1  10 92.0788 5.70065   1
  -3  -1   7 303.315 39.4916  -3
   3   1  10 303.315 39.4916   1
   2   5  10 287.405 39.3617  -4
  -4  -1   6 287.405 39.3617  -3
  -2  -5   4 287.405 39.3617  -2
   4   1  10 287.405 39.3617   1
  -5  -1   5 15.0903 2.53911  -3
   5   1  10 15.0903 2.53911   1
  -6  -1   4 20.9300 2.01687  -3
   6   1  10 20.9300 2.01687   1
  -7  -1   3 30.1265 6.08693  -3
   7   1  10 30.1265 6.08693   1
   8   1  10 -0.9693 1.18937   1
   3  11   2 7.60897 4.65163  -2
   9   1  10 7.60897 4.65163   1
 -10  -1   1 12.2028 2.80482  -3
  10   1  10 12.2028 2.80482   1
  11   1   0 17.2766 3.66339  -3
  11   1  10 17.2766 3.66339   1
   9  -2  16 1.96104 6.12994  -3
  -9   2  10 1.96104 6.12994   1
   0 -11  10 14.3910 7.49770  -4
   9  -2  16 14.3910 7.49770  -3
  -9   2  10 14.3910 7.49770   1
   8  -2  15 0.42856 3.92589  -3
  -8   2  10 0.42856 3.92589   1
   7  -2  14 0.00059 4.02972  -3
  -7   2  10 0.00059 4.02972   1
   1  -7  10 14.2223 7.36969  -4
  -1   7  15 14.2223 7.36969  -2
  -6   2  10 14.2223 7.36969   1
   1  -6  10 22.0640 3.34174  -4
  -1   6  14 22.0640 3.34174  -2
  -5   2  10 22.0640 3.34174   1
   4  -2  12 164.212 10.1947  -3
  -4   2  10 164.212 10.1947   1
   3  -2  11 157.347 10.6722  -3
  -3   2  10 157.347 10.6722   1
   2  -2  10 28.9687 2.31918  -3
  -2   2  10 28.9687 2.31918   1
   1  -2   9 469.718 30.1828  -3
  -1   2  10 469.718 30.1828   1
  -2   0   8 175.579 18.7951  -2
   0   2  10 175.579 18.7951   1
   1   2  10 249.731 15.5115   1
  -2  -2   7 39.5551 2.85582  -3
   2   2  10 39.5551 2.85582   1
  -3  -2   6 45.3738 5.13473  -3
   3   2  10 45.3738 5.13473   1
  -4  -2   5 161.900 13.6090  -3
   4   2  10 161.900 13.6090   1
  -5  -2   4 204.621 49.1614  -3
  -3  -6   2 204.621 49.1614  -2
   5   2  10 204.621 49.1614   1
  -6  -2   3 -2.4752 4.64773  -3
   6   2  10 -2.4752 4.64773   1
   7   2  10 12.3066 1.31371   1
  -8  -2   2 58.3571 10.0293  -3
   8   2  10 58.3571 10.0293   1
  -9  -2   1 -8.9194 2.51587  -3
   9   2  10 -8.9194 2.51587   1
   4  12   9 29.9111 3.62845  -4
  10   2   0 29.9111 3.62845  -3
   4  12   4 29.9111 3.62845  -2
  10   2  10 29.9111 3.62845   1
  11   2   1 -0.3549 3.65320  -3
  11   2  10 -0.3549 3.65320   1
   9  -3  15 15.7821 7.76019  -3
  -9   3  10 15.7821 7.76019   1
   1 -11  10 28.4293 8.80548  -4
   9  -3  15 28.4293 8.80548  -3
  -9   3  10 28.4293 8.80548   1
  -7   3  10 9.99330 2.55402   1
  -6   3  10 61.0755 6.29798   1
   5  -3  12 26.5747 3.86455  -3
  -5   3  10 26.5747 3.86455   1
   2  -5  10 27.3398 6.87099  -4
   4  -3  11 27.3398 6.87099  -3
  -2   5  12 27.3398 6.87099  -2
  -4   3  10 27.3398 6.87099   1
   4  -3  11 25.7934 2.56462  -3
  -2   5  12 25.7934 2.56462  -2
  -4   3  10 25.7934 2.56462   1
   3  -3  10 94.5410 8.86128  -3
  -2   4  11 94.5410 8.86128  -2
  -3   3  10 94.5410 8.86128   1
   3  -3  10 40.2433 5.50691  -3
  -3   3  10 40.2433 5.50691   1
   2  -3   9 14.3365 1.81875  -3
  -2   3  10 14.3365 1.81875   1
  -1   3  10 198.515 12.2476   1
   0   3  10 26.8436 1.57869   1
  -3  -1   6 23.4971 20.0927  -2
   1   3  10 23.4971 20.0927   1
  -2  -3   6 129.564 8.39589  -3
   2   3  10 129.564 8.39589   1
  -3  -3   5 161.221 13.9068  -3
   3   3  10 161.221 13.9068   1
  -4  -3   4 -5.7736 2.49377  -3
   4   3  10 -5.7736 2.49377   1
   5   3  10 -1.8531 1.78790   1
   4   7   9 4.41583 3.56241  -4
   4   7   0 4.41583 3.56241  -2
   6   3  10 4.41583 3.56241   1
  -7  -3   2 19.6738 4.23823  -3
   7   3  10 19.6738 4.23823   1
  -8  -3   1 8.66573 3.33552  -3
   8   3  10 8.66573 3.33552   1
   9   3   0 1.76856 1.79044  -3
   9   3  10 1.76856 1.79044   1
  10   3   1 4.53543 2.99314  -3
  10   3  10 4.53543 2.99314   1
   5  13   9 9.33031 5.88821  -4
  11   3  10 9.33031 5.88821   1
  -2  10  16 53.3507 10.1931  -2
  -8   4  10 53.3507 10.1931   1
  -2   9  15 22.4257 31.3500  -2
  -7   4  10 22.4257 31.3500   1
   6  -4  12 139.555 13.1306  -3
  -6   4  10 139.555 13.1306   1
   5  -4  11 41.4308 5.01122  -3
  -5   4  10 41.4308 5.01122   1
   4  -4  10 204.968 13.5452  -3
  -4   4  10 204.968 13.5452   1
  -3   4  10 668.972 147.312  -2
  -3   4  10 668.972 147.312   1
   3  -3   9 64.8429 9.96071  -4
  -3   3   9 64.8429 9.96071  -2
  -2   4  10 64.8429 9.96071   1
   1  -4   8 116.372 11.2776  -3
  -1   4  10 116.372 11.2776   1
   0  -4   7 190.182 11.5269  -3
   0   4  10 190.182 11.5269   1
  -1  -4   6 88.3367 7.83090  -3
   1   4  10 88.3367 7.83090   1
   4   2   9 262.528 17.3951  -4
  -2  -4   5 262.528 17.3951  -3
  -4  -2   4 262.528 17.3951  -2
   2   4  10 262.528 17.3951   1
  -2  -4   5 149.547 40.3407  -3
   2   4  10 149.547 40.3407   1
  -3  -4   4 76.3005 11.0013  -3
  -4  -3   3 76.3005 11.0013  -2
   3   4  10 76.3005 11.0013   1
  -3  -4   4 30.0672 21.0484  -3
   3   4  10 30.0672 21.0484   1
   4   4  10 3.41840 1.65545   1
   5   4  10 90.7724 8.50321   1
  -6  -4   2 34.0104 5.81033  -3
   6   4  10 34.0104 5.81033   1
   5   8   9 21.1169 2.18221  -4
  -7  -4   1 21.1169 2.18221  -3
   7   4  10 21.1169 2.18221   1
   8   4   0 62.6584 28.4331  -3
   5   9   3 62.6584 28.4331  -2
   8   4  10 62.6584 28.4331   1
   8   4   0 6.63781 4.75807  -3
   8   4  10 6.63781 4.75807   1
   9   4   1 13.3880 2.33501  -3
   9   4  10 13.3880 2.33501   1
  10   4  10 1.39138 1.70191   1
  11   4  10 3.12953 2.83745   1
   8  -5  13 -5.7710 6.41944  -3
  -8   5  10 -5.7710 6.41944   1
   3  -8   9 76.9365 7.35405  -4
   6  -5  11 76.9365 7.35405  -3
  -3   8  13 76.9365 7.35405  -2
  -6   5  10 76.9365 7.35405   1
   5  -5  10 1.80393 3.52575  -3
  -5   5  10 1.80393 3.52575   1
  -4   5  10 0.34262 1.04189   1
  -3   5  10 -1.1335 1.15958   1
   2  -5   8 65.9903 7.03462  -3
  -2   5  10 65.9903 7.03462   1
   4  -2   9 20.3421 3.68385  -4
   1  -5   7 20.3421 3.68385  -3
  -4   2   7 20.3421 3.68385  -2
  -1   5  10 20.3421 3.68385   1
   0  -5   6 36.4387 3.14361  -3
   0   5  10 36.4387 3.14361   1
  -1  -5   5 39.7020 3.03073  -3
   1   5  10 39.7020 3.03073   1
  -2  -5   4 292.392 40.0652  -3
   2   5  10 292.392 40.0652   1
   3   5  10 7.43013 1.22750   1
  -5  -4   1 8.93309 2.32827  -2
   4   5  10 8.93309 2.32827   1
  -5  -5   2 7.86647 1.58463  -3
   5   5  10 7.86647 1.58463   1
  -6  -5   1 15.2005 1.52654  -3
   6   5  10 15.2005 1.52654   1
   7   5   0 5.11013 2.94753  -3
   7   5  10 5.11013 2.94753   1
   8   5   1 5.18691 3.69271  -3
   8   5  10 5.18691 3.69271   1
   6  10   8 16.5108 4.95231  -4
   9   5   2 16.5108 4.95231  -3
   6  10   5 16.5108 4.95231  -2
   9   5  10 16.5108 4.95231   1
  10   5  10 0.54783 1.77834   1
  11   5   3 5.76514 4.41364  -3
  11   5  10 5.76514 4.41364   1
   8  -6  12 0.29799 3.53379  -3
  -8   6  10 0.29799 3.53379   1
   7  -6  11 3.22324 3.58902  -3
  -7   6  10 3.22324 3.58902   1
  -6   6  10 6.51102 18.1402   1
   4  -7   9 75.2134 6.31745  -4
  -4   7  11 75.2134 6.31745  -2
  -5   6  10 75.2134 6.31745   1
  -4   6  10 63.9403 4.59385   1
   3  -6   8 55.8102 5.81031  -3
  -3   6  10 55.8102 5.81031   1
   2  -6   7 33.9055 4.31349  -3
  -2   6  10 33.9055 4.31349   1
   1  -6   6 35.8228 3.50222  -3
  -1   6  10 35.8228 3.50222   1
   0  -6   5 72.8113 10.8287  -3
  -5   1   5 72.8113 10.8287  -2
   0   6  10 72.8113 10.8287   1
  -1  -6   4 80.7041 8.25104  -3
   1   6  10 80.7041 8.25104   1
   2   6  10 -4.0645 0.92565   1
  -3  -6   3 102.959 10.0748  -3
   3   6  10 102.959 10.0748   1
  -4  -6   2 -5.1256 4.24253  -3
   4   6  10 -5.1256 4.24253   1
   6   5   8 51.7139 4.97856  -4
  -5  -6   1 51.7139 4.97856  -3
   6   5   1 51.7139 4.97856  -2
   5   6  10 51.7139 4.97856   1
   6   6   0 33.7944 5.22336  -3
   6   6  10 33.7944 5.22336   1
   7   6   1 4.04044 6.62212  -3
   7   6  10 4.04044 6.62212   1
   8   6  10 59.0070 5.27987   1
   9   6  10 32.3764 2.68814   1
   7  11   8 13.1850 2.97946  -4
  10   6   3 13.1850 2.97946  -3
  10   6  10 13.1850 2.97946   1
  11   6   4 4.83503 4.97179  -3
  11   6  10 4.83503 4.97179   1
   7  -7  10 1.99409 4.77530  -3
  -7   7  10 1.99409 4.77530   1
  -6   7  10 1.91008 2.57144   1
  -5   7  10 -0.2691 1.78340   1
   4  -7   8 13.1426 6.31455  -3
  -5   6   9 13.1426 6.31455  -2
  -4   7  10 13.1426 6.31455   1
   3  -7   7 17.6014 4.37879  -3
  -3   7  10 17.6014 4.37879   1
   2  -7   6 -7.4692 2.12659  -3
  -2   7  10 -7.4692 2.12659   1
   1  -7   5 16.9502 3.04513  -3
  -1   7  10 16.9502 3.04513   1
   0  -7   4 30.7096 4.40260  -3
   0   7  10 30.7096 4.40260   1
   6   0   8 122.454 13.5715  -4
  -6   0   3 122.454 13.5715  -2
   1   7  10 122.454 13.5715   1
  -2  -7   3 15.1508 5.52066  -3
   2   7  10 15.1508 5.52066   1
  -3  -7   2 3.52796 2.42421  -3
   3   7  10 3.52796 2.42421   1
  -4  -7   1 12.9586 2.40892  -3
   4   7  10 12.9586 2.40892   1
   5   7   0 29.5794 4.45820  -3
   5   7  10 29.5794 4.45820   1
   7   6   8 -0.0143 4.46674  -4
   6   7  10 -0.0143 4.46674   1
   7   7  10 14.3491 1.77856   1
   8   7   2 23.9217 6.89962  -3
   8   7  10 23.9217 6.89962   1
   9   7   3 4.80910 3.09904  -3
   9   7  10 4.80910 3.09904   1
  10   7   4 2.73777 2.58802  -3
  10   7  10 2.73777 2.58802   1
   5 -10   8 8.16288 7.93272  -4
  -5  10  12 8.16288 7.93272  -2
  -7   8  10 8.16288 7.93272   1
  -6   8  10 33.4657 4.65522   1
   5  -8   8 48.6885 4.94481  -3
  -5   8  10 48.6885 4.94481   1
   4  -8   7 2.62386 2.12989  -3
  -4   8  10 2.62386 2.12989   1
   6  -5   8 189.944 14.9609  -4
   3  -8   6 189.944 14.9609  -3
  -6   5   7 189.944 14.9609  -2
  -3   8  10 189.944 14.9609   1
   6  -4   8 160.366 12.7790  -4
   2  -8   5 160.366 12.7790  -3
  -6   4   6 160.366 12.7790  -2
  -2   8  10 160.366 12.7790   1
   1  -8   4 39.7499 8.15030  -3
  -1   8  10 39.7499 8.15030   1
   0   8  10 26.2516 5.72518   1
  -1  -8   3 13.1756 4.09498  -3
   1   8  10 13.1756 4.09498   1
  -2  -8   2 8.02850 20.5487  -3
   2   8  10 8.02850 20.5487   1
   7   1   8 15.1104 5.12981  -4
  -2  -8   2 15.1104 5.12981  -3
  -7  -1   1 15.1104 5.12981  -2
   2   8  10 15.1104 5.12981   1
   7   1   8 5.38853 5.20175  -4
  -2  -8   2 5.38853 5.20175  -3
   2   8  10 5.38853 5.20175   1
  -3  -8   1 80.7807 11.9590  -3
   3   8  10 80.7807 11.9590   1
  -3  -8   1 92.4090 14.1699  -3
   7   2   0 92.4090 14.1699  -2
   3   8  10 92.4090 14.1699   1
   4   8   0 30.6477 3.34092  -3
   4   8  10 30.6477 3.34092   1
   5   8   1 87.1877 9.13580  -3
   5   8  10 87.1877 9.13580   1
   6   8  10 13.3631 2.28236   1
   7   8  10 64.1960 9.83937   1
   8   8   3 86.6835 7.29877  -3
   8   8  10 86.6835 7.29877   1
   9   8   4 3.66978 2.62640  -3
   9   8  10 3.66978 2.62640   1
  10   8   5 11.2262 3.33323  -3
  10   8  10 11.2262 3.33323   1
   6  -9   8 4.12799 4.98749  -4
   6  -9   8 4.12799 4.98749  -3
  -6   9  10 4.12799 4.98749  -2
  -6   9  10 4.12799 4.98749   1
   5  -9   7 4.94734 2.47974  -3
  -5   9  10 4.94734 2.47974   1
   3  -9   5 14.8847 4.40995  -3
  -3   9  10 14.8847 4.40995   1
  -2   9  10 -0.1398 2.26097   1
  -7   3   4 78.4014 10.7272  -2
  -1   9  10 78.4014 10.7272   1
   0  -9   3 51.8064 5.15224  -3
   0   9  10 51.8064 5.15224   1
  -1  -9   2 13.1210 4.39635  -3
   1   9  10 13.1210 4.39635   1
  -2  -9   1 6.00475 2.50965  -3
   2   9  10 6.00475 2.50965   1
   3   9   0 3.16793 3.37267  -3
   3   9  10 3.16793 3.37267   1
   8   3   7 14.2163 4.90029  -4
   4   9   1 14.2163 4.90029  -3
   8   3   2 14.2163 4.90029  -2
   4   9  10 14.2163 4.90029   1
   5   9   1 5.79432 3.94641  -3
   5   9  10 5.79432 3.94641   1
   6   9   2 2.55394 2.76887  -3
   6   9  10 2.55394 2.76887   1
   7   9   3 45.1804 5.05649  -3
   7   9  10 45.1804 5.05649   1
   8   9   4 56.5621 7.45150  -3
   8   9  10 56.5621 7.45150   1
   9   9   7 1.60063 5.05937  -4
   9   9  10 1.60063 5.05937   1
   5 -10   6 21.6633 7.31473  -3
  -7   8   8 21.6633 7.31473  -2
  -5  10  10 21.6633 7.31473   1
   4 -10   5 10.6817 4.95800  -3
  -4  10  10 10.6817 4.95800   1
  -3  10  10 25.9373 4.69789   1
   2 -10   4 53.1350 6.97919  -3
  -2  10  10 53.1350 6.97919   1
   1 -10   3 15.2841 3.40671  -3
  -1  10  10 15.2841 3.40671   1
   8  -2   7 -2.4448 3.27802  -4
   0 -10   2 -2.4448 3.27802  -3
  -8   2   2 -2.4448 3.27802  -2
   0  10  10 -2.4448 3.27802   1
  -1 -10   1 22.5616 4.57801  -3
   1  10  10 22.5616 4.57801   1
   2  10   0 9.61537 3.17963  -3
   2  10  10 9.61537 3.17963   1
   3  10   1 83.9752 13.7911  -3
   3  10  10 83.9752 13.7911   1
   4  10   1 10.5120 3.93043  -3
   4  10  10 10.5120 3.93043   1
   9   4   7 107.162 15.4032  -4
   5  10   2 107.162 15.4032  -3
   5  10  10 107.162 15.4032   1
   6  10   3 9.46987 2.65150  -3
   6  10  10 9.46987 2.65150   1
   7  10   4 17.5871 3.38590  -3
   7  10  10 17.5871 3.38590   1
   8  10   5 -13.323 3.96269  -3
   8  10  10 -13.323 3.96269   1
   9  10  10 0.20063 2.28632   1
   3 -11   4 2.62573 4.59472  -3
  -3  11  10 2.62573 4.59472   1
   2 -11   3 5.80716 4.12684  -3
  -2  11  10 5.80716 4.12684   1
   1 -11   2 52.2698 5.15707  -3
  -1  11  10 52.2698 5.15707   1
   0 -11   1 1.30207 3.21378  -3
   0  11  10 1.30207 3.21378   1
   9  -1   7 52.2411 10.2344  -4
   1  11   0 52.2411 10.2344  -3
  -9   1   0 52.2411 10.2344  -2
   1  11  10 52.2411 10.2344   1
   2  11   0 6.00884 5.57630  -3
   2  11  10 6.00884 5.57630   1
   3  11   1 33.3802 4.32732  -3
   3  11  10 33.3802 4.32732   1
   4  11   2 28.4914 4.13496  -3
   4  11  10 28.4914 4.13496   1
   5  11   3 -4.3482 2.47083  -3
   5  11  10 -4.3482 2.47083   1
   7  11   5 4.79880 3.53598  -3
   7  11  10 4.79880 3.53598   1
   8  11  10 0.23988 3.22946   1
   9  -6   7 6.63180 4.74599  -4
   3 -12   3 6.63180 4.74599  -3
  -9   6   4 6.63180 4.74599  -2
  -3  12  10 6.63180 4.74599   1
   2 -12   2 24.6122 7.54109  -3
  -9   5   3 24.6122 7.54109  -2
  -2  12  10 24.6122 7.54109   1
   9  -5   7 28.9279 8.79107  -4
   2 -12   2 28.9279 8.79107  -3
  -9   5   3 28.9279 8.79107  -2
  -2  12  10 28.9279 8.79107   1
   1 -12   1 15.0925 5.16846  -3
  -1  12  10 15.0925 5.16846   1
   0  12  10 1.80710 3.66577   1
   1  12  10 2.13129 3.64139   1
   3  12   2 49.7478 6.11133  -3
   3  12  10 49.7478 6.11133   1
   4  12   3 -0.2571 2.41527  -3
   4  12  10 -0.2571 2.41527   1
   5  12   4 4.17604 3.13004  -3
   5  12  10 4.17604 3.13004   1
   6  12   5 6.79901 3.48752  -3
   6  12  10 6.79901 3.48752   1
   7  12  10 1.29799 3.21238   1
   0  13   0 7.41989 8.38960  -3
   0  13  10 7.41989 8.38960   1
   1  13   1 -6.3175 7.09554  -3
   1  13  10 -6.3175 7.09554   1
   2  13   2 4.82871 3.15661  -3
   2  13  10 4.82871 3.15661   1
   3  13   3 8.88841 3.84791  -3
   3  13  10 8.88841 3.84791   1
  11   2   6 21.2679 5.88459  -4
   4  13   4 21.2679 5.88459  -3
  11   2   5 21.2679 5.88459  -2
   4  13  10 21.2679 5.88459   1
   5  13   5 5.25517 9.32588  -3
   5  13  10 5.25517 9.32588   1
  -3 -10  11 -1.1936 3.14821   1
   2  10  21 31.0883 9.24005  -3
  -2 -10  11 31.0883 9.24005   1
  -7   2  15 14.0611 9.57775  -4
   1  10  20 14.0611 9.57775  -3
   7  -2  19 14.0611 9.57775  -2
  -1 -10  11 14.0611 9.57775   1
   1  10  20 11.8431 8.01683  -3
  -1 -10  11 11.8431 8.01683   1
   0  10  19 16.9184 8.00301  -3
   7  -3  18 16.9184 8.00301  -2
   0 -10  11 16.9184 8.00301   1
  -7   3  14 -1.6684 8.83022  -4
   0  10  19 -1.6684 8.83022  -3
   7  -3  18 -1.6684 8.83022  -2
   0 -10  11 -1.6684 8.83022   1
  -1  10  18 7.08531 4.85778  -3
   1 -10  11 7.08531 4.85778   1
  -2  10  17 -1.0762 7.83320  -3
   2 -10  11 -1.0762 7.83320   1
   3 -10  11 10.3297 3.82579   1
  -7  -2  14 15.6785 7.83236  -4
  -4  -9  11 15.6785 7.83236   1
   3   9  21 -6.8459 7.72937  -3
  -3  -9  11 -6.8459 7.72937   1
   2   9  20 14.4078 4.72719  -3
  -2  -9  11 14.4078 4.72719   1
   1   9  19 2.51885 3.71816  -3
  -1  -9  11 2.51885 3.71816   1
   0   9  18 9.68600 7.41775  -3
   0  -9  11 9.68600 7.41775   1
  -6   4  14 25.7912 5.53580  -4
   6  -4  16 25.7912 5.53580  -2
   1  -9  11 25.7912 5.53580   1
   2  -9  11 8.16490 3.49289   1
  -3   9  16 6.90766 7.22632  -3
   3  -9  11 6.90766 7.22632   1
  -4   9  15 22.5729 5.23933  -3
   4  -9  11 22.5729 5.23933   1
  -5   9  14 17.8471 4.50831  -3
   5  -9  11 17.8471 4.50831   1
  -6  -8  11 -3.4512 3.96034   1
  -5  -8  11 5.87675 3.15680   1
   4   8  21 5.20062 7.48412  -3
  -4  -8  11 5.20062 7.48412   1
  -6  -1  14 -6.5163 6.10493  -4
   3   8  20 -6.5163 6.10493  -3
  -3  -8  11 -6.5163 6.10493   1
   1   8  18 -6.2102 4.53102  -3
  -1  -8  11 -6.2102 4.53102   1
   0  -8  11 69.4558 7.54221   1
   1  -8  11 12.2000 3.21518   1
  -5   5  14 32.4396 27.7379  -4
  -2   8  16 32.4396 27.7379  -3
   5  -5  14 32.4396 27.7379  -2
   2  -8  11 32.4396 27.7379   1
  -3   8  15 -0.1785 2.66420  -3
   3  -8  11 -0.1785 2.66420   1
  -3   8  15 10.7093 7.08370  -3
   5  -6  13 10.7093 7.08370  -2
   3  -8  11 10.7093 7.08370   1
  -4   8  14 9.47898 2.53930  -3
   4  -8  11 9.47898 2.53930   1
  -5   8  13 2.36354 3.26715  -3
   5  -8  11 2.36354 3.26715   1
  -6   8  12 7.61464 4.14468  -3
   6  -8  11 7.61464 4.14468   1
  -6  -5  14 37.2610 9.16214  -4
   6   7  22 37.2610 9.16214  -3
   6   5  23 37.2610 9.16214  -2
  -6  -7  11 37.2610 9.16214   1
   5   7  21 26.0538 5.31542  -3
  -5  -7  11 26.0538 5.31542   1
   4   7  20 28.5852 4.67709  -3
  -4  -7  11 28.5852 4.67709   1
   3   7  19 5.21388 3.96115  -3
  -3  -7  11 5.21388 3.96115   1
   2   7  18 23.7532 7.68408  -3
  -2  -7  11 23.7532 7.68408   1
   5  -1  17 14.4852 5.05833  -2
  -1  -7  11 14.4852 5.05833   1
   0  -7  11 22.0125 4.07135   1
  -1   7  16 19.6861 5.08475  -3
   1  -7  11 19.6861 5.08475   1
  -2   7  15 151.710 9.99812  -3
   2  -7  11 151.710 9.99812   1
  -3   7  14 9.68322 4.51824  -3
   4  -6  12 9.68322 4.51824  -2
   3  -7  11 9.68322 4.51824   1
  -3   7  14 4.45244 2.55704  -3
   3  -7  11 4.45244 2.55704   1
  -4   7  13 342.339 26.1895  -4
  -4   7  13 342.339 26.1895  -3
   4  -7  11 342.339 26.1895  -2
   4  -7  11 342.339 26.1895   1
  -5   7  12 -4.8277 3.51592  -3
   5  -7  11 -4.8277 3.51592   1
   6  -7  11 49.1100 4.74517   1
  -7   7  11 13.7776 4.55889  -3
   7  -7  11 13.7776 4.55889   1
   7   6  22 6.12592 5.85121  -3
  -7  -6  11 6.12592 5.85121   1
   6   6  21 -4.8543 6.17187  -3
  -6  -6  11 -4.8543 6.17187   1
   5   6  20 16.7463 6.63688  -3
   5   4  21 16.7463 6.63688  -2
  -5  -6  11 16.7463 6.63688   1
  -5  -4  13 2.39604 7.13964  -4
   5   6  20 2.39604 7.13964  -3
   5   4  21 2.39604 7.13964  -2
  -5  -6  11 2.39604 7.13964   1
   4   6  19 30.2338 4.67755  -3
  -4  -6  11 30.2338 4.67755   1
   3   6  18 2.65494 5.92021  -3
  -3  -6  11 2.65494 5.92021   1
  -2  -6  11 31.2500 4.67531   1
   4  -1  16 128.195 19.0581  -2
  -1  -6  11 128.195 19.0581   1
  -4   2  13 98.8061 10.8267  -4
   0   6  16 98.8061 10.8267  -3
   4  -2  15 98.8061 10.8267  -2
   0  -6  11 98.8061 10.8267   1
  -1   6  15 18.7933 3.76278  -3
   1  -6  11 18.7933 3.76278   1
  -2   6  14 9.29688 1.69965  -3
   2  -6  11 9.29688 1.69965   1
  -3   6  13 10.3955 2.43492  -3
   3  -6  11 10.3955 2.43492   1
  -4   6  12 15.5099 4.29989  -3
   4  -6  11 15.5099 4.29989   1
  -3   8  13 14.8038 6.02398  -4
   3  -8   9 14.8038 6.02398  -2
   5  -6  11 14.8038 6.02398   1
  -6   6  11 3.72196 3.55398  -3
   6  -6  11 3.72196 3.55398   1
  -7   6  10 17.0305 3.08591  -3
   7  -6  11 17.0305 3.08591   1
  -8   6   9 1.29018 2.61580  -3
   8  -6  11 1.29018 2.61580   1
   7   5  21 12.1300 2.74868  -3
  -7  -5  11 12.1300 2.74868   1
   6   5  20 5.32266 1.88232  -3
  -6  -5  11 5.32266 1.88232   1
   5   5  19 -7.6543 3.71764  -3
  -5  -5  11 -7.6543 3.71764   1
  -4  -3  13 8.55556 1.81069  -4
   4   3  19 8.55556 1.81069  -2
  -4  -5  11 8.55556 1.81069   1
  -3  -5  11 -2.9381 2.37990   1
   2   5  17 1.78272 4.32697  -3
  -2  -5  11 1.78272 4.32697   1
   1   5  16 13.1234 4.01988  -3
  -1  -5  11 13.1234 4.01988   1
   0   5  15 0.59756 3.00884  -3
   0  -5  11 0.59756 3.00884   1
  -3   3  13 86.3136 13.1868  -4
  -1   5  14 86.3136 13.1868  -3
   3  -3  13 86.3136 13.1868  -2
   1  -5  11 86.3136 13.1868   1
   2  -5  11 155.953 16.8600   1
   3  -5  11 24.7449 2.68630   1
  -4   5  12 7.54287 4.12954  -3
   4  -5  11 7.54287 4.12954   1
  -5   5  11 10.5175 4.32460  -3
   5  -5  11 10.5175 4.32460   1
  -8   5   8 3.61417 5.23896  -3
   8  -5  11 3.61417 5.23896   1
  -9   5   7 2.60192 6.52887  -3
   9  -5  11 2.60192 6.52887   1
  -4  -8  13 10.0199 4.45794  -4
   8   4  21 10.0199 4.45794  -3
   4   8  23 10.0199 4.45794  -2
  -8  -4  11 10.0199 4.45794   1
   7   4  20 23.7529 1.95532  -3
  -7  -4  11 23.7529 1.95532   1
   6   4  19 17.8761 5.23033  -3
  -6  -4  11 17.8761 5.23033   1
  -5  -4  11 23.4848 2.43360   1
  -4  -4  11 3.22725 1.30787   1
  -3  -2  13 115.238 10.9686  -4
   3   4  17 115.238 10.9686  -3
   3   2  17 115.238 10.9686  -2
  -3  -4  11 115.238 10.9686   1
   3   4  17 138.976 20.0636  -3
   3   2  17 138.976 20.0636  -2
  -3  -4  11 138.976 20.0636   1
   2   4  16 85.1424 10.9867  -3
  -2  -4  11 85.1424 10.9867   1
   1   4  15 1.45661 16.3083  -3
  -1  -4  11 1.45661 16.3083   1
   0   4  14 26.2350 2.28653  -3
   0  -4  11 26.2350 2.28653   1
   1  -4  11 32.1706 2.39273   1
   2  -4  11 -1.0854 1.69448  -2
   2  -4  11 -1.0854 1.69448   1
   2  -5  10 27.4622 6.28470  -2
   3  -4  11 27.4622 6.28470   1
  -3   4  12 13.5771 3.70800  -3
   3  -4  11 13.5771 3.70800   1
  -4   4  11 6.52279 2.20111  -3
   4  -4  11 6.52279 2.20111   1
  -5   4  10 11.5175 2.21535  -3
   5  -4  11 11.5175 2.21535   1
  -6   4   9 15.0222 2.38259  -3
   6  -4  11 15.0222 2.38259   1
  -1  10  12 73.3450 6.70087  -4
  -7   4   8 73.3450 6.70087  -3
   1 -10   5 73.3450 6.70087  -2
   7  -4  11 73.3450 6.70087   1
  -1  11  12 17.5929 6.10896  -4
   1 -11   4 17.5929 6.10896  -2
   8  -4  11 17.5929 6.10896   1
  -9   4   7 1.16231 6.42085  -3
   9  -4  11 1.16231 6.42085   1
   8   3  20 10.2770 7.52902  -3
  -8  -3  11 10.2770 7.52902   1
   7   3  19 -4.9220 6.93652  -3
  -7  -3  11 -4.9220 6.93652   1
  -3  -7  13 131.255 51.6121  -4
   3   7  21 131.255 51.6121  -2
  -7  -3  11 131.255 51.6121   1
   3   6  20 16.3525 5.16274  -2
  -6  -3  11 16.3525 5.16274   1
  -5  -3  11 6.13556 1.68272   1
   4   3  17 3.24371 2.21970  -3
  -4  -3  11 3.24371 2.21970   1
   3   3  16 24.8663 2.93504  -3
  -3  -3  11 24.8663 2.93504   1
   2   3  15 6.44834 5.08531  -3
   2   1  15 6.44834 5.08531  -2
  -2  -3  11 6.44834 5.08531   1
   2   3  15 -12.314 19.1429  -3
  -2  -3  11 -12.314 19.1429   1
   0  -3  11 -3.0149 0.76560   1
   1  -3  11 -0.2563 0.95277   1
  -2   3  12 530.628 39.8387  -3
   2  -3  11 530.628 39.8387   1
  -1   5  12 27.3931 5.96603  -4
  -3   3  11 27.3931 5.96603  -3
   1  -5   9 27.3931 5.96603  -2
   3  -3  11 27.3931 5.96603   1
  -3   3  11 31.4398 14.9505  -3
   3  -3  11 31.4398 14.9505   1
  -1   6  12 124.772 9.95643  -4
  -4   3  10 124.772 9.95643  -3
   1  -6   8 124.772 9.95643  -2
   4  -3  11 124.772 9.95643   1
  -5   3   9 47.7563 4.57794  -3
   5  -3  11 47.7563 4.57794   1
  -6   3   8 59.1557 9.39459  -3
   6  -3  11 59.1557 9.39459   1
   7  -3  11 15.7301 2.33706   1
  -9   3   6 19.6147 4.95868  -3
   0 -12   2 19.6147 4.95868  -2
   9  -3  11 19.6147 4.95868   1
 -10   3   5 9.74061 2.64724  -3
  10  -3  11 9.74061 2.64724   1
  -8  -2  11 1.15711 2.77771   1
  -7  -2  11 11.3376 2.90606   1
   2   6  19 55.7169 6.16970  -2
  -6  -2  11 55.7169 6.16970   1
  -2  -5  12 129.543 10.6626  -4
   5   2  17 129.543 10.6626  -3
   2   5  18 129.543 10.6626  -2
  -5  -2  11 129.543 10.6626   1
   4   2  16 -1.4647 2.04053  -3
  -4  -2  11 -1.4647 2.04053   1
   3   2  15 39.1421 3.84286  -3
  -3  -2  11 39.1421 3.84286   1
   2   2  14 68.3894 6.79125  -3
  -2  -2  11 68.3894 6.79125   1
  -1  -2  11 5.94161 0.96533   1
  -1   1  12 37.1267 2.75184  -4
   1  -1  12 37.1267 2.75184  -2
   0  -2  11 37.1267 2.75184   1
  -1   2  12 -0.3960 2.58760  -3
   1  -2  11 -0.3960 2.58760   1
  -2   2  11 20.1632 1.94731  -3
   2  -2  11 20.1632 1.94731   1
  -3   2  10 25.0271 2.29434  -3
   3  -2  11 25.0271 2.29434   1
  -4   2   9 72.6431 7.27135  -3
   4  -2  11 72.6431 7.27135   1
   0  -7   6 51.9509 8.61180  -2
   5  -2  11 51.9509 8.61180   1
   6  -2  11 88.1608 6.86619   1
  -7   2   7 62.6673 5.60856  -3
   7  -2  11 62.6673 5.60856   1
  -8   2   6 4.57077 2.13171  -3
   8  -2  11 4.57077 2.13171   1
  -9   2   5 -1.1831 2.36395  -3
   9  -2  11 -1.1831 2.36395   1
   1  13  11 1.73456 6.76185  -4
 -10   2   4 1.73456 6.76185  -3
   1  13   0 1.73456 6.76185  -2
  10  -2  11 1.73456 6.76185   1
  -8  -1  11 2.63359 4.34280   1
   7   1  18 -0.0182 6.95215  -3
  -7  -1  11 -0.0182 6.95215   1
   6   1  17 64.3561 7.00054  -3
  -6  -1  11 64.3561 7.00054   1
   5   1  16 46.8587 3.50624  -3
  -5  -1  11 46.8587 3.50624   1
  -1  -4  12 53.2352 4.14403  -4
   4   1  15 53.2352 4.14403  -3
   1   4  16 53.2352 4.14403  -2
  -4  -1  11 53.2352 4.14403   1
   3   1  14 76.5040 10.8934  -3
  -3  -1  11 76.5040 10.8934   1
  -2  -1  11 45.9590 3.55830   1
  -1  -1  11 30.4693 2.46658   1
   0   1  12 20.6177 2.12713  -3
   0  -1  11 20.6177 2.12713   1
  -1   1  11 73.8676 4.42519  -3
   0  -2  10 73.8676 4.42519  -2
   1  -1  11 73.8676 4.42519   1
  -2   1  10 472.214 26.9018  -3
   2  -1  11 472.214 26.9018   1
  -3   1   9 3.04292 1.45290  -3
   3  -1  11 3.04292 1.45290   1
   4  -1  11 47.5465 3.23795   1
   5  -1  11 4.79858 1.28246   1
  -7   1   6 22.1877 2.62451  -3
   7  -1  11 22.1877 2.62451   1
  -8   1   5 38.1944 3.71615  -3
   8  -1  11 38.1944 3.71615   1
  -9   1   4 -4.6900 2.90365  -3
   9  -1  11 -4.6900 2.90365   1
  10  -1  11 3.19973 2.17258   1
  -9   0  11 16.2676 6.12390   1
  -1  -9  12 16.5330 8.32553  -4
   8   0  18 16.5330 8.32553  -3
   1   9  20 16.5330 8.32553  -2
  -8   0  11 16.5330 8.32553   1
   6   0  16 27.5152 3.54550  -3
  -6   0  11 27.5152 3.54550   1
   5   0  15 0.09901 1.74561  -3
  -5   0  11 0.09901 1.74561   1
  -4   0  11 41.8521 2.85597   1
   0   3  14 141.213 9.17752  -2
  -3   0  11 141.213 9.17752   1
   2   0  13 44.9580 8.03017  -3
  -2   0  11 44.9580 8.03017   1
   0   2  13 64.3372 9.55663  -2
  -2   0  11 64.3372 9.55663   1
   1   0  12 0.11148 1.73349  -3
  -1   0  11 0.11148 1.73349   1
   0   0  11 1.77715 0.99376  -3
   0   0  11 1.77715 0.99376   1
  -1   0  10 56.1574 4.02149  -3
   1   0  11 56.1574 4.02149   1
   1   3  11 82.8341 8.10981  -4
  -2   0   9 82.8341 8.10981  -3
  -1  -3   8 82.8341 8.10981  -2
   2   0  11 82.8341 8.10981   1
   3   0  11 71.9190 6.99381   1
   4   0  11 1.78261 0.77425   1
  -5   0   7 30.8336 2.70800  -3
   5   0  11 30.8336 2.70800   1
  -6   0   6 58.2636 4.11901  -3
   6   0  11 58.2636 4.11901   1
   2   9  11 78.5077 8.44141  -4
  -7   0   5 78.5077 8.44141  -3
  -2  -9   2 78.5077 8.44141  -2
   7   0  11 78.5077 8.44141   1
  -8   0   4 3.09114 5.85391  -3
  -2 -10   1 3.09114 5.85391  -2
   8   0  11 3.09114 5.85391   1
  -8   0   4 30.4523 18.1498  -3
   8   0  11 30.4523 18.1498   1
   9   0  11 4.98122 1.75251   1
  10   0  11 0.20602 1.87353   1
  11   0  11 1.08655 4.21426   1
   8  -1  17 6.70989 3.70579  -3
  -8   1  11 6.70989 3.70579   1
   7  -1  16 10.9461 6.20532  -3
   0   8  18 10.9461 6.20532  -2
  -7   1  11 10.9461 6.20532   1
   0   7  17 -4.2213 25.7164  -2
  -6   1  11 -4.2213 25.7164   1
   0  -7  11 7.11291 6.99019  -4
   6  -1  15 7.11291 6.99019  -3
   0   7  17 7.11291 6.99019  -2
  -6   1  11 7.11291 6.99019   1
  -5   1  11 30.4838 2.28349   1
  -4   1  11 45.2806 3.36109   1
   3  -1  13 79.9061 6.06518  -3
  -3   1  11 79.9061 6.06518   1
   1  -2  11 7.57507 2.84851  -4
   2  -1  12 7.57507 2.84851  -3
  -1   2  12 7.57507 2.84851  -2
  -2   1  11 7.57507 2.84851   1
   2  -1  12 1.06233 16.6612  -3
  -2   1  11 1.06233 16.6612   1
   1  -1  11 118.764 9.42195  -4
   1  -1  11 118.764 9.42195  -3
  -1   1  11 118.764 9.42195  -2
  -1   1  11 118.764 9.42195   1
   0  -1  10 75.3595 5.66220  -3
   0   1  11 75.3595 5.66220   1
   1   1  11 54.4927 3.84970   1
   2   1  11 411.910 29.5377   1
   3   1  11 27.7996 2.75511   1
  -4  -1   7 80.8779 18.4735  -3
  -2  -5   5 80.8779 18.4735  -2
   4   1  11 80.8779 18.4735   1
  -5  -1   6 75.5571 6.52900  -3
   5   1  11 75.5571 6.52900   1
  -6  -1   5 54.1483 4.21252  -3
   6   1  11 54.1483 4.21252   1
  -7  -1   4 2.94903 3.34149  -3
   7   1  11 2.94903 3.34149   1
   8   1  11 42.3127 4.65507   1
   3  11   1 12.0345 4.55246  -2
   9   1  11 12.0345 4.55246   1
 -10  -1   2 0.09111 2.68680  -3
  10   1  11 0.09111 2.68680   1
 -11  -1   1 6.17103 3.22687  -3
  11   1  11 6.17103 3.22687   1
   8  -2  16 46.0297 6.43950  -3
  -8   2  11 46.0297 6.43950   1
   7  -2  15 16.9466 6.44144  -3
  -7   2  11 16.9466 6.44144   1
   1  -7  11 25.1674 7.89238  -4
  -1   7  16 25.1674 7.89238  -2
  -6   2  11 25.1674 7.89238   1
   1  -6  11 47.2852 5.43188  -4
  -1   6  15 47.2852 5.43188  -2
  -5   2  11 47.2852 5.43188   1
   4  -2  13 11.9295 2.05326  -3
  -4   2  11 11.9295 2.05326   1
   3  -2  12 31.3706 3.17351  -3
  -3   2  11 31.3706 3.17351   1
   2  -2  11 5.88184 1.38669  -3
  -2   2  11 5.88184 1.38669   1
   1  -2  10 119.570 11.8573  -3
  -1   2  11 119.570 11.8573   1
  -2   0   9 57.1990 7.68268  -2
   0   2  11 57.1990 7.68268   1
   2   0  11 63.8708 5.41377  -4
  -2   0   9 63.8708 5.41377  -2
   0   2  11 63.8708 5.41377   1
   1   2  11 4.72785 1.03666   1
  -2  -2   8 20.1903 1.89082  -3
   2   2  11 20.1903 1.89082   1
  -3  -2   7 12.2601 2.98049  -3
   3   2  11 12.2601 2.98049   1
  -4  -2   6 180.430 15.8839  -3
   4   2  11 180.430 15.8839   1
  -5  -2   5 21.2327 18.3434  -3
  -3  -6   3 21.2327 18.3434  -2
   5   2  11 21.2327 18.3434   1
  -6  -2   4 114.857 34.0462  -3
   6   2  11 114.857 34.0462   1
   7   2  11 1.91753 0.81047   1
  -8  -2   3 8.22521 5.55806  -3
   8   2  11 8.22521 5.55806   1
  -9  -2   2 14.9178 2.40164  -3
   9   2  11 14.9178 2.40164   1
   4  12  10 3.77938 4.22199  -4
 -10  -2   1 3.77938 4.22199  -3
   4  12   3 3.77938 4.22199  -2
  10   2  11 3.77938 4.22199   1
 -10  -2   1 -0.0326 2.85647  -3
  10   2  11 -0.0326 2.85647   1
  11   2   0 5.68584 3.70270  -3
  11   2  11 5.68584 3.70270   1
  -8   3  11 34.4871 4.84588   1
  -7   3  11 32.9147 5.22299   1
  -6   3  11 14.1167 2.31709   1
   5  -3  13 17.6590 5.86100  -3
  -5   3  11 17.6590 5.86100   1
   2  -5  11 94.6450 9.53104  -4
   4  -3  12 94.6450 9.53104  -3
  -2   5  13 94.6450 9.53104  -2
  -4   3  11 94.6450 9.53104   1
   4  -3  12 60.9541 5.99297  -3
  -2   5  13 60.9541 5.99297  -2
  -4   3  11 60.9541 5.99297   1
   3  -3  11 98.2087 10.0086  -3
  -3   3  11 98.2087 10.0086   1
   2  -3  10 89.8417 6.09184  -3
  -2   3  11 89.8417 6.09184   1
  -1   3  11 22.9228 2.45197   1
   0   3  11 200.683 12.7131   1
  -1  -3   8 97.8196 23.2149  -3
  -3  -1   7 97.8196 23.2149  -2
   1   3  11 97.8196 23.2149   1
  -2  -3   7 138.547 9.18796  -3
   2   3  11 138.547 9.18796   1
  -3  -3   6 9.89484 2.43073  -3
   3   3  11 9.89484 2.43073   1
  -4  -3   5 13.6691 3.21377  -3
   4   3  11 13.6691 3.21377   1
   5   3  11 0.90474 1.71079   1
   4   7  10 99.5645 32.0205  -4
  -4  -7   1 99.5645 32.0205  -2
   6   3  11 99.5645 32.0205   1
  -7  -3   3 50.6118 6.14432  -3
   7   3  11 50.6118 6.14432   1
  -8  -3   2 24.2945 3.80740  -3
   8   3  11 24.2945 3.80740   1
  -9  -3   1 0.85518 2.63930  -3
   9   3  11 0.85518 2.63930   1
  10   3   0 5.22929 2.45191  -3
  10   3  11 5.22929 2.45191   1
   5  13  10 4.74090 3.74914  -4
  11   3  11 4.74090 3.74914   1
  -2  10  17 76.3220 12.3507  -2
  -8   4  11 76.3220 12.3507   1
   7  -4  14 11.7754 6.29066  -3
  -7   4  11 11.7754 6.29066   1
  -2   9  16 45.6691 9.93108  -2
  -7   4  11 45.6691 9.93108   1
   6  -4  13 -0.6734 3.51837  -3
  -6   4  11 -0.6734 3.51837   1
   5  -4  12 2.02757 3.21944  -3
  -5   4  11 2.02757 3.21944   1
   4  -4  11 37.4173 2.80225  -3
  -4   4  11 37.4173 2.80225   1
  -3   4  11 -22.943 21.0186  -2
  -3   4  11 -22.943 21.0186   1
   3  -4  10 -4.2541 3.14325  -4
   3  -4  10 -4.2541 3.14325  -3
  -3   4  11 -4.2541 3.14325  -2
  -3   4  11 -4.2541 3.14325   1
   3  -3  10 108.720 15.2380  -4
  -3   3  10 108.720 15.2380  -2
  -2   4  11 108.720 15.2380   1
   1  -4   9 5.37807 2.54830  -3
  -1   4  11 5.37807 2.54830   1
   0  -4   8 31.0822 3.41384  -3
   0   4  11 31.0822 3.41384   1
  -1  -4   7 18.2597 1.84649  -3
   1   4  11 18.2597 1.84649   1
   4   2  10 143.790 9.40077  -4
  -2  -4   6 143.790 9.40077  -3
  -4  -2   5 143.790 9.40077  -2
   2   4  11 143.790 9.40077   1
  -3  -4   5 24.0787 2.04264  -3
   3   4  11 24.0787 2.04264   1
   4   4  11 184.572 14.2501   1
   5   4  11 -0.9838 2.28299   1
  -6  -4   3 11.5379 3.58873  -3
   6   4  11 11.5379 3.58873   1
   5   8  10 24.6335 4.13204  -4
  -7  -4   2 24.6335 4.13204  -3
   7   4  11 24.6335 4.13204   1
  -8  -4   1 4.38985 1.16293  -3
   8   4  11 4.38985 1.16293   1
   9   4   0 4.10464 3.61876  -3
   9   4  11 4.10464 3.61876   1
  10   4  11 1.64307 1.43871   1
  11   4  11 0.87105 2.66531   1
   8  -5  14 5.48022 6.72119  -3
  -8   5  11 5.48022 6.72119   1
   7  -5  13 35.8010 8.62145  -3
  -3   9  15 35.8010 8.62145  -2
  -7   5  11 35.8010 8.62145   1
   3  -9  10 15.5613 7.27505  -4
   7  -5  13 15.5613 7.27505  -3
  -3   9  15 15.5613 7.27505  -2
  -7   5  11 15.5613 7.27505   1
   3  -8  10 -4.0785 26.5627  -4
   6  -5  12 -4.0785 26.5627  -3
  -3   8  14 -4.0785 26.5627  -2
  -6   5  11 -4.0785 26.5627   1
   5  -5  11 76.6558 7.74424  -3
  -5   5  11 76.6558 7.74424   1
  -4   5  11 7.47287 1.51259   1
  -3   5  11 502.071 30.0090   1
   4  -3  10 835.747 83.3629  -4
  -4   3   9 835.747 83.3629  -2
  -2   5  11 835.747 83.3629   1
   4  -2  10 7.66887 4.02944  -4
   1  -5   8 7.66887 4.02944  -3
  -4   2   8 7.66887 4.02944  -2
  -1   5  11 7.66887 4.02944   1
   4  -2  10 25.9934 5.17500  -4
   1  -5   8 25.9934 5.17500  -3
  -1   5  11 25.9934 5.17500   1
   0  -5   7 87.5114 6.18438  -3
   0   5  11 87.5114 6.18438   1
  -1  -5   6 11.6483 1.72950  -3
   1   5  11 11.6483 1.72950   1
  -2  -5   5 25.3484 5.69566  -3
   2   5  11 25.3484 5.69566   1
  -5  -3   3 65.9128 9.10679  -2
   3   5  11 65.9128 9.10679   1
  -5  -4   2 67.1210 9.20224  -2
   4   5  11 67.1210 9.20224   1
  -5  -5   3 131.191 12.6761  -3
   5   5  11 131.191 12.6761   1
  -6  -5   2 145.833 8.82242  -3
   6   5  11 145.833 8.82242   1
  -7  -5   1 6.65106 1.32843  -3
   7   5  11 6.65106 1.32843   1
   8   5  11 19.9319 2.33397   1
   9   5  11 22.5318 3.30126   1
  10   5  11 1.67233 1.64032   1
  11   5   2 -0.6542 5.94084  -3
  11   5  11 -0.6542 5.94084   1
   7  -6  12 12.2121 4.11383  -3
  -7   6  11 12.2121 4.11383   1
   6  -6  11 12.0110 6.02427  -3
  -6   6  11 12.0110 6.02427   1
  -5   6  11 20.7449 2.19457   1
  -4   6  11 5.93834 1.13135   1
   3  -6   9 10.7826 2.95311  -3
  -3   6  11 10.7826 2.95311   1
   2  -6   8 90.9778 7.48770  -3
  -2   6  11 90.9778 7.48770   1
   1  -6   7 13.6489 2.00293  -3
  -1   6  11 13.6489 2.00293   1
   0  -6   6 14.5916 6.54206  -3
  -5   1   6 14.5916 6.54206  -2
   0   6  11 14.5916 6.54206   1
  -1  -6   5 6.43757 2.73262  -3
   1   6  11 6.43757 2.73262   1
   2   6  11 19.5289 2.05797   1
  -3  -6   4 135.723 18.3006  -3
   3   6  11 135.723 18.3006   1
  -4  -6   3 4.67209 1.46605  -3
   4   6  11 4.67209 1.46605   1
   6   5   9 52.1057 4.37705  -4
  -5  -6   2 52.1057 4.37705  -3
   6   5   0 52.1057 4.37705  -2
   5   6  11 52.1057 4.37705   1
  -6  -6   1 14.8995 1.74849  -3
   6   6  11 14.8995 1.74849   1
   7   6   0 -15.751 6.13291  -3
   7   6  11 -15.751 6.13291   1
   8   6  11 11.0852 1.25687   1
   9   6  11 10.2209 1.68010   1
   7  11   9 5.67165 4.56109  -4
  10   6   2 5.67165 4.56109  -3
  10   6  11 5.67165 4.56109   1
   7  -7  11 103.230 11.3359  -3
  -7   7  11 103.230 11.3359   1
  -6   7  11 1.21302 2.62867   1
  -5   7  11 88.2248 13.3426   1
   4  -7   9 59.7336 10.2171  -3
  -5   6  10 59.7336 10.2171  -2
  -4   7  11 59.7336 10.2171   1
   3  -7   8 115.063 8.32287  -3
  -3   7  11 115.063 8.32287   1
   2  -7   7 23.9226 2.39913  -3
  -2   7  11 23.9226 2.39913   1
   1  -7   6 46.7850 5.66675  -3
  -1   7  11 46.7850 5.66675   1
   0  -7   5 0.53230 2.96488  -3
   0   7  11 0.53230 2.96488   1
   6   0   9 23.5886 4.91905  -4
  -6   0   4 23.5886 4.91905  -2
   1   7  11 23.5886 4.91905   1
  -2  -7   4 6.00735 3.69918  -3
   2   7  11 6.00735 3.69918   1
  -3  -7   3 1.13741 3.10598  -3
   3   7  11 1.13741 3.10598   1
  -4  -7   2 24.5701 2.42705  -3
   4   7  11 24.5701 2.42705   1
  -5  -7   1 36.6749 3.53107  -3
   5   7  11 36.6749 3.53107   1
   7   6   9 11.9028 1.98644  -4
   6   7  11 11.9028 1.98644   1
   7   6   9 10.3375 6.29351  -4
   6   7   0 10.3375 6.29351  -3
   7   6   2 10.3375 6.29351  -2
   6   7  11 10.3375 6.29351   1
   7   7  11 11.3609 1.87495   1
   8   7   1 2.43340 6.66112  -3
   8   7  11 2.43340 6.66112   1
   9   7   2 22.4244 3.32199  -3
   9   7  11 22.4244 3.32199   1
  10   7   3 5.33642 3.50280  -3
  10   7  11 5.33642 3.50280   1
   6  -8  10 7.62079 7.28543  -3
  -6   8  11 7.62079 7.28543   1
   5  -8   9 1.66268 2.45569  -3
  -5   8  11 1.66268 2.45569   1
   4  -8   8 10.9090 2.47513  -3
  -4   8  11 10.9090 2.47513   1
   6  -5   9 6.53714 2.75555  -4
   3  -8   7 6.53714 2.75555  -3
  -6   5   8 6.53714 2.75555  -2
  -3   8  11 6.53714 2.75555   1
   2  -8   6 3.31265 5.23302  -3
  -2   8  11 3.31265 5.23302   1
   1  -8   5 5.76771 3.66732  -3
  -1   8  11 5.76771 3.66732   1
   0  -8   5 11.8582 5.51886  -3
   0   8  11 11.8582 5.51886   1
  -1  -8   4 21.1888 2.67801  -3
   1   8  11 21.1888 2.67801   1
   7   1   9 36.1679 7.48759  -4
  -2  -8   3 36.1679 7.48759  -3
  -7  -1   2 36.1679 7.48759  -2
   2   8  11 36.1679 7.48759   1
  -3  -8   2 16.3008 2.62809  -3
   3   8  11 16.3008 2.62809   1
  -4  -8   1 9.71872 2.67366  -3
   4   8  11 9.71872 2.67366   1
   5   8   0 3.04682 2.99544  -3
   5   8  11 3.04682 2.99544   1
   6   8  11 40.6571 3.83653   1
   7   8  11 6.03346 3.89103   1
   8   8   2 73.9442 6.70609  -3
   8   8  11 73.9442 6.70609   1
   9   8   3 1.43811 2.35083  -3
   9   8  11 1.43811 2.35083   1
  10   8   4 0.18566 4.36837  -3
  10   8  11 0.18566 4.36837   1
   5  -9   8 39.2638 4.14796  -3
  -5   9  11 39.2638 4.14796   1
   4  -9   7 17.4714 3.21184  -3
  -4   9  11 17.4714 3.21184   1
   3  -9   6 2.45587 3.99704  -3
  -3   9  11 2.45587 3.99704   1
   7  -4   9 30.0201 7.07545  -4
  -2   9  11 30.0201 7.07545   1
  -7   3   5 1.35805 6.10787  -2
  -1   9  11 1.35805 6.10787   1
   0  -9   4 -4.0380 2.96584  -3
   0   9  11 -4.0380 2.96584   1
  -1  -9   3 59.1896 5.22580  -3
   1   9  11 59.1896 5.22580   1
  -2  -9   2 41.2505 7.09680  -3
   2   9  11 41.2505 7.09680   1
   8   3   8 112.462 15.7629  -4
   4   9   0 112.462 15.7629  -3
   8   3   1 112.462 15.7629  -2
   4   9  11 112.462 15.7629   1
   5   9   0 6.09247 3.90946  -3
   5   9  11 6.09247 3.90946   1
   6   9   1 5.88240 3.32523  -3
   6   9  11 5.88240 3.32523   1
   7   9   2 15.8083 2.39772  -3
   7   9  11 15.8083 2.39772   1
   8   9   3 10.5925 6.07499  -3
   8   9  11 10.5925 6.07499   1
   5 -10   7 -0.1492 7.26580  -3
  -7   8   9 -0.1492 7.26580  -2
  -5  10  11 -0.1492 7.26580   1
   4 -10   6 5.32125 4.79790  -3
  -4  10  11 5.32125 4.79790   1
  -3  10  11 13.2045 3.20465   1
   2 -10   5 18.8195 4.82683  -3
  -2  10  11 18.8195 4.82683   1
   1 -10   4 9.28436 3.24753  -3
  -1  10  11 9.28436 3.24753   1
   8  -2   8 34.7273 4.55058  -4
   0 -10   3 34.7273 4.55058  -3
  -8   2   3 34.7273 4.55058  -2
   0  10  11 34.7273 4.55058   1
  -1 -10   2 23.8903 3.70569  -3
   1  10  11 23.8903 3.70569   1
  -2 -10   1 -7.7900 4.05888  -3
   2  10  11 -7.7900 4.05888   1
   3  10   0 3.28608 6.97580  -3
   3  10  11 3.28608 6.97580   1
   4  10   0 8.76177 6.68105  -3
   4  10  11 8.76177 6.68105   1
   9   4   8 1.22645 5.87375  -4
   5  10   1 1.22645 5.87375  -3
   5  10  11 1.22645 5.87375   1
   6  10   2 -26.046 4.34087  -3
   6  10  11 -26.046 4.34087   1
   7  10   3 15.5740 3.85831  -3
   7  10  11 15.5740 3.85831   1
   8  10   4 3.19085 3.22371  -3
   8  10  11 3.19085 3.22371   1
   9  10  11 40.5635 4.62224   1
   3 -11   5 3.69704 3.60803  -3
  -3  11  11 3.69704 3.60803   1
   2 -11   4 1.82996 3.26531  -3
  -2  11  11 1.82996 3.26531   1
   1 -11   3 15.4801 3.20961  -3
  -1  11  11 15.4801 3.20961   1
   0 -11   2 0.94430 3.30327  -3
   0  11  11 0.94430 3.30327   1
   9  -1   8 28.0069 7.58903  -4
  -1 -11   1 28.0069 7.58903  -3
  -9   1   1 28.0069 7.58903  -2
   1  11  11 28.0069 7.58903   1
   2  11  11 29.9864 3.92192   1
   3  11   0 14.1112 3.96253  -3
   3  11  11 14.1112 3.96253   1
   4  11   1 69.1749 6.30023  -3
   4  11  11 69.1749 6.30023   1
   5  11   2 10.0661 2.51785  -3
   5  11  11 10.0661 2.51785   1
   6  11   3 -0.0679 5.20960  -3
   6  11  11 -0.0679 5.20960   1
   7  11   4 15.8810 4.43560  -3
   7  11  11 15.8810 4.43560   1
   8  11  11 6.44469 3.55125   1
   9  -6   8 17.6823 4.54510  -4
   3 -12   4 17.6823 4.54510  -3
  -9   6   5 17.6823 4.54510  -2
  -3  12  11 17.6823 4.54510   1
   2 -12   3 3.25528 3.96851  -3
  -2  12  11 3.25528 3.96851   1
   1 -12   2 3.62096 3.73199  -3
  -1  12  11 3.62096 3.73199   1
  -1 -12   1 -2.2471 7.15804  -3
   1  12  11 -2.2471 7.15804   1
   3  12   1 1.19390 3.00151  -3
   3  12  11 1.19390 3.00151   1
   4  12   2 0.79535 2.53891  -3
   4  12  11 0.79535 2.53891   1
   5  12   3 -2.7061 3.06749  -3
   5  12  11 -2.7061 3.06749   1
   6  12   4 4.18576 4.20351  -3
   6  12  11 4.18576 4.20351   1
   7  12  11 6.33677 3.39534   1
  -1  13  11 30.9194 4.68596   1
   0 -13   1 21.2327 8.81826  -3
   0  13  11 21.2327 8.81826   1
   1  13   0 2.26924 3.95283  -3
   1  13  11 2.26924 3.95283   1
   2  13   1 2.45159 4.32053  -3
   2  13  11 2.45159 4.32053   1
   3  13   2 -1.1274 6.04739  -3
   3  13  11 -1.1274 6.04739   1
  11   2   7 50.4850 11.8034  -4
   4  13   3 50.4850 11.8034  -3
  11   2   4 50.4850 11.8034  -2
   4  13  11 50.4850 11.8034   1
   5  13   4 -6.1554 9.52205  -3
   5  13  11 -6.1554 9.52205   1
  -2 -10  12 11.2330 5.39319   1
  -7   2  16 21.0037 10.7628  -4
   1  10  21 21.0037 10.7628  -3
   7  -2  20 21.0037 10.7628  -2
  -1 -10  12 21.0037 10.7628   1
   1  10  21 12.3533 8.15469  -3
  -1 -10  12 12.3533 8.15469   1
   0  10  20 3.39039 8.18324  -3
   7  -3  19 3.39039 8.18324  -2
   0 -10  12 3.39039 8.18324   1
  -1  10  19 21.0504 5.74886  -3
   1 -10  12 21.0504 5.74886   1
  -2  10  18 4.31381 8.05041  -3
   2 -10  12 4.31381 8.05041   1
  -7  -2  15 -4.3793 6.57470  -4
  -4  -9  12 -4.3793 6.57470   1
   3   9  22 10.0435 8.17497  -3
  -3  -9  12 10.0435 8.17497   1
   2   9  21 -1.5898 4.36440  -3
  -2  -9  12 -1.5898 4.36440   1
   1   9  20 6.94704 4.17811  -3
  -1  -9  12 6.94704 4.17811   1
   0   9  19 9.83997 7.87097  -3
   0  -9  12 9.83997 7.87097   1
  -6   4  15 41.8337 11.3222  -4
  -1   9  18 41.8337 11.3222  -3
   6  -4  17 41.8337 11.3222  -2
   1  -9  12 41.8337 11.3222   1
   2  -9  12 7.68955 3.65103   1
  -3   9  17 19.4910 8.16129  -3
   3  -9  12 19.4910 8.16129   1
  -4   9  16 12.6055 4.85000  -3
   4  -9  12 12.6055 4.85000   1
  -5  -8  12 -5.4804 2.78564   1
   4   8  22 15.0423 7.74066  -3
  -4  -8  12 15.0423 7.74066   1
   4   8  22 26.8308 9.56567  -3
   6   2  22 26.8308 9.56567  -2
  -4  -8  12 26.8308 9.56567   1
  -6  -1  15 27.2064 5.82139  -4
   3   8  21 27.2064 5.82139  -3
   6   1  21 27.2064 5.82139  -2
  -3  -8  12 27.2064 5.82139   1
   2   8  20 14.2471 4.69219  -3
  -2  -8  12 14.2471 4.69219   1
   0  -8  12 41.5321 5.23483   1
   1  -8  12 31.5012 7.30980   1
  -5   5  15 73.2403 9.53142  -4
  -2   8  17 73.2403 9.53142  -3
   5  -5  15 73.2403 9.53142  -2
   2  -8  12 73.2403 9.53142   1
  -3   8  16 4.38460 3.96100  -3
   3  -8  12 4.38460 3.96100   1
  -4   8  15 9.89474 2.47554  -3
   4  -8  12 9.89474 2.47554   1
  -5   8  14 18.7125 4.18353  -3
   5  -8  12 18.7125 4.18353   1
  -6   8  13 1.52381 3.89815  -3
   6  -8  12 1.52381 3.89815   1
   6   7  23 5.62222 6.54720  -3
  -6  -7  12 5.62222 6.54720   1
   5   7  22 2.42665 4.37012  -3
  -5  -7  12 2.42665 4.37012   1
   4   7  21 20.4896 4.20717  -3
  -4  -7  12 20.4896 4.20717   1
   3   7  20 7.83942 5.98829  -3
  -3  -7  12 7.83942 5.98829   1
   2   7  19 4.61882 6.83230  -3
  -2  -7  12 4.61882 6.83230   1
   5  -1  18 32.2149 8.69572  -2
  -1  -7  12 32.2149 8.69572   1
   0  -7  12 -3.9761 2.68384   1
  -1   7  17 39.4017 6.02892  -3
   1  -7  12 39.4017 6.02892   1
  -2   7  16 -2.9331 3.73588  -3
   2  -7  12 -2.9331 3.73588   1
  -3   7  15 -0.9588 3.11124  -3
   4  -6  13 -0.9588 3.11124  -2
   3  -7  12 -0.9588 3.11124   1
  -4   7  14 -4.7957 7.37379  -4
  -4   7  14 -4.7957 7.37379  -3
   4  -7  12 -4.7957 7.37379  -2
   4  -7  12 -4.7957 7.37379   1
  -5   7  13 -0.1851 4.24889  -3
   5  -7  12 -0.1851 4.24889   1
   6  -7  12 3.57385 1.92671   1
  -7   7  12 5.47032 4.13636  -3
   7  -7  12 5.47032 4.13636   1
  -7  -6  12 7.14385 4.77207   1
  -5  -5  15 25.8992 8.40304  -4
   6   6  22 25.8992 8.40304  -3
   5   5  23 25.8992 8.40304  -2
  -6  -6  12 25.8992 8.40304   1
   6   6  22 24.3378 7.87505  -3
  -6  -6  12 24.3378 7.87505   1
   5   6  21 -6.3734 4.86846  -3
  -5  -6  12 -6.3734 4.86846   1
  -5  -4  14 10.4249 7.73800  -4
   5   6  21 10.4249 7.73800  -3
   5   4  22 10.4249 7.73800  -2
  -5  -6  12 10.4249 7.73800   1
   4   6  20 15.7731 6.01125  -3
  -4  -6  12 15.7731 6.01125   1
   3   6  19 50.5204 9.75147  -3
  -3  -6  12 50.5204 9.75147   1
  -2  -6  12 7.53281 2.53044   1
   1   6  18 10.8580 7.86002  -3
   4  -1  17 10.8580 7.86002  -2
  -1  -6  12 10.8580 7.86002   1
  -4   2  14 48.9098 7.38832  -4
   0   6  17 48.9098 7.38832  -3
   4  -2  16 48.9098 7.38832  -2
   0  -6  12 48.9098 7.38832   1
  -1   6  16 18.7213 3.80153  -3
   1  -6  12 18.7213 3.80153   1
  -2   6  15 8.72293 1.47248  -3
   2  -6  12 8.72293 1.47248   1
  -3   6  14 -0.8625 2.35261  -3
   3  -6  12 -0.8625 2.35261   1
  -3   7  14 37.1005 5.79695  -4
   3  -7  11 37.1005 5.79695  -2
   4  -6  12 37.1005 5.79695   1
  -3   8  14 103.748 11.0288  -4
   3  -8  10 103.748 11.0288  -2
   5  -6  12 103.748 11.0288   1
  -6   6  12 2.14541 4.36731  -3
   6  -6  12 2.14541 4.36731   1
  -7   6  11 8.43104 2.88890  -3
   7  -6  12 8.43104 2.88890   1
  -8   6  10 0.63987 3.28337  -3
   8  -6  12 0.63987 3.28337   1
   7   5  22 21.0594 3.58928  -3
  -7  -5  12 21.0594 3.58928   1
   6   5  21 2.97425 1.96184  -3
  -6  -5  12 2.97425 1.96184   1
   5   5  20 70.3731 45.9333  -3
  -5  -5  12 70.3731 45.9333   1
  -4  -3  14 35.5351 5.68141  -4
   4   3  20 35.5351 5.68141  -2
  -4  -5  12 35.5351 5.68141   1
  -3  -5  12 41.4414 5.96201   1
   2   5  18 7.65570 4.36851  -3
  -2  -5  12 7.65570 4.36851   1
   1   5  17 3.88992 4.00270  -3
  -1  -5  12 3.88992 4.00270   1
  -3   2  14 17.8777 6.70638  -4
   0   5  16 17.8777 6.70638  -3
   3  -2  15 17.8777 6.70638  -2
   0  -5  12 17.8777 6.70638   1
   0   5  16 13.8034 5.25971  -3
   0  -5  12 13.8034 5.25971   1
  -3   3  14 5.70771 4.59946  -4
  -1   5  15 5.70771 4.59946  -3
   3  -3  14 5.70771 4.59946  -2
   1  -5  12 5.70771 4.59946   1
  -1   5  15 14.8588 2.55748  -3
   3  -3  14 14.8588 2.55748  -2
   1  -5  12 14.8588 2.55748   1
  -2   5  14 -1.4342 19.1061  -3
   2  -5  12 -1.4342 19.1061   1
  -3   5  13 1.92672 3.05186  -3
   3  -5  12 1.92672 3.05186   1
  -4   5  13 -0.0916 3.56682  -3
   4  -5  12 -0.0916 3.56682   1
  -6   5  11 26.0928 5.56718  -3
   2  -9   8 26.0928 5.56718  -2
   6  -5  12 26.0928 5.56718   1
  -7   5  10 24.7524 4.11098  -3
   7  -5  12 24.7524 4.11098   1
  -8   5   9 11.5865 5.69666  -3
   8  -5  12 11.5865 5.69666   1
   7   4  21 2.16593 1.98144  -3
  -7  -4  12 2.16593 1.98144   1
   6   4  20 0.91185 7.33061  -3
  -6  -4  12 0.91185 7.33061   1
  -5  -4  12 -4.3562 1.59122   1
  -4  -4  12 1.46696 1.22768   1
  -3  -2  14 147.020 9.68228  -4
   3   4  18 147.020 9.68228  -3
   3   2  18 147.020 9.68228  -2
  -3  -4  12 147.020 9.68228   1
   2   4  17 97.1387 7.84326  -3
  -2  -4  12 97.1387 7.84326   1
   1   4  16 94.1055 7.10463  -3
  -1  -4  12 94.1055 7.10463   1
   0   4  15 66.8765 6.89908  -3
   0  -4  12 66.8765 6.89908   1
   1  -4  12 1.27795 0.99776   1
   2  -4  12 69.8097 5.10302  -2
   2  -4  12 69.8097 5.10302   1
  -3   4  13 291.738 22.3804  -3
   3  -4  12 291.738 22.3804   1
  -4   4  12 25.5200 3.21672  -3
   4  -4  12 25.5200 3.21672   1
  -5   4  11 107.268 8.69016  -3
   5  -4  12 107.268 8.69016   1
  -6   4  10 18.9365 2.77148  -3
   6  -4  12 18.9365 2.77148   1
  -1  10  13 72.5511 6.61829  -4
  -7   4   9 72.5511 6.61829  -3
   1 -10   6 72.5511 6.61829  -2
   7  -4  12 72.5511 6.61829   1
  -1  11  13 14.7551 6.88991  -4
   1 -11   5 14.7551 6.88991  -2
   8  -4  12 14.7551 6.88991   1
  -9   4   8 23.5131 7.55038  -3
   9  -4  12 23.5131 7.55038   1
   8   3  21 4.43168 7.23992  -3
  -8  -3  12 4.43168 7.23992   1
   7   3  20 -17.603 6.96289  -3
  -7  -3  12 -17.603 6.96289   1
  -3  -7  14 -21.206 47.0709  -4
   3   7  22 -21.206 47.0709  -2
  -7  -3  12 -21.206 47.0709   1
  -6  -3  12 -3.5790 4.37876   1
  -5  -3  12 11.2653 2.27493   1
   4   3  18 188.434 13.6551  -3
  -4  -3  12 188.434 13.6551   1
   3   3  17 4.86657 1.73817  -3
  -3  -3  12 4.86657 1.73817   1
   2   1  16 95.9796 12.8063  -2
  -2  -3  12 95.9796 12.8063   1
   2   3  16 127.579 12.5174  -3
   2   1  16 127.579 12.5174  -2
  -2  -3  12 127.579 12.5174   1
   1   3  15 33.6870 4.60110  -3
  -1  -3  12 33.6870 4.60110   1
   1   3  15 64.6185 8.85206  -3
   2   0  15 64.6185 8.85206  -2
  -1  -3  12 64.6185 8.85206   1
   0  -3  12 55.9520 3.94566   1
   1  -3  12 -0.4125 0.87497   1
  -2   3  13 2.43202 1.82412  -3
   2  -3  12 2.43202 1.82412   1
  -1   5  13 89.4202 7.07841  -4
  -3   3  12 89.4202 7.07841  -3
   1  -5  10 89.4202 7.07841  -2
   3  -3  12 89.4202 7.07841   1
  -4   3  11 -2.5168 6.42994  -3
   4  -3  12 -2.5168 6.42994   1
  -5   3  10 3.69537 2.20101  -3
   5  -3  12 3.69537 2.20101   1
  -6   3   9 53.3361 8.82432  -3
   6  -3  12 53.3361 8.82432   1
   7  -3  12 13.4043 2.27463   1
   0  11  13 17.9245 5.52964  -4
   0 -11   4 17.9245 5.52964  -2
   8  -3  12 17.9245 5.52964   1
  -9   3   7 -3.3842 4.49969  -3
   0 -12   3 -3.3842 4.49969  -2
   9  -3  12 -3.3842 4.49969   1
   0  12  13 8.47754 4.46776  -4
  -9   3   7 8.47754 4.46776  -3
   9  -3  12 8.47754 4.46776   1
  -8  -2  12 51.7956 6.29819   1
  -7  -2  12 -6.4848 1.48666   1
   6   2  19 10.3952 7.76239  -3
   2   6  20 10.3952 7.76239  -2
  -6  -2  12 10.3952 7.76239   1
  -2  -5  13 27.7177 4.00530  -4
   5   2  18 27.7177 4.00530  -3
   2   5  19 27.7177 4.00530  -2
  -5  -2  12 27.7177 4.00530   1
   5   2  18 17.7478 8.15371  -3
   2   5  19 17.7478 8.15371  -2
  -5  -2  12 17.7478 8.15371   1
   4   2  17 5.58814 2.22708  -3
  -4  -2  12 5.58814 2.22708   1
   3   2  16 -0.2000 2.23624  -3
  -3  -2  12 -0.2000 2.23624   1
   2   2  15 10.1934 2.34443  -3
  -2  -2  12 10.1934 2.34443   1
  -1   0  13 49.4700 4.57677  -4
   1   0  14 49.4700 4.57677  -2
  -1  -2  12 49.4700 4.57677   1
  -1   1  13 143.539 14.0550  -4
   1  -1  13 143.539 14.0550  -2
   0  -2  12 143.539 14.0550   1
  -1   2  13 42.1729 3.96562  -3
   1  -2  12 42.1729 3.96562   1
  -2   2  12 40.9258 3.62035  -3
   2  -2  12 40.9258 3.62035   1
  -3   2  11 62.4431 5.88792  -3
   3  -2  12 62.4431 5.88792   1
   0   6  13 57.4050 6.79018  -4
  -4   2  10 57.4050 6.79018  -3
   0  -6   8 57.4050 6.79018  -2
   4  -2  12 57.4050 6.79018   1
   0  -7   7 23.7206 6.16839  -2
   5  -2  12 23.7206 6.16839   1
  -5   2   9 13.0043 4.50603  -3
   0  -7   7 13.0043 4.50603  -2
   5  -2  12 13.0043 4.50603   1
  -6   2   9 10.8071 5.08435  -3
   6  -2  12 10.8071 5.08435   1
  -7   2   8 8.90310 2.76456  -3
   7  -2  12 8.90310 2.76456   1
  -8   2   7 0.33667 2.13370  -3
   8  -2  12 0.33667 2.13370   1
  -9   2   6 55.5855 8.66823  -3
  -1 -12   2 55.5855 8.66823  -2
[truncated: 219,135 more chars]
