# Supplementary material for: Synthesis, structure, and theoretical studies of a calcium complex of a unique dianion derived from 1-methyl­pyrrolidin-2-one
Source: Acta Crystallogr E Crystallogr Commun. 2021 Jan 1;77(Pt 1):70–4. doi: 10.1107/S205698902001628X (PMC7784048; doi:10.1107/S205698902001628X)
Supplement: Supplementary file 2 [file e-77-00070-Isup3.hkl]

data_I                                                                          
_shelx_title ' shelxt_a.res in P-1'                                             
_shelx_refln_list_code          4                                               
_shelx_F_calc_maximum      203.99                                               
_exptl_crystal_F_000       732.00                                               
_reflns_d_resolution_high  0.7500                                               
                                                                                
loop_                                                                           
 _space_group_symop_operation_xyz                                               
 'x, y, z'                                                                      
 '-x, -y, -z'                                                                   
                                                                                
_cell_length_a     8.6686                                                       
_cell_length_b    10.5190                                                       
_cell_length_c    18.9978                                                       
_cell_angle_alpha  75.488                                                       
_cell_angle_beta   76.847                                                       
_cell_angle_gamma  80.905                                                       
                                                                                
_shelx_F_squared_multiplier     1.000                                           
                                                                                
loop_                                                                           
 _refln_index_h                                                                 
 _refln_index_k                                                                 
 _refln_index_l                                                                 
 _refln_F_squared_calc                                                          
 _refln_F_squared_meas                                                          
 _refln_F_squared_sigma                                                         
 _refln_observed_status                                                         
   2   0   0       4623.91       3939.41       239.10 o                         
   3   0   0        572.03        613.92        31.96 o                         
   4   0   0       1172.53       1134.47        69.16 o                         
   5   0   0        165.92        108.11        47.70 o                         
   6   0   0        291.07        266.19        18.44 o                         
   7   0   0         48.10          6.29         4.95 o                         
   8   0   0        396.44        438.61        64.68 o                         
   9   0   0        142.44         94.38       108.10 o                         
  11   0   0         69.11         31.67        32.73 o                         
 -11   1   0          7.17          5.83        11.42 o                         
 -10   1   0          3.33         12.21        12.54 o                         
  -8   1   0         45.81         29.30        67.20 o                         
  -8   1   0        117.80        101.08        30.89 o                         
  -7   1   0         48.63         33.67         6.69 o                         
  -6   1   0         24.70         10.39        12.09 o                         
  -5   1   0        433.24        405.20        26.23 o                         
  -4   1   0        259.73        178.68        11.09 o                         
  -3   1   0          0.03          5.36         2.46 o                         
  -2   1   0         35.59         27.75         3.40 o                         
  -1   1   0          0.42          9.10         3.63 o                         
   1   1   0        119.38         74.83         6.67 o                         
   2   1   0          6.13          9.65         2.40 o                         
   3   1   0          6.64          7.07         2.64 o                         
   4   1   0        324.75        258.20        14.91 o                         
   5   1   0       1905.26       1520.14        98.23 o                         
   7   1   0         47.19         35.90        76.46 o                         
   8   1   0         49.94         51.50         6.68 o                         
   9   1   0         45.78         36.40         9.75 o                         
  10   1   0         12.86         18.91        18.41 o                         
  11   1   0         11.05          5.42        33.57 o                         
 -10   2   0         19.98         34.15        21.92 o                         
  -9   2   0         45.62         35.58        20.89 o                         
  -8   2   0         43.30         73.37        27.84 o                         
  -7   2   0        366.56        253.14       106.04 o                         
  -7   2   0        103.96        200.33        38.15 o                         
  -6   2   0         41.33         51.93         5.45 o                         
  -5   2   0        184.20        130.46         8.48 o                         
  -4   2   0         78.10        145.11        11.87 o                         
  -3   2   0       3601.63       3264.92       175.44 o                         
  -3   2   0       1278.88       1398.18       208.03 o                         
  -2   2   0        537.60        810.79        45.84 o                         
  -1   2   0         42.72         31.06         2.79 o                         
   0   2   0       6433.93       6024.09       432.06 o                         
   1   2   0        350.98        321.61        16.68 o                         
   2   2   0       5848.19       6473.85      1351.64 o                         
   3   2   0         82.97         33.73         4.60 o                         
   4   2   0        224.59        241.04        13.21 o                         
   5   2   0         27.54         28.32         6.15 o                         
   6   2   0        164.32        140.38        14.60 o                         
   7   2   0        342.82        213.94        36.44 o                         
   7   2   0          2.34        343.34       127.78 o                         
   8   2   0         86.80        184.31        32.96 o                         
   8   2   0        147.51        115.07        19.92 o                         
   9   2   0          3.52         68.26        15.19 o                         
  10   2   0         19.07         12.05        12.99 o                         
  11   2   0         49.68         48.14        15.95 o                         
 -10   3   0         88.54         80.52        17.92 o                         
  -9   3   0          5.53         61.46        16.79 o                         
  -8   3   0         10.90          0.87        26.46 o                         
  -7   3   0        257.26        244.11        22.86 o                         
  -6   3   0        247.77        217.22        17.90 o                         
  -5   3   0       1053.77       1065.18        63.56 o                         
  -4   3   0        102.89        122.40         9.48 o                         
  -3   3   0        291.00        243.17        17.30 o                         
  -2   3   0         45.00         91.04        15.84 o                         
  -1   3   0        957.21       1045.35        53.00 o                         
   0   3   0        220.91        177.06         9.87 o                         
   1   3   0        834.27       1335.13       121.98 o                         
   2   3   0        283.12        319.18        16.99 o                         
   3   3   0        338.21        283.73        17.99 o                         
   4   3   0        124.66        111.73        12.38 o                         
   5   3   0        174.26        180.12        12.58 o                         
   6   3   0         61.72         57.85         7.44 o                         
   7   3   0         37.03         23.53        18.24 o                         
   8   3   0         18.57         -0.46        10.21 o                         
   9   3   0        104.21         69.48        25.11 o                         
   9   3   0         38.45         42.13        14.25 o                         
   9   3   0        107.12         57.59        34.00 o                         
  10   3   0          9.10        -10.14        10.14 o                         
  11   3   0          0.37         -4.53        12.79 o                         
  -9   4   0         20.94        -15.87        26.77 o                         
  -8   4   0          2.97          9.35         4.02 o                         
  -7   4   0        110.99         97.86         9.59 o                         
  -6   4   0         69.54         40.19        14.18 o                         
  -5   4   0       2089.97       2203.95       130.54 o                         
  -4   4   0        659.14        855.66        52.91 o                         
  -3   4   0         31.60          5.21         6.53 o                         
  -2   4   0       2060.62       2026.10       111.71 o                         
  -1   4   0         54.14         31.59         3.31 o                         
   0   4   0       2493.32       2758.37       413.09 o                         
   0   4   0       3185.52       3786.00       488.45 o                         
   1   4   0        302.62        335.37        18.21 o                         
   2   4   0        494.55        491.42        25.83 o                         
   3   4   0        541.33        580.84        45.17 o                         
   4   4   0       2173.11       2330.79       158.70 o                         
   5   4   0        656.75        649.98        62.01 o                         
   6   4   0        295.39        415.98        34.47 o                         
   7   4   0         70.12         36.88        10.77 o                         
   8   4   0         70.17         71.40        11.47 o                         
   9   4   0         23.19         15.51        11.02 o                         
  11   4   0        122.51        149.39        35.35 o                         
  -9   5   0        153.45        175.63        26.50 o                         
  -8   5   0         93.17        130.95        35.40 o                         
  -7   5   0        121.97        105.08        10.43 o                         
  -6   5   0         37.77         64.26         9.97 o                         
  -5   5   0         42.02        239.66        26.90 o                         
  -4   5   0        149.73        266.99        42.53 o                         
  -4   5   0        112.30        283.34        80.47 o                         
  -3   5   0         36.58         26.01         5.92 o                         
  -2   5   0        366.12        348.68        34.64 o                         
  -1   5   0          5.64          0.84         6.18 o                         
   0   5   0         13.05          7.33         3.95 o                         
   1   5   0       1256.90       1473.87        88.47 o                         
   2   5   0        774.01        621.54        81.16 o                         
   3   5   0       2143.70       2201.86       119.81 o                         
   4   5   0        140.67        145.80        10.41 o                         
   5   5   0         42.25          3.12         9.57 o                         
   6   5   0        339.99        298.12        43.53 o                         
   7   5   0         10.75         -5.84        17.70 o                         
   8   5   0         39.88         14.77        12.42 o                         
   9   5   0          6.43         27.39         8.00 o                         
  10   5   0          0.51         -0.09         8.85 o                         
  -9   6   0         41.60         -3.12        20.36 o                         
  -8   6   0         70.43         54.72        32.36 o                         
  -7   6   0        434.29        539.69        79.72 o                         
  -7   6   0        415.66        441.02        45.78 o                         
  -6   6   0          7.79         31.27        11.83 o                         
  -5   6   0        632.14        778.31        75.48 o                         
  -4   6   0        233.10        283.66        18.68 o                         
  -3   6   0        638.86        560.18        96.92 o                         
  -2   6   0        585.81        535.24        58.46 o                         
  -1   6   0        195.14        189.42        12.84 o                         
   0   6   0        117.59        128.71        11.42 o                         
   1   6   0        229.54        186.74        13.82 o                         
   2   6   0        686.56        632.05        48.88 o                         
   3   6   0        915.11        950.16       123.95 o                         
   4   6   0        565.15        684.93        47.78 o                         
   5   6   0          9.60         -7.30         7.30 o                         
   6   6   0         48.62         28.48        10.39 o                         
   8   6   0        445.22        188.21       158.91 o                         
   9   6   0         66.78         64.95        11.38 o                         
  10   6   0         32.49         26.29        14.55 o                         
  -8   7   0         11.96         19.42        12.03 o                         
  -7   7   0         30.22         45.61        33.29 o                         
  -6   7   0        313.66        382.61        93.75 o                         
  -5   7   0         13.36         17.64        18.23 o                         
  -4   7   0         87.99        139.09        20.44 o                         
  -3   7   0         26.08         35.62         9.65 o                         
  -2   7   0        103.90        105.22        15.03 o                         
  -1   7   0         42.97         31.29        10.48 o                         
   0   7   0         34.96         34.53         4.82 o                         
   1   7   0        277.70        256.04        20.64 o                         
   2   7   0       1117.82       1033.42        99.49 o                         
   3   7   0         16.14         11.24         8.33 o                         
   3   7   0         37.11         36.66        21.46 o                         
   4   7   0         48.47         66.04        72.30 o                         
   5   7   0        109.89        159.66        15.99 o                         
   6   7   0         22.89         -1.18        23.85 o                         
   7   7   0         13.86         23.52         7.37 o                         
   8   7   0          5.53          3.84        24.60 o                         
   9   7   0         86.40         96.59        17.37 o                         
  10   7   0         16.89         11.15        11.14 o                         
  -8   8   0         19.84         65.40        35.64 o                         
  -7   8   0         96.11        103.21        14.70 o                         
  -6   8   0          7.12        -17.99        27.29 o                         
  -5   8   0        152.89        179.98        23.79 o                         
  -4   8   0        159.73        154.93        16.39 o                         
  -3   8   0        226.95        245.53        25.90 o                         
  -2   8   0        227.68        246.29        27.75 o                         
  -1   8   0          5.19          6.54         7.92 o                         
   0   8   0        163.12        106.33        26.30 o                         
   1   8   0        139.10        136.00        12.67 o                         
   2   8   0        289.34        263.00        19.72 o                         
   3   8   0         20.75         23.74         6.13 o                         
   4   8   0         17.14         43.04        10.94 o                         
   5   8   0         31.85         61.77        14.26 o                         
   6   8   0         42.61         55.60         9.56 o                         
   7   8   0        138.20        230.63        17.01 o                         
   8   8   0         13.94          0.41        11.28 o                         
   9   8   0         16.01          8.89        11.34 o                         
  -7   9   0          2.71         -2.65        17.79 o                         
  -6   9   0          1.47         46.92        14.38 o                         
  -5   9   0         39.50         12.55        10.29 o                         
  -4   9   0        247.82        208.59        35.58 o                         
  -3   9   0        219.57        192.72        39.79 o                         
  -2   9   0          7.03         -7.21         7.21 o                         
  -1   9   0         14.33         24.48        14.58 o                         
   0   9   0         78.00         47.95        11.34 o                         
   1   9   0        155.71        133.56        14.08 o                         
   2   9   0        218.96        171.22        16.60 o                         
   3   9   0          0.13         29.33         9.80 o                         
   4   9   0          3.61         33.46         5.80 o                         
   5   9   0          8.55         27.04         7.23 o                         
   6   9   0         54.44         68.23        24.96 o                         
   7   9   0         82.01        121.70        17.66 o                         
   8   9   0          4.04        -11.03        11.03 o                         
   9   9   0          3.05        -15.78        15.78 o                         
  -6  10   0          2.23          8.24        11.44 o                         
  -5  10   0         12.43         15.26        14.42 o                         
  -4  10   0         83.81        118.74        21.15 o                         
  -3  10   0         35.41         -0.79        25.05 o                         
  -2  10   0        129.95        150.01        34.63 o                         
  -1  10   0          3.89         -0.25        10.78 o                         
   0  10   0         18.13         18.49         7.86 o                         
   1  10   0        171.92        160.33        18.49 o                         
   2  10   0        220.16        265.19        49.54 o                         
   2  10   0        192.48        175.07        38.50 o                         
   2  10   0        170.15        194.06       137.20 o                         
   3  10   0        177.61        204.47       142.71 o                         
   4  10   0        207.33        246.38        43.67 o                         
   5  10   0          5.08         11.56        11.31 o                         
   6  10   0        187.02        168.08        20.16 o                         
   7  10   0         45.10         34.92        14.20 o                         
  -5  11   0         29.75         43.21        15.38 o                         
  -4  11   0          0.39         -9.50         9.92 o                         
  -3  11   0         24.13         13.06        13.68 o                         
  -2  11   0        162.57        144.08        20.48 o                         
   0  11   0         84.97         39.59        11.61 o                         
   1  11   0          7.75         17.30        24.94 o                         
   2  11   0          2.83         -4.82         6.32 o                         
   3  11   0         10.40         10.18        26.24 o                         
   4  11   0          3.09         30.90        12.62 o                         
   5  11   0          1.24         -8.31         8.31 o                         
   6  11   0         80.38         80.47        14.16 o                         
   7  11   0         20.13         -4.58        22.33 o                         
  -4  12   0         87.16         78.70        18.52 o                         
  -3  12   0         18.79          9.77        13.81 o                         
  -2  12   0          2.37          1.28        10.86 o                         
  -1  12   0         42.44         35.26        18.34 o                         
   0  12   0        180.68        183.41        28.81 o                         
   1  12   0          5.14          7.28         7.88 o                         
   2  12   0        194.85        237.87        31.75 o                         
   3  12   0        150.75        111.60        14.26 o                         
   4  12   0         50.77         44.66        17.18 o                         
   6  12   0          4.48         62.77        37.50 o                         
  -2  13   0         36.81         25.17         9.94 o                         
  -1  13   0         31.17         23.98        30.99 o                         
   0  13   0          4.33        -16.21        31.89 o                         
   2  13   0          1.33          0.99        21.44 o                         
   2  13   0          6.20         51.58        39.60 o                         
   3  13   0          6.63         -3.02        16.93 o                         
   4  13   0         16.15         40.60        21.94 o                         
  -3 -13   1          4.20          7.61        17.65 o                         
  -2 -13   1         27.65         20.31        26.37 o                         
   0 -13   1         10.13        -12.61        31.52 o                         
   1 -13   1         59.87         70.71        34.77 o                         
  -4 -12   1          8.67        -15.96        15.96 o                         
  -3 -12   1          1.58         -4.91        17.15 o                         
  -2 -12   1         27.22         10.32        19.35 o                         
  -1 -12   1         27.57          6.23        29.43 o                         
   0 -12   1         20.57          6.37        22.63 o                         
   1 -12   1          7.14          3.49        11.52 o                         
   2 -12   1         82.12         92.82        13.35 o                         
   3 -12   1         22.78         16.46        12.61 o                         
  -7 -11   1         10.03         14.06        23.07 o                         
  -6 -11   1         59.66        115.71        23.46 o                         
  -5 -11   1          4.95         14.04        21.29 o                         
  -4 -11   1          0.27         12.97         7.35 o                         
  -3 -11   1        125.52        111.06        17.44 o                         
  -2 -11   1         10.49          5.21         6.48 o                         
  -1 -11   1        131.04         89.94        29.93 o                         
   0 -11   1          5.40         -4.25        12.44 o                         
   2 -11   1         47.32         14.61        15.96 o                         
   3 -11   1         21.77         23.38        13.59 o                         
   4 -11   1          5.64         13.74        25.60 o                         
   5 -11   1         37.48         68.12        25.01 o                         
  -7 -10   1         25.82        -27.16        29.36 o                         
  -7 -10   1         25.65          5.99        13.03 o                         
  -6 -10   1         37.08         35.67        14.31 o                         
  -5 -10   1          5.57        -11.73        11.73 o                         
  -4 -10   1          2.65        149.46        26.12 o                         
  -3 -10   1        123.36         28.28        23.48 o                         
  -2 -10   1          3.67        247.10       145.08 o                         
  -2 -10   1         24.93         43.47        33.93 o                         
  -1 -10   1         14.52         13.23         7.23 o                         
   0 -10   1         40.36         33.03         8.78 o                         
   1 -10   1        434.63        432.95        36.50 o                         
   2 -10   1         66.25         66.31        28.63 o                         
   3 -10   1        188.73        247.03        26.82 o                         
   4 -10   1         26.91         15.67        17.08 o                         
   5 -10   1         15.82         26.97        14.56 o                         
   6 -10   1          9.03         28.73        12.81 o                         
  -8  -9   1         24.36         53.63        11.65 o                         
  -7  -9   1         61.53        -11.70        26.61 o                         
  -6  -9   1        422.78        400.00       234.27 o                         
  -5  -9   1         46.49         71.16         8.89 o                         
  -4  -9   1        117.36        128.36        11.47 o                         
  -3  -9   1        215.87        229.63        27.61 o                         
  -2  -9   1        223.61        119.23        32.61 o                         
  -1  -9   1        106.11        101.45        24.39 o                         
  -1  -9   1        319.69        141.92        22.26 o                         
   0  -9   1        309.17        313.37        26.33 o                         
   1  -9   1        170.42        163.96        21.70 o                         
   2  -9   1        182.65        140.32        27.49 o                         
   3  -9   1        478.17        557.99        53.50 o                         
   4  -9   1         37.10          7.08        21.94 o                         
   5  -9   1        134.31        121.11        17.87 o                         
   6  -9   1         61.93         48.62        14.53 o                         
   7  -9   1         15.11        -18.06        18.06 o                         
  -9  -8   1         17.50         10.47        11.09 o                         
  -8  -8   1         18.46         89.89        12.41 o                         
  -7  -8   1          2.47         23.88        13.86 o                         
  -6  -8   1         35.23         73.93         9.59 o                         
  -5  -8   1         53.56         60.26        30.78 o                         
  -5  -8   1         32.01         12.90        17.20 o                         
  -4  -8   1          4.76         -7.68         7.68 o                         
  -3  -8   1         56.53         31.69         6.75 o                         
  -2  -8   1        192.74        167.84        13.21 o                         
  -1  -8   1        321.37        301.94        32.17 o                         
   0  -8   1         77.81         57.75         9.60 o                         
   1  -8   1        512.72        529.96        36.79 o                         
   2  -8   1         75.56         69.65        14.93 o                         
   3  -8   1         69.03         79.12        11.73 o                         
   4  -8   1         23.44         13.41        10.87 o                         
   5  -8   1         40.51         31.66        14.15 o                         
   6  -8   1          8.71         34.06        17.07 o                         
   7  -8   1          0.03         -2.34        11.14 o                         
   8  -8   1         20.69         21.19        33.64 o                         
 -10  -7   1          6.52          8.42        11.31 o                         
  -9  -7   1         20.26         18.60        11.95 o                         
  -8  -7   1         15.46        -24.95        24.95 o                         
  -7  -7   1         14.54         45.79         7.64 o                         
  -6  -7   1         16.47         93.47        25.51 o                         
  -5  -7   1        188.00        177.87        18.35 o                         
  -4  -7   1        398.39        346.22        46.50 o                         
  -3  -7   1        526.35        512.03        33.11 o                         
  -2  -7   1        195.49        172.21        22.48 o                         
  -1  -7   1        184.92        183.93        13.75 o                         
   0  -7   1          9.97         -2.18         5.21 o                         
   1  -7   1        123.94        111.58        12.42 o                         
   2  -7   1         67.95         18.74        10.23 o                         
   3  -7   1         20.77         29.08         9.03 o                         
   4  -7   1        229.68        196.64        31.06 o                         
   5  -7   1        144.46        217.74        26.38 o                         
   6  -7   1        183.97        345.36        54.51 o                         
   7  -7   1         23.21         42.41        28.61 o                         
   8  -7   1         81.03         58.78        14.23 o                         
 -10  -6   1          5.50        -13.75        13.75 o                         
  -9  -6   1          2.42         34.13         8.37 o                         
  -8  -6   1         63.16         94.75        20.13 o                         
  -7  -6   1        180.83        189.85        23.38 o                         
  -6  -6   1          7.16          8.95         9.95 o                         
  -5  -6   1        103.33         23.00        11.02 o                         
  -4  -6   1         25.68         24.22         6.99 o                         
  -3  -6   1        122.65        119.93        18.53 o                         
  -2  -6   1        983.53        988.46        62.43 o                         
  -1  -6   1       1336.86       1379.83        95.50 o                         
   0  -6   1        866.30        868.21        55.20 o                         
   1  -6   1        136.09        128.65        10.28 o                         
   2  -6   1        159.69        162.01        18.54 o                         
   3  -6   1         63.36         48.57        12.54 o                         
   4  -6   1          0.82          9.44         5.64 o                         
   5  -6   1        102.17        117.79        19.01 o                         
   6  -6   1         58.56         56.93        13.46 o                         
   7  -6   1        162.95        164.73        22.33 o                         
   8  -6   1         42.76         56.94        20.78 o                         
   8  -6   1         45.53         38.37        33.42 o                         
   9  -6   1         17.88         20.60        21.26 o                         
 -10  -5   1         77.21        139.38        15.12 o                         
  -9  -5   1         36.85         84.70        10.14 o                         
  -8  -5   1        361.62        437.09        39.98 o                         
  -7  -5   1        698.38        846.15        72.64 o                         
  -6  -5   1        421.82        478.77        42.82 o                         
  -5  -5   1        748.68        819.81        60.48 o                         
  -4  -5   1        195.76        142.33        12.48 o                         
  -3  -5   1        584.64        482.48        30.50 o                         
  -2  -5   1       1170.73       1476.20       148.89 o                         
  -1  -5   1        299.17        330.94        73.00 o                         
  -1  -5   1       1022.50        973.21        93.53 o                         
   0  -5   1        546.71        587.31        35.58 o                         
   1  -5   1        321.24        348.62        25.19 o                         
   2  -5   1        378.13        461.12        44.41 o                         
   3  -5   1        585.20        686.16        53.69 o                         
   4  -5   1        641.45        822.19       181.07 o                         
   4  -5   1       1368.17       2344.06       310.36 o                         
   5  -5   1        708.84        884.10       121.57 o                         
   6  -5   1        275.47        352.61        25.75 o                         
   7  -5   1        291.19        281.12        23.47 o                         
   8  -5   1         45.25         75.07        30.24 o                         
   9  -5   1         17.08         12.02        28.58 o                         
 -10  -4   1          0.06         18.33        19.65 o                         
  -9  -4   1         81.05         75.97        13.64 o                         
  -8  -4   1         14.03         -8.99         8.99 o                         
  -7  -4   1         49.19         41.79        10.22 o                         
  -6  -4   1         76.32         29.83        13.48 o                         
  -5  -4   1         71.02        149.18        14.82 o                         
  -4  -4   1        911.49        996.42        61.68 o                         
  -3  -4   1         51.88         68.93         7.99 o                         
  -2  -4   1        340.31        355.99        19.22 o                         
  -1  -4   1        634.26        598.96        31.04 o                         
   0  -4   1       1573.10       1512.97       230.93 o                         
   0  -4   1       1646.30       1650.24       158.30 o                         
   1  -4   1        541.17        492.65        25.48 o                         
   2  -4   1        129.64        124.43         8.32 o                         
   3  -4   1        540.27        672.32        52.36 o                         
   4  -4   1        135.34        160.04        14.40 o                         
   5  -4   1       1017.84       1535.07        92.53 o                         
   6  -4   1         88.28         68.18         8.66 o                         
   7  -4   1         13.31         21.24        23.05 o                         
   8  -4   1         62.30         60.09         9.45 o                         
   9  -4   1         47.42         53.68        27.94 o                         
 -11  -3   1         21.88          7.32        13.72 o                         
  -9  -3   1         45.92        -11.85        17.48 o                         
  -8  -3   1        242.13        239.47        23.67 o                         
  -7  -3   1         75.46         44.31         9.97 o                         
  -6  -3   1          3.86          2.70         4.28 o                         
  -5  -3   1        294.41        227.12        14.56 o                         
  -4  -3   1        131.32        121.52        24.37 o                         
  -3  -3   1         51.02         68.65         5.87 o                         
  -2  -3   1          2.59          3.96         4.22 o                         
  -1  -3   1       1141.22       1134.71        74.00 o                         
   0  -3   1         85.89         98.04         5.87 o                         
   1  -3   1        587.87        775.52        49.81 o                         
   2  -3   1        605.89        542.37        74.54 o                         
   3  -3   1       1843.38       1799.98        99.01 o                         
   4  -3   1         54.30         65.34         5.88 o                         
   5  -3   1        660.99        805.62        56.51 o                         
   6  -3   1        399.31        380.01        52.24 o                         
   7  -3   1        232.91        208.06        16.40 o                         
   8  -3   1        168.75        219.72        41.42 o                         
   9  -3   1        118.05        135.47        21.12 o                         
  10  -3   1         20.93         15.23        14.99 o                         
 -11  -2   1          4.50         17.07        15.79 o                         
 -10  -2   1         17.35         31.89        14.17 o                         
  -9  -2   1         22.32         -8.10        15.86 o                         
  -8  -2   1        136.62        141.58        39.62 o                         
  -7  -2   1         58.76         72.96         8.36 o                         
  -6  -2   1        277.44        300.32        30.28 o                         
  -5  -2   1          3.67          4.80         6.05 o                         
  -4  -2   1         47.35         33.52         4.48 o                         
  -3  -2   1         10.20        132.69        46.02 o                         
  -2  -2   1       3682.67       4477.29       416.95 o                         
  -1  -2   1        748.90        750.49        38.60 o                         
   0  -2   1       8192.52       7438.00       376.11 o                         
   1  -2   1          0.91          5.80         2.13 o                         
   2  -2   1        951.05       1209.96        79.71 o                         
   3  -2   1        901.66       1046.98        52.85 o                         
   4  -2   1          1.56         28.36         5.55 o                         
   5  -2   1        467.18        484.07        29.98 o                         
   6  -2   1         20.05         28.20         4.41 o                         
   7  -2   1        696.78        876.48        84.24 o                         
   7  -2   1        941.51       1263.68       288.41 o                         
   8  -2   1         29.99         92.86        18.21 o                         
   8  -2   1        172.98        135.37        30.96 o                         
   9  -2   1          4.73          1.26        17.74 o                         
  10  -2   1         33.20         15.72        21.47 o                         
 -11  -1   1         26.81         14.19        26.92 o                         
 -10  -1   1        107.46        159.71        25.21 o                         
  -9  -1   1         98.45        118.02        14.34 o                         
  -8  -1   1        183.24        243.09        19.42 o                         
  -7  -1   1         58.92         43.06        26.21 o                         
  -6  -1   1        425.16        480.95        67.98 o                         
  -5  -1   1        107.45        104.30         7.97 o                         
  -4  -1   1       1827.14       1743.12        91.67 o                         
  -3  -1   1       1243.44       1162.09        64.00 o                         
  -2  -1   1        998.33        972.74        49.36 o                         
  -1  -1   1       1230.06       1409.10       131.59 o                         
   1  -1   1        723.35        942.67        50.88 o                         
   2  -1   1         19.20         21.85         3.89 o                         
   3  -1   1       8086.23       9723.42      1312.61 o                         
   4  -1   1       2204.89       2207.82       146.37 o                         
   5  -1   1        538.49        494.71        32.30 o                         
   6  -1   1        207.95        232.25        25.98 o                         
   7  -1   1        378.67        385.00        23.90 o                         
   8  -1   1        546.78        489.28        67.59 o                         
   9  -1   1         37.52        -65.16       110.58 o                         
  10  -1   1         42.12         45.34        11.25 o                         
  11  -1   1         19.96         30.77        11.79 o                         
 -11   0   1         13.96         -4.45        32.57 o                         
 -10   0   1          5.35         18.76        11.61 o                         
  -9   0   1          2.36         -7.79        10.86 o                         
  -8   0   1         69.87         89.92        17.94 o                         
  -7   0   1         33.35         34.95        11.94 o                         
  -6   0   1        471.34        406.43        26.97 o                         
  -5   0   1        914.93       1054.24        98.63 o                         
  -5   0   1        355.43        533.61        98.36 o                         
  -4   0   1        753.11        678.03        40.31 o                         
  -3   0   1          0.48          1.96         2.09 o                         
  -2   0   1        686.86        589.37        31.66 o                         
  -1   0   1         15.10         11.32         2.01 o                         
   1   0   1          2.75          8.82        10.87 o                         
   2   0   1        226.05        305.31        15.98 o                         
   3   0   1        148.98        130.22         7.51 o                         
   4   0   1        263.57        248.51        15.14 o                         
   5   0   1        665.59        483.54        89.23 o                         
   6   0   1        233.69        209.63        14.90 o                         
   7   0   1         85.77         68.38         7.89 o                         
   8   0   1         62.55         27.69        23.38 o                         
   9   0   1         26.86         31.85        27.63 o                         
   9   0   1         11.88        -23.08        23.08 o                         
   9   0   1         27.91         92.43       103.89 o                         
  10   0   1         34.69         40.51        31.01 o                         
  11   0   1          8.44        -22.57        29.78 o                         
 -10   1   1        123.89        168.60        32.57 o                         
  -8   1   1        125.85        164.02        17.30 o                         
  -7   1   1        368.10        311.95        32.53 o                         
  -6   1   1         10.75         -2.49        12.40 o                         
  -5   1   1          0.94         -3.91         6.42 o                         
  -4   1   1       2521.32       2691.62       169.20 o                         
  -3   1   1       1761.07       1689.40       157.93 o                         
  -2   1   1        486.11        439.45        22.83 o                         
  -1   1   1       3528.05       3372.26       175.66 o                         
   1   1   1       4722.92       5035.59       360.52 o                         
   2   1   1       1322.12       1185.66        58.09 o                         
   3   1   1        540.21        535.81        28.41 o                         
   4   1   1        924.01        923.72        55.24 o                         
   5   1   1        165.59        122.62        10.94 o                         
   6   1   1        213.60        482.23       133.57 o                         
   6   1   1        662.90        836.69       114.24 o                         
   7   1   1        723.59        631.47        49.13 o                         
   8   1   1          4.15         35.94         4.73 o                         
   9   1   1        175.56        119.97        11.82 o                         
  10   1   1         38.04         55.64        19.34 o                         
  11   1   1         97.89         92.15        24.54 o                         
 -10   2   1         43.63         36.59        17.56 o                         
  -9   2   1        136.46        143.09        27.19 o                         
  -8   2   1        164.79        228.03        39.37 o                         
  -8   2   1        154.87        127.25        29.37 o                         
  -7   2   1        300.31        260.06        64.77 o                         
  -6   2   1        170.80        213.06        19.93 o                         
  -5   2   1        183.99        199.12        14.02 o                         
  -4   2   1        847.26       1004.38        93.71 o                         
  -3   2   1          4.02         -3.79         3.79 o                         
  -2   2   1         74.88         91.36         6.67 o                         
  -1   2   1          2.77          1.01         2.28 o                         
   0   2   1        198.31        187.15        10.83 o                         
   1   2   1         23.47         28.15         2.98 o                         
   2   2   1      40157.21      42430.29      4103.08 o                         
   3   2   1        175.56        179.34        10.80 o                         
   4   2   1        707.83        716.07        34.46 o                         
   5   2   1         43.29         49.88         8.14 o                         
   6   2   1        121.54        116.44        14.59 o                         
   7   2   1         15.18         25.37         7.83 o                         
   8   2   1          5.14         -0.88        11.22 o                         
   9   2   1         17.64         23.33         6.74 o                         
  10   2   1          5.30         21.72        21.35 o                         
  11   2   1          4.48        -24.84        27.73 o                         
 -10   3   1        209.21        176.63        24.61 o                         
  -9   3   1         12.39         21.70        16.82 o                         
  -8   3   1         54.53         36.87        11.93 o                         
  -7   3   1        957.08        980.87        90.10 o                         
  -6   3   1        205.06        202.32        65.89 o                         
  -5   3   1         19.79         15.41         5.04 o                         
  -4   3   1       1207.33       1334.64        80.16 o                         
  -3   3   1       1574.14       1684.98       106.59 o                         
  -2   3   1        524.60        736.92        70.56 o                         
  -2   3   1        527.89        621.63        82.40 o                         
  -1   3   1        985.07       1202.77        66.25 o                         
   0   3   1          5.54         -0.99         2.44 o                         
   1   3   1       9509.09       9825.21       895.80 o                         
   2   3   1         89.53        168.26         9.96 o                         
   3   3   1       1272.84       1385.69       308.64 o                         
   3   3   1       1644.39       1685.96       218.25 o                         
   4   3   1        370.22        503.28        67.38 o                         
   4   3   1        574.23        562.25        75.18 o                         
   5   3   1        130.01        112.15         8.78 o                         
   6   3   1        138.83        110.04         9.58 o                         
   7   3   1       1122.41       1250.57       120.34 o                         
   8   3   1          3.74         12.77        13.10 o                         
   9   3   1         64.54         40.65        14.46 o                         
   9   3   1         71.70         17.16        23.19 o                         
  10   3   1         36.58         43.68        12.66 o                         
  11   3   1          0.14         -6.15        12.36 o                         
 -10   4   1         63.98         60.58        40.23 o                         
 -10   4   1         48.89         48.70        32.72 o                         
  -9   4   1        211.78        336.42        32.03 o                         
  -8   4   1         93.68         58.12        14.23 o                         
  -7   4   1         17.79         57.11        70.92 o                         
  -6   4   1        355.19        360.90        74.14 o                         
  -5   4   1        777.52        826.25        50.92 o                         
  -4   4   1         54.03         81.06        10.12 o                         
  -3   4   1          2.35         -4.65         4.65 o                         
  -2   4   1        216.96        174.75        11.79 o                         
  -1   4   1        935.29       1191.16        62.13 o                         
   0   4   1       2825.07       3407.80       439.81 o                         
   0   4   1       2426.65       2893.18       432.77 o                         
   1   4   1         31.72         75.60         5.26 o                         
   2   4   1        835.16        878.13        44.14 o                         
   3   4   1        305.97        304.88        19.17 o                         
   4   4   1         14.79         16.48         5.66 o                         
   5   4   1        243.65        276.25        28.42 o                         
   6   4   1         11.73         -2.95        10.08 o                         
   7   4   1          0.03         -3.10        11.65 o                         
   8   4   1         16.35         19.37         9.06 o                         
   9   4   1         41.51         39.62        11.59 o                         
  10   4   1          1.00        -10.59        10.59 o                         
  11   4   1         78.33         56.35        15.63 o                         
  -9   5   1         13.83         12.01        22.98 o                         
  -8   5   1         45.19         15.38        77.33 o                         
  -7   5   1         54.49         37.67        14.32 o                         
  -6   5   1         56.14         54.44         7.80 o                         
  -5   5   1         94.19        114.66        10.45 o                         
  -4   5   1       3331.16       4128.03       354.04 o                         
  -3   5   1       1133.23       1260.64        70.53 o                         
  -2   5   1         40.43         18.87         7.60 o                         
  -1   5   1        229.48        166.33        12.97 o                         
   0   5   1        447.50        544.04        33.48 o                         
   1   5   1       1879.71       1987.44       160.73 o                         
   2   5   1        596.33        442.04        58.65 o                         
   3   5   1         82.52         74.82         8.36 o                         
   4   5   1        418.26        413.10        25.90 o                         
   5   5   1        410.53        378.34        32.02 o                         
   6   5   1        141.77         92.50        13.10 o                         
   7   5   1        368.43        373.10        38.38 o                         
   8   5   1          5.67         20.67        11.95 o                         
   9   5   1         39.49         88.35        10.35 o                         
  10   5   1        132.98        204.64        19.75 o                         
  -9   6   1         22.64         27.13        21.44 o                         
  -8   6   1         77.24         40.57        29.71 o                         
  -7   6   1          9.63         47.85        65.71 o                         
  -7   6   1         11.09         32.45        26.37 o                         
  -7   6   1        128.48        103.45        32.42 o                         
  -6   6   1         78.15         60.29        12.79 o                         
  -5   6   1        105.62         94.38        20.40 o                         
  -4   6   1          0.03         -0.44         5.67 o                         
  -3   6   1        119.31        201.84        55.40 o                         
  -2   6   1        151.14        104.32        12.27 o                         
  -1   6   1         31.20         14.48         5.13 o                         
   0   6   1        218.37        202.52        15.32 o                         
   1   6   1        105.36         88.94         8.11 o                         
   2   6   1        180.60        149.80        14.19 o                         
   3   6   1         82.32         71.71        10.19 o                         
   4   6   1        204.13        201.44        18.58 o                         
   5   6   1         43.35         98.81         8.39 o                         
   6   6   1         39.55         39.23        11.89 o                         
   8   6   1         29.59         11.25         8.90 o                         
   9   6   1          5.08         -8.56         8.56 o                         
  10   6   1         15.52         -6.88        23.95 o                         
  -8   7   1         95.67        111.26        22.89 o                         
  -7   7   1         46.52         43.00        20.57 o                         
  -6   7   1        591.96        532.98        69.24 o                         
  -5   7   1         73.49         45.40        19.35 o                         
  -4   7   1        988.47       1274.72        95.53 o                         
  -3   7   1        513.37        476.31        42.76 o                         
  -2   7   1        432.32        567.25        55.26 o                         
  -1   7   1        282.31        331.63        28.64 o                         
   0   7   1         31.30         22.45         4.72 o                         
   1   7   1        111.75        102.42         9.27 o                         
   2   7   1        105.56         83.83         9.35 o                         
   3   7   1        228.50        235.05        39.83 o                         
   4   7   1         25.03         68.51        23.38 o                         
   4   7   1         15.39         20.91        10.01 o                         
   5   7   1        914.48       1092.61       123.54 o                         
   6   7   1         75.78         92.54        29.98 o                         
   7   7   1        143.49        215.93        17.58 o                         
   8   7   1         44.92        129.86        13.23 o                         
   9   7   1         33.15         24.11        13.06 o                         
  10   7   1         40.70         59.16        15.84 o                         
  -8   8   1          3.52         -7.58        32.97 o                         
  -7   8   1          7.02         -8.74         8.74 o                         
  -5   8   1        100.15         92.58        15.52 o                         
  -4   8   1          7.48         34.87         8.98 o                         
  -3   8   1        258.35        212.09        24.35 o                         
  -2   8   1         25.16         14.99        14.21 o                         
  -1   8   1        858.77        658.92        91.17 o                         
   0   8   1        204.10        162.78        24.26 o                         
   1   8   1         16.32         48.57        13.13 o                         
   2   8   1         53.81         26.41         7.53 o                         
   3   8   1         58.59         66.79         7.46 o                         
   4   8   1         87.30        117.45        16.78 o                         
   5   8   1        169.10         87.13        23.24 o                         
   6   8   1          3.18          2.73         7.68 o                         
   7   8   1         16.07        -17.60        17.60 o                         
   8   8   1          2.93          9.11        14.29 o                         
   9   8   1         43.34         33.30        13.62 o                         
  -7   9   1          0.43          0.62        18.58 o                         
  -6   9   1        264.31        429.70        45.87 o                         
  -5   9   1          6.87         23.27         9.66 o                         
  -4   9   1         94.64         76.36        18.45 o                         
  -3   9   1         34.04         28.78        16.54 o                         
  -2   9   1         42.21         20.73         8.66 o                         
  -1   9   1        139.05        110.13        18.78 o                         
   0   9   1        703.13        739.06        56.46 o                         
   1   9   1        390.87        315.00        27.97 o                         
   2   9   1        458.86        477.89        36.66 o                         
   3   9   1        297.15        244.79        26.69 o                         
   4   9   1         89.81         80.86        11.92 o                         
   5   9   1         55.72         62.30        10.33 o                         
   7   9   1         19.30         77.66        15.39 o                         
   8   9   1        100.45        177.09        16.75 o                         
   9   9   1         15.25        -10.26        16.24 o                         
  -6  10   1          1.60        -11.75        11.75 o                         
  -5  10   1          6.27         11.54        13.78 o                         
  -4  10   1         67.25         45.37        17.94 o                         
  -3  10   1        130.08         69.46        26.55 o                         
  -2  10   1         70.64         68.43        17.84 o                         
  -1  10   1        166.85        145.06        16.94 o                         
   0  10   1         21.63         16.93         7.77 o                         
   1  10   1        283.53        267.88        25.74 o                         
   2  10   1        176.49        108.38        32.49 o                         
   3  10   1         14.81         39.42        26.32 o                         
   4  10   1         17.31         14.81        23.99 o                         
   5  10   1         19.76        -12.15        12.15 o                         
   6  10   1         11.13         70.84        10.59 o                         
   8  10   1         38.04         58.34        15.40 o                         
  -5  11   1         18.07         40.47        27.83 o                         
  -4  11   1         31.09         40.28        26.20 o                         
  -3  11   1         29.11         52.46        17.97 o                         
  -2  11   1        180.06        180.14        27.08 o                         
  -1  11   1        123.42        111.89        19.87 o                         
  -1  11   1         50.01         76.14        25.13 o                         
   0  11   1        403.96        448.67        37.52 o                         
   1  11   1          2.38          2.28        25.36 o                         
   2  11   1         26.38          5.95         6.88 o                         
   3  11   1         37.89         30.37        10.43 o                         
   4  11   1         46.49         41.33        13.24 o                         
   5  11   1         30.78         39.37        11.60 o                         
   6  11   1          4.90          6.79        11.58 o                         
   7  11   1         16.96         27.88        23.09 o                         
  -4  12   1         47.85         44.88        23.22 o                         
  -3  12   1          9.20         13.30        14.13 o                         
  -2  12   1         30.63         17.16        11.45 o                         
  -1  12   1         52.97        102.62        23.66 o                         
   0  12   1         31.97         46.57        31.43 o                         
   1  12   1         12.66          4.16        29.37 o                         
   2  12   1          0.07         26.28        19.01 o                         
   3  12   1          4.79         -1.82         9.54 o                         
   4  12   1         15.18         14.03         8.94 o                         
   5  12   1         42.48         13.87        35.25 o                         
   6  12   1          9.17         34.48        37.42 o                         
  -2  13   1         83.86         86.02        18.89 o                         
  -1  13   1          3.59          1.37        17.06 o                         
   0  13   1         46.27         71.30        15.44 o                         
   1  13   1          2.72        219.10        39.92 o                         
   1  13   1          1.79          0.48        12.36 o                         
   2  13   1         39.20          7.32        20.08 o                         
   3  13   1         83.87         52.31        18.53 o                         
   4  13   1         13.94        -11.26        20.55 o                         
  -3 -13   2          9.71         40.52        26.66 o                         
  -2 -13   2          1.03        -18.56        22.92 o                         
  -1 -13   2         18.59        -26.41        26.41 o                         
   0 -13   2         28.67         35.11        33.89 o                         
   1 -13   2          1.84          0.25        13.21 o                         
  -4 -12   2          6.03          8.21        17.04 o                         
  -3 -12   2          6.55         21.75        18.21 o                         
  -2 -12   2          5.32        -19.36        19.36 o                         
  -1 -12   2        195.55        243.14        46.91 o                         
   0 -12   2        157.27        163.05        46.25 o                         
   1 -12   2         19.92         19.12        11.65 o                         
   2 -12   2         74.05         76.19        19.07 o                         
   3 -12   2         59.07         69.58        14.07 o                         
  -6 -11   2         48.70         62.71        21.56 o                         
  -5 -11   2         21.15         10.51        21.89 o                         
  -4 -11   2          8.30         -0.81        24.73 o                         
  -2 -11   2          6.37         38.62        16.88 o                         
  -1 -11   2         51.00         59.46        11.17 o                         
   0 -11   2         40.24         41.84        12.65 o                         
   1 -11   2         79.62        110.68        30.68 o                         
   2 -11   2         81.01         62.70        15.00 o                         
   3 -11   2         37.59         22.29        16.79 o                         
   4 -11   2        225.89        257.48        43.62 o                         
   5 -11   2        108.57         23.95        34.23 o                         
  -7 -10   2         17.94          4.57        25.91 o                         
  -7 -10   2         42.57          5.93        30.83 o                         
  -6 -10   2          4.63         -4.10         9.90 o                         
  -5 -10   2         35.88        -24.19        28.97 o                         
  -4 -10   2          7.20         41.71         3.93 o                         
  -3 -10   2          1.24         12.26         3.92 o                         
  -2 -10   2         74.48         35.42        27.93 o                         
  -1 -10   2         23.21         24.79        15.91 o                         
   0 -10   2        171.82        147.22        12.32 o                         
   1 -10   2          4.08         -9.92         9.92 o                         
   3 -10   2         76.32         87.82        11.94 o                         
   4 -10   2        149.15        196.98        26.41 o                         
   5 -10   2         27.93         24.33        14.68 o                         
   6 -10   2         38.09         38.22        17.02 o                         
  -8  -9   2          2.01        -15.75        15.75 o                         
  -7  -9   2          6.17          3.89        11.55 o                         
  -6  -9   2          0.35        -11.74        13.32 o                         
  -5  -9   2         69.86         73.32         8.55 o                         
  -4  -9   2         25.39          8.14         4.61 o                         
  -3  -9   2         26.18         29.17        17.80 o                         
  -2  -9   2        324.96        302.41        28.28 o                         
  -2  -9   2        444.59        360.06        59.43 o                         
  -1  -9   2         70.61         83.28         8.85 o                         
   0  -9   2        296.08        299.22        21.65 o                         
   1  -9   2         83.26         83.62        26.52 o                         
   2  -9   2        145.63        146.68        13.84 o                         
   3  -9   2        126.46         98.65        17.84 o                         
   3  -9   2         50.60        -60.84        71.43 o                         
   4  -9   2          0.66          5.84        19.90 o                         
   5  -9   2         51.05         61.59        13.61 o                         
   6  -9   2          0.18         28.21        19.46 o                         
   7  -9   2          3.05        -18.43        18.43 o                         
  -9  -8   2         44.73         39.79        11.76 o                         
  -8  -8   2          9.85         78.49        11.08 o                         
  -7  -8   2        131.53        133.40        17.90 o                         
  -6  -8   2        372.43        409.45        65.99 o                         
  -5  -8   2        214.04        246.64       179.09 o                         
  -5  -8   2        213.01        146.86        23.25 o                         
  -4  -8   2          0.89         20.69         9.03 o                         
  -3  -8   2         20.49         13.65         5.54 o                         
  -2  -8   2         43.23         45.30         5.42 o                         
  -1  -8   2         68.80         94.04        23.73 o                         
   0  -8   2        642.53        553.45        69.73 o                         
   1  -8   2        417.24        346.22        47.97 o                         
   2  -8   2        138.05        130.93        16.06 o                         
   3  -8   2         97.48         53.58        11.18 o                         
   4  -8   2        260.90        427.89        64.50 o                         
   5  -8   2         17.11         15.19        15.40 o                         
   6  -8   2        122.53        141.29        21.84 o                         
   7  -8   2          3.62         16.64        11.38 o                         
   8  -8   2         44.78         37.17        19.65 o                         
  -9  -7   2        103.04         64.82        14.00 o                         
  -8  -7   2          3.13         -2.77        26.18 o                         
  -7  -7   2         33.27         56.61         8.35 o                         
  -6  -7   2         31.19        132.29        30.69 o                         
  -5  -7   2          5.29         25.81        10.90 o                         
  -4  -7   2        310.15        378.33        46.78 o                         
  -3  -7   2         29.71         10.64         6.74 o                         
  -2  -7   2        331.09        413.21        41.45 o                         
  -1  -7   2         55.75         40.47         5.97 o                         
   0  -7   2        180.53        187.12        12.43 o                         
   1  -7   2        588.83        499.16        50.63 o                         
   2  -7   2       1016.57       1054.87        83.03 o                         
   3  -7   2          8.34         10.77         8.31 o                         
   4  -7   2         78.89         52.19        14.66 o                         
   5  -7   2         25.05         61.51        21.42 o                         
   6  -7   2        262.57        248.47        44.67 o                         
   6  -7   2        240.74        283.58        46.42 o                         
   7  -7   2         53.02         90.21        31.38 o                         
   8  -7   2         79.82         83.97        19.10 o                         
 -10  -6   2         29.63         17.07        14.25 o                         
  -9  -6   2         99.88         95.20        13.01 o                         
  -8  -6   2         17.09         56.57        30.59 o                         
  -7  -6   2        276.93        331.77        34.23 o                         
  -6  -6   2         41.64         69.76        10.69 o                         
  -5  -6   2        425.71        399.85        32.81 o                         
  -4  -6   2         76.71         70.47        14.49 o                         
  -3  -6   2        784.75        701.77       131.80 o                         
  -3  -6   2        784.97        778.85       101.69 o                         
  -2  -6   2         78.86         84.89         6.58 o                         
  -1  -6   2         39.10         23.89         3.65 o                         
   0  -6   2        117.67        120.12         9.19 o                         
   1  -6   2        697.16        623.09        50.89 o                         
   2  -6   2        170.37        210.51        18.84 o                         
   3  -6   2         95.87         76.77        11.49 o                         
   4  -6   2        212.36        228.15        20.29 o                         
   5  -6   2        266.23        267.78        30.74 o                         
   6  -6   2        279.52        378.49        58.35 o                         
   6  -6   2        277.36        342.12        36.41 o                         
   7  -6   2         42.31         48.35        12.08 o                         
   8  -6   2         37.00         42.40        13.12 o                         
   9  -6   2         29.99         26.10        20.43 o                         
 -10  -5   2         48.22         25.52         9.26 o                         
  -9  -5   2         29.36         -5.20         9.15 o                         
  -8  -5   2         23.13         96.87        12.78 o                         
  -7  -5   2        100.93        103.82        16.24 o                         
  -6  -5   2        206.93        128.03        15.60 o                         
  -5  -5   2        352.35        354.85        28.30 o                         
  -4  -5   2         74.08         52.44         4.86 o                         
  -3  -5   2        124.08        122.12         9.98 o                         
  -2  -5   2        129.37        134.35        25.71 o                         
  -1  -5   2        398.12        473.42        30.35 o                         
   0  -5   2        570.36        467.68        28.76 o                         
   1  -5   2        104.58         46.50         7.54 o                         
   2  -5   2        390.67        338.43        27.64 o                         
   3  -5   2          0.12         -1.55         8.09 o                         
   4  -5   2         36.68         43.12        16.46 o                         
   5  -5   2        105.67         99.32        21.50 o                         
   6  -5   2        198.26        146.09        15.25 o                         
   7  -5   2         36.45         36.26        10.41 o                         
   8  -5   2         40.92         32.94        19.15 o                         
   9  -5   2         57.31         82.14        33.81 o                         
  10  -5   2         48.38         91.12        19.06 o                         
 -10  -4   2         20.39         32.63        15.79 o                         
  -9  -4   2        178.69        138.77        18.28 o                         
  -8  -4   2         12.41        -11.00        11.00 o                         
  -7  -4   2        258.65        298.30        25.39 o                         
  -6  -4   2         21.75         30.43        96.87 o                         
  -5  -4   2        255.65        282.47        43.47 o                         
  -4  -4   2        154.11        152.95        10.49 o                         
  -3  -4   2         84.56         43.38         6.89 o                         
  -2  -4   2        861.24        939.02        52.36 o                         
  -1  -4   2         63.47         46.36         4.11 o                         
   0  -4   2        458.04        357.10        46.90 o                         
   1  -4   2         69.45        101.94         6.78 o                         
   2  -4   2        499.33        497.98        28.32 o                         
   3  -4   2        110.46        101.77        13.66 o                         
   4  -4   2       1021.85       1359.58       104.46 o                         
   5  -4   2        793.16       1444.74       111.45 o                         
   6  -4   2        221.80        208.56        21.30 o                         
   7  -4   2         56.60         21.04        23.78 o                         
   8  -4   2          2.37         -7.02         7.02 o                         
 -10  -3   2         55.38        -20.20        30.35 o                         
  -9  -3   2         13.05         26.36        16.78 o                         
  -9  -3   2         27.30        -18.09       140.28 o                         
  -8  -3   2         31.01         28.37         7.80 o                         
  -7  -3   2         30.97         14.73         9.33 o                         
  -6  -3   2        287.64        325.39        19.94 o                         
  -5  -3   2        183.49         84.59        18.70 o                         
  -4  -3   2       1265.06       1458.15       194.23 o                         
  -3  -3   2        389.31        412.56        23.89 o                         
  -2  -3   2        159.13        145.56        11.63 o                         
  -1  -3   2        399.88        385.36        38.20 o                         
   0  -3   2         34.19         31.90         3.13 o                         
   1  -3   2       3044.70       3303.77       272.78 o                         
   2  -3   2        133.44        160.59        23.46 o                         
   3  -3   2        138.06        147.02        11.61 o                         
   4  -3   2        553.77        619.68        42.53 o                         
   5  -3   2        160.18        212.84        21.44 o                         
   6  -3   2       1223.32       1322.30       289.21 o                         
   7  -3   2        145.54        162.50        11.90 o                         
   8  -3   2          8.44         19.76        26.67 o                         
   9  -3   2         43.02         89.12        21.88 o                         
 -10  -2   2         81.09         98.14        17.60 o                         
  -9  -2   2        532.17        634.86        79.11 o                         
  -8  -2   2        298.51        262.89        50.59 o                         
  -8  -2   2        278.64        274.41        39.76 o                         
  -7  -2   2        177.91        163.15        14.34 o                         
  -6  -2   2         65.26         45.41         9.10 o                         
  -5  -2   2        209.74        204.26        15.23 o                         
  -4  -2   2        601.27        521.81        30.63 o                         
  -3  -2   2        637.15        615.71        59.02 o                         
  -2  -2   2       2115.20       1832.87       170.75 o                         
  -1  -2   2       1816.24       1705.88        82.41 o                         
   0  -2   2        856.43        805.91        38.59 o                         
   1  -2   2        644.75        556.15        30.72 o                         
   2  -2   2        326.16        346.95        19.23 o                         
   3  -2   2          0.13         -3.58         3.58 o                         
   4  -2   2        164.80        172.96        13.46 o                         
   5  -2   2          3.88         18.12         3.86 o                         
   6  -2   2        119.10         98.71         9.59 o                         
   7  -2   2        224.30        215.15        88.47 o                         
   8  -2   2        422.58        424.07        52.55 o                         
   9  -2   2         54.11         49.51         7.94 o                         
  10  -2   2        250.45        354.53        29.64 o                         
  11  -2   2          2.75        -10.49        10.49 o                         
 -11  -1   2          8.13          0.53        16.39 o                         
 -10  -1   2          5.59        -12.08        24.49 o                         
  -9  -1   2          7.40         19.78        11.14 o                         
  -8  -1   2          4.38        -10.26        10.26 o                         
  -7  -1   2        139.74        149.12        21.53 o                         
  -6  -1   2        299.79        229.58        21.87 o                         
  -5  -1   2        972.52        860.66        60.49 o                         
  -4  -1   2        415.08        322.98        19.35 o                         
  -3  -1   2          0.35         -1.66         2.47 o                         
  -2  -1   2        465.70        449.48        24.64 o                         
  -1  -1   2       6009.14       5637.89       381.55 o                         
   0  -1   2        722.82        627.87        59.68 o                         
   1  -1   2       1676.88       1589.92        80.39 o                         
   2  -1   2         74.75         84.49         5.75 o                         
   3  -1   2       3766.91       6025.96       813.53 o                         
   3  -1   2       2551.06       3250.80       679.64 o                         
   4  -1   2        305.23        489.49        26.06 o                         
   5  -1   2        104.83        114.87         9.61 o                         
   6  -1   2        574.18        669.69        52.40 o                         
   7  -1   2         96.05         63.31        17.80 o                         
   8  -1   2        403.72        362.98        47.89 o                         
   9  -1   2         34.24        189.58        99.73 o                         
  10  -1   2          9.85          9.97         9.42 o                         
  11  -1   2          0.41         18.34        11.14 o                         
 -10   0   2          7.44         18.21        18.85 o                         
  -9   0   2        150.06        139.18        20.58 o                         
  -8   0   2         53.70         31.85        17.67 o                         
  -7   0   2        426.82        311.14        32.89 o                         
  -6   0   2        435.71        455.29       129.47 o                         
  -6   0   2        744.98        603.38        81.76 o                         
  -5   0   2        375.08        376.70        54.25 o                         
  -4   0   2       2078.15       1767.99       152.98 o                         
  -3   0   2        808.74        786.91        44.93 o                         
  -2   0   2        108.74        124.93         7.10 o                         
  -1   0   2        303.01        326.45        17.80 o                         
   1   0   2         42.40         24.16         6.70 o                         
   2   0   2       8303.45       7525.49       538.15 o                         
   3   0   2        297.10        333.73        19.23 o                         
   4   0   2       3622.29       3794.21       361.72 o                         
   5   0   2        147.24        119.78        64.31 o                         
   6   0   2         18.73          6.77         5.58 o                         
   7   0   2         14.84         52.03        11.78 o                         
   8   0   2        387.05        471.53        42.22 o                         
   9   0   2        364.32        281.53        47.25 o                         
   9   0   2         99.30         85.23        28.54 o                         
   9   0   2        393.39        320.76       143.80 o                         
  11   0   2          6.45         -2.83        26.83 o                         
 -10   1   2          2.47        -18.15        18.15 o                         
  -9   1   2         25.77        -15.45        30.19 o                         
  -8   1   2         16.04         25.58        12.87 o                         
  -7   1   2        139.80        111.94        16.99 o                         
  -6   1   2        283.33        289.39        30.07 o                         
  -5   1   2        692.71        651.76        54.40 o                         
  -4   1   2        384.36        520.43        44.82 o                         
  -3   1   2        132.37        131.02        15.48 o                         
  -2   1   2         32.38         29.89         5.26 o                         
  -1   1   2        897.22        989.47        53.35 o                         
   0   1   2          2.98         -1.17         2.28 o                         
   1   1   2        122.15         67.48         6.72 o                         
   2   1   2         70.28        124.60         6.43 o                         
   3   1   2        823.05        779.39        37.40 o                         
   4   1   2          3.23         48.36         5.84 o                         
   5   1   2        535.65        413.16        23.48 o                         
   6   1   2        245.98        171.09        80.21 o                         
   6   1   2        276.13        288.82        43.06 o                         
   7   1   2        638.92        702.09        52.75 o                         
   8   1   2         35.48         38.86         5.64 o                         
   9   1   2          1.09          1.02         4.77 o                         
  10   1   2         26.07         33.30        17.72 o                         
  11   1   2         48.22         38.86        30.80 o                         
 -10   2   2          8.20          1.00        19.35 o                         
  -9   2   2         53.37         39.49        20.33 o                         
  -8   2   2         80.46         99.02        18.92 o                         
  -7   2   2        194.82        221.61        27.72 o                         
  -6   2   2         13.93         30.88         8.98 o                         
  -5   2   2         56.88         40.98         9.03 o                         
  -4   2   2        245.48        209.98        22.39 o                         
  -3   2   2       1654.81       1615.31        95.74 o                         
  -2   2   2       1002.12        947.93        67.45 o                         
  -1   2   2       1419.70       1356.85        64.02 o                         
   0   2   2        294.77        299.82        19.72 o                         
   1   2   2       1218.87       1134.95        57.52 o                         
   3   2   2         51.31         25.40         4.69 o                         
   4   2   2         75.74         43.27         5.50 o                         
   5   2   2        140.10        142.34        10.58 o                         
   6   2   2        164.18        131.11        21.87 o                         
   7   2   2        277.75        277.21        42.52 o                         
   8   2   2        374.41        406.06        37.77 o                         
   9   2   2         11.85         17.08         9.70 o                         
  10   2   2         93.69         78.96        12.56 o                         
  11   2   2          4.41        -18.22        18.22 o                         
 -10   3   2          0.81         22.16        16.20 o                         
  -9   3   2         23.55         30.78        26.89 o                         
  -8   3   2        192.12        191.27        23.74 o                         
  -7   3   2        111.73         86.90        17.40 o                         
  -6   3   2        422.10        433.14        36.05 o                         
  -5   3   2         18.72         17.16        11.03 o                         
  -4   3   2         55.14         35.24         4.88 o                         
  -3   3   2         21.59         13.29         4.96 o                         
  -2   3   2          4.71         41.85         7.23 o                         
  -1   3   2          1.15          4.64         2.80 o                         
   0   3   2         87.00         97.42         6.00 o                         
   1   3   2       2931.75       5338.25       486.63 o                         
   2   3   2       1787.31       1776.97        90.66 o                         
   3   3   2       5244.06       5607.25       403.97 o                         
   4   3   2          5.21          4.36         5.15 o                         
   5   3   2          0.04          3.33         4.06 o                         
   6   3   2        175.73        176.63        15.86 o                         
   7   3   2        114.65         89.27        17.22 o                         
   8   3   2         55.48         16.29        20.29 o                         
   8   3   2         75.59         32.62        27.89 o                         
   9   3   2          7.22          4.74        10.74 o                         
   9   3   2          8.92         37.11        24.98 o                         
  10   3   2          6.54         -2.50        11.88 o                         
  11   3   2         92.07        116.20        26.28 o                         
 -10   4   2         22.93         82.35        35.26 o                         
 -10   4   2        115.77        171.35        46.28 o                         
  -9   4   2         29.94         59.03        12.72 o                         
  -8   4   2          0.06        -10.32        10.32 o                         
  -7   4   2        264.15        321.27       111.98 o                         
  -6   4   2        441.78        450.86        64.74 o                         
  -6   4   2        450.27        454.84       133.33 o                         
  -6   4   2        420.35        471.19        64.78 o                         
  -5   4   2        643.90        659.35        45.25 o                         
  -4   4   2         71.61         88.26         8.41 o                         
  -3   4   2       3768.89       3856.18       360.55 o                         
  -2   4   2       1483.68       1600.32        87.97 o                         
  -1   4   2       3966.59       3750.89       349.62 o                         
   0   4   2       5174.20       9501.25      1225.05 o                         
   1   4   2       1115.28       1116.54        65.74 o                         
   2   4   2        263.43        396.02        26.21 o                         
   3   4   2        491.48        577.05        38.80 o                         
   4   4   2       1011.43       1171.39        80.99 o                         
   5   4   2       1190.84       1179.59       154.06 o                         
   6   4   2        120.32        189.20        18.38 o                         
   7   4   2        166.20        123.70        19.95 o                         
   8   4   2        693.12        785.09        59.66 o                         
   9   4   2         34.04        -19.41       142.14 o                         
  10   4   2         11.28         29.17        10.76 o                         
  11   4   2          4.10         -7.72        11.70 o                         
  -9   5   2        123.58         75.21        28.48 o                         
  -8   5   2        249.61        307.08        48.34 o                         
  -7   5   2        133.48         71.78         8.76 o                         
  -6   5   2         49.80         53.18        13.04 o                         
  -5   5   2         25.69         44.91        13.39 o                         
  -4   5   2         76.12         46.43        62.79 o                         
  -3   5   2          4.58          6.30         3.94 o                         
  -2   5   2        114.01        141.84        16.87 o                         
  -1   5   2        123.82        144.58        10.24 o                         
   0   5   2        955.56        925.50        54.51 o                         
   1   5   2        744.90       1334.89        73.35 o                         
   2   5   2         41.32         29.43         9.00 o                         
   3   5   2        780.94        731.97        44.52 o                         
   4   5   2         81.54         66.44         8.05 o                         
   5   5   2        136.33        105.91        13.61 o                         
   6   5   2         16.19         -3.58        10.62 o                         
   7   5   2          2.05         -6.93        17.39 o                         
   8   5   2         11.63          7.72        12.15 o                         
   9   5   2          5.59         14.00         8.09 o                         
  10   5   2         24.38         18.24        10.53 o                         
  11   5   2          6.04         21.65        18.73 o                         
  -8   6   2        142.67         50.55        29.66 o                         
  -7   6   2        311.50        373.14        44.45 o                         
  -6   6   2        116.63         90.07        14.20 o                         
  -5   6   2        166.13        220.34        34.51 o                         
  -4   6   2         22.91         11.30         6.61 o                         
  -3   6   2       3219.84       3386.40       718.86 o                         
  -2   6   2        205.83        244.31        21.02 o                         
  -1   6   2         14.10         10.67         5.99 o                         
   0   6   2        140.41        127.07        10.69 o                         
   1   6   2        189.62        200.02        13.39 o                         
   2   6   2       1225.05       1350.06       106.92 o                         
   3   6   2        382.15        378.36        30.11 o                         
   4   6   2        577.12        595.07        45.08 o                         
   5   6   2        105.22         71.76         9.63 o                         
   6   6   2        654.09        845.86        59.21 o                         
   7   6   2         43.11         25.52        23.78 o                         
   8   6   2        127.11        181.59        16.68 o                         
   9   6   2         24.33         24.85        25.76 o                         
  10   6   2         16.19         37.90        18.21 o                         
  -8   7   2        147.14        112.23        21.98 o                         
  -6   7   2         95.46        127.69        25.68 o                         
  -5   7   2         50.49         29.00        17.59 o                         
  -4   7   2         45.48         47.43        12.83 o                         
  -3   7   2         95.44        105.78        15.76 o                         
  -2   7   2       1132.87       1639.34       135.76 o                         
  -1   7   2         87.32        277.43        24.14 o                         
   0   7   2        224.25        204.67        16.80 o                         
   1   7   2          5.86          8.03         4.35 o                         
   2   7   2         14.39         18.26         7.44 o                         
   4   7   2         26.74          3.59         8.37 o                         
   5   7   2         62.61         60.01        13.82 o                         
   6   7   2         40.47         33.08        24.65 o                         
   7   7   2          3.23         22.83         7.90 o                         
   8   7   2          0.17          0.24        11.67 o                         
   9   7   2         16.77         31.32        12.53 o                         
  10   7   2          8.33          5.76        18.69 o                         
  -8   8   2         10.76         49.08        34.01 o                         
  -7   8   2         79.96         96.15        13.19 o                         
  -6   8   2         51.61         29.67        23.99 o                         
  -5   8   2        499.66        677.80        67.35 o                         
  -4   8   2          2.71         -8.50         8.50 o                         
  -3   8   2        602.80        715.62        84.54 o                         
  -2   8   2         37.45         22.18        11.77 o                         
  -1   8   2          3.17        -19.19        19.19 o                         
   0   8   2         27.00         39.15        17.11 o                         
   1   8   2         42.45         74.27        11.71 o                         
   2   8   2         75.07        101.74         9.82 o                         
   3   8   2        921.30       1068.08        85.52 o                         
   4   8   2        389.10        388.98        61.52 o                         
   5   8   2        189.59        187.24        38.90 o                         
   6   8   2        174.58        215.34        22.64 o                         
   7   8   2         39.13         75.88        13.54 o                         
   8   8   2         80.51         94.38        14.70 o                         
   9   8   2          4.79          4.16        10.86 o                         
  -7   9   2         11.79         29.41        32.43 o                         
  -6   9   2          0.86        -15.25        15.25 o                         
  -5   9   2         19.84         26.69        17.37 o                         
  -4   9   2        331.63        443.42        68.03 o                         
  -3   9   2         41.35         53.88        16.83 o                         
  -2   9   2       1043.12       1050.58       145.92 o                         
  -1   9   2         54.41         24.57        14.65 o                         
   0   9   2        551.86        566.36        45.10 o                         
   1   9   2        635.22        622.37        62.18 o                         
   2   9   2          7.35         30.70         9.54 o                         
   3   9   2          1.04         10.52        10.98 o                         
   4   9   2          3.07          2.96         7.22 o                         
   5   9   2         67.29         82.64        27.75 o                         
   6   9   2        150.16        107.09        25.05 o                         
   7   9   2          1.85        -10.40        10.94 o                         
   8   9   2          5.41        126.79        13.47 o                         
   9   9   2          7.31          0.92        16.81 o                         
  -6  10   2          0.90          1.17        11.87 o                         
  -5  10   2        159.29        140.75        18.82 o                         
  -4  10   2         10.22         -3.49        16.27 o                         
  -2  10   2         97.04         53.56        14.34 o                         
  -1  10   2        188.81        191.41        19.94 o                         
   0  10   2        119.86         95.58        12.91 o                         
   1  10   2        261.04        235.21        23.06 o                         
   2  10   2         94.57         38.58        25.94 o                         
   3  10   2        576.55        664.48        49.64 o                         
   4  10   2        224.97        232.45        29.49 o                         
   5  10   2         50.44         50.72        13.18 o                         
   6  10   2        190.19        228.12        22.69 o                         
   8  10   2         98.73        124.62        18.18 o                         
  -5  11   2         26.60         38.96        26.44 o                         
  -4  11   2         65.56         26.94        10.85 o                         
  -3  11   2         13.20          9.40        17.01 o                         
  -2  11   2         98.08         33.34        17.88 o                         
  -1  11   2         68.35         60.12        13.08 o                         
  -1  11   2        106.99         42.87        30.30 o                         
   0  11   2         65.48         47.26        12.32 o                         
   1  11   2         47.93         50.10        15.28 o                         
   2  11   2        234.53        258.00        23.05 o                         
   4  11   2         14.78         24.25        13.29 o                         
   5  11   2         10.09          9.20        10.68 o                         
   6  11   2         31.71         37.95        15.23 o                         
   7  11   2         11.00         10.99        14.83 o                         
  -4  12   2         33.50         22.52        22.25 o                         
  -3  12   2          5.91          1.48        14.80 o                         
  -2  12   2         13.49         10.31        11.33 o                         
   0  12   2          0.44          4.63        15.01 o                         
   1  12   2        164.92        187.65        41.21 o                         
   2  12   2         14.37         16.83        14.24 o                         
   3  12   2         25.24         28.57        10.88 o                         
   4  12   2         21.13         20.61         9.80 o                         
   5  12   2         45.98         22.65        35.92 o                         
   5  12   2         44.65         66.16        19.43 o                         
   6  12   2         15.99         -0.48        35.39 o                         
  -2  13   2         74.21         86.63        21.28 o                         
  -1  13   2          0.97          3.19        17.54 o                         
   0  13   2          5.28         -6.96         9.70 o                         
   2  13   2         20.10         10.95        10.94 o                         
   3  13   2          0.39         10.44         9.47 o                         
   4  13   2         15.99         13.27        20.42 o                         
   5  13   2          0.75         -5.47        13.35 o                         
  -1 -13   3          2.64         59.63        29.62 o                         
   0 -13   3         30.45         33.13        19.95 o                         
  -5 -12   3         21.57         24.65        14.97 o                         
  -4 -12   3          5.95         28.95        18.61 o                         
  -3 -12   3          3.12         -2.82        18.47 o                         
  -2 -12   3         14.41         12.42        20.11 o                         
  -1 -12   3        129.27         83.56        39.21 o                         
   0 -12   3         40.27         34.20        18.12 o                         
   1 -12   3         23.08         -6.91        19.51 o                         
   2 -12   3          7.22          0.45        10.85 o                         
   3 -12   3         57.82         39.79        13.15 o                         
  -6 -11   3          6.70         46.74        21.14 o                         
  -5 -11   3         12.41         -6.07        22.40 o                         
  -4 -11   3        197.83        251.47        44.75 o                         
  -3 -11   3          4.44         -4.97        20.55 o                         
  -2 -11   3          0.42         -7.54        10.63 o                         
  -1 -11   3         22.31          6.20        27.08 o                         
   0 -11   3         49.93         25.28        24.48 o                         
   1 -11   3        134.72        107.40        29.87 o                         
   1 -11   3        141.13        162.55        25.65 o                         
   2 -11   3         51.47         56.60        14.40 o                         
   3 -11   3          5.84         25.92        14.16 o                         
   4 -11   3        154.36        149.95        24.64 o                         
   5 -11   3         17.44        -15.44        30.49 o                         
  -7 -10   3         12.63         -3.14        18.31 o                         
  -6 -10   3         80.17         50.73        18.10 o                         
  -5 -10   3          5.24        -27.04        27.04 o                         
  -4 -10   3          0.68        -13.20        14.98 o                         
  -3 -10   3         16.29         -8.58        33.23 o                         
  -2 -10   3          6.03         34.60        26.95 o                         
  -1 -10   3         72.92         24.26        16.60 o                         
   0 -10   3        207.31        154.24        20.26 o                         
   1 -10   3        109.27         78.64        24.40 o                         
   1 -10   3        160.56        210.14        32.60 o                         
   1 -10   3        320.01        295.61        52.98 o                         
   2 -10   3         47.78         75.62        31.61 o                         
   3 -10   3          0.03         -7.29        10.90 o                         
   4 -10   3         19.15         19.59        16.43 o                         
   5 -10   3         31.30         16.41        14.59 o                         
   6 -10   3         38.41         50.67        19.68 o                         
  -8  -9   3          5.66         24.06        13.08 o                         
  -7  -9   3         63.93         40.85        17.81 o                         
  -6  -9   3         30.67        295.53        30.99 o                         
  -5  -9   3         61.36         96.77         6.59 o                         
  -4  -9   3        771.30       1044.90        83.94 o                         
  -3  -9   3         91.62         26.99        20.09 o                         
  -2  -9   3        300.42        289.74        35.47 o                         
  -1  -9   3         78.20         78.71         8.38 o                         
   0  -9   3        266.71        225.41        28.13 o                         
   1  -9   3         94.97         68.33        25.84 o                         
   2  -9   3         71.09         57.47        10.17 o                         
   3  -9   3         17.18          2.89        12.67 o                         
   4  -9   3         68.98         56.16        13.53 o                         
   5  -9   3        126.61        102.56        16.86 o                         
   6  -9   3         13.86         38.90        14.53 o                         
   7  -9   3         56.29         47.36        24.70 o                         
  -9  -8   3         25.95         31.55        11.21 o                         
  -8  -8   3         10.29         20.00        26.23 o                         
  -7  -8   3         60.83         27.51        17.42 o                         
  -6  -8   3         51.61        -24.52        31.60 o                         
  -5  -8   3         11.50       -130.81       130.81 o                         
  -4  -8   3          7.22         39.45        16.47 o                         
  -3  -8   3         19.85         17.12         4.67 o                         
  -2  -8   3         93.95         85.09        17.26 o                         
  -1  -8   3        105.55        103.29        26.96 o                         
   0  -8   3         90.80         51.37        13.40 o                         
   1  -8   3        862.30        883.34        54.41 o                         
   2  -8   3         66.63         44.00        11.79 o                         
   3  -8   3          3.84        -10.10        10.10 o                         
   4  -8   3        261.60        291.07        33.97 o                         
   5  -8   3          6.85         10.77        14.76 o                         
   5  -8   3         14.24        -23.81        33.00 o                         
   6  -8   3         54.43         31.13        17.22 o                         
   7  -8   3         18.62          8.53        11.14 o                         
   8  -8   3          8.55        -11.49        22.78 o                         
  -9  -7   3         54.85         78.64        14.44 o                         
  -8  -7   3         16.96         22.51         9.34 o                         
  -7  -7   3          9.99         26.32         7.03 o                         
  -6  -7   3          5.52         29.63        25.71 o                         
  -4  -7   3        160.76        133.74        15.65 o                         
  -3  -7   3        162.96        120.01        13.59 o                         
  -2  -7   3        100.17         29.03        84.02 o                         
  -1  -7   3          5.89         -3.11         3.11 o                         
   0  -7   3        368.04        369.27        36.69 o                         
   1  -7   3        223.71        162.63        86.90 o                         
   2  -7   3        167.83        143.70        15.61 o                         
   3  -7   3        116.69        125.79        15.60 o                         
   4  -7   3         58.07         86.64        18.33 o                         
   5  -7   3        266.18        289.33        48.11 o                         
   6  -7   3         86.22         77.55        30.63 o                         
   6  -7   3         81.55         63.99        27.83 o                         
   7  -7   3        161.48        177.16        24.92 o                         
   8  -7   3         20.21         30.81        12.63 o                         
 -10  -6   3         19.77          6.41        17.83 o                         
  -9  -6   3         15.80         28.39         9.20 o                         
  -8  -6   3         82.11        441.60       214.00 o                         
  -8  -6   3         36.66         21.83        20.95 o                         
  -7  -6   3         42.75         84.48        14.31 o                         
  -6  -6   3         12.36          6.76        10.05 o                         
  -5  -6   3         95.18         83.58         8.95 o                         
  -4  -6   3         10.80          8.95         6.98 o                         
  -3  -6   3        366.48        318.81        89.55 o                         
  -2  -6   3        439.97        385.08        23.10 o                         
  -1  -6   3         64.42         69.58         5.85 o                         
   0  -6   3        413.72        448.47        26.58 o                         
   1  -6   3        206.20        198.17        16.75 o                         
   2  -6   3        334.85        270.30        28.65 o                         
   3  -6   3         34.65         19.28         9.56 o                         
   4  -6   3          1.85         12.44         7.16 o                         
   5  -6   3        164.96        177.43        33.85 o                         
   6  -6   3        255.05        347.44        39.75 o                         
   6  -6   3        239.53        212.53        38.94 o                         
   7  -6   3         44.96         24.06        11.46 o                         
   8  -6   3          6.96        -11.22        11.62 o                         
   9  -6   3         35.82         15.15        25.92 o                         
 -10  -5   3          0.65          7.22        11.95 o                         
  -9  -5   3         84.59         72.95        11.80 o                         
  -8  -5   3         19.49        151.27        12.59 o                         
  -7  -5   3        348.13        245.98        27.94 o                         
  -6  -5   3        506.27        496.62        38.05 o                         
  -5  -5   3        251.82        335.64        31.29 o                         
  -4  -5   3        927.51        940.13        67.05 o                         
  -3  -5   3        255.99        268.08        17.93 o                         
  -2  -5   3       1738.44       1854.85       176.20 o                         
  -1  -5   3        347.19        361.98        42.84 o                         
   0  -5   3       2556.01       2323.15       137.55 o                         
   1  -5   3         68.52         41.74         6.10 o                         
   2  -5   3        127.16        137.29        16.29 o                         
   3  -5   3         14.81         29.79         7.93 o                         
   4  -5   3         32.14         25.50        18.43 o                         
   5  -5   3         34.29         17.99        12.80 o                         
   6  -5   3        142.99        142.16        15.18 o                         
   7  -5   3         38.31         49.63        14.10 o                         
   8  -5   3         27.77         35.65        12.22 o                         
   9  -5   3         35.06         23.45        12.48 o                         
  10  -5   3         15.49         33.11        15.11 o                         
 -10  -4   3          0.63         -0.67        14.99 o                         
  -9  -4   3         18.38        -11.22        11.22 o                         
  -8  -4   3         42.91         94.24         9.33 o                         
  -7  -4   3         13.06         37.01         9.46 o                         
  -6  -4   3         92.68        -17.75        98.55 o                         
  -5  -4   3        107.42        101.19        10.50 o                         
  -4  -4   3         16.04         12.95         4.31 o                         
  -3  -4   3        514.80        568.01        37.80 o                         
  -2  -4   3       2235.41       2405.86       145.42 o                         
  -1  -4   3        113.25        126.33        62.91 o                         
  -1  -4   3        118.76        161.44        18.69 o                         
   0  -4   3         53.15         71.54         5.91 o                         
   1  -4   3          2.53         -0.15         3.12 o                         
   2  -4   3         61.35         28.48         4.30 o                         
   3  -4   3         88.64         63.68        16.22 o                         
   4  -4   3        128.83        159.17        19.29 o                         
   5  -4   3        601.72        663.64        89.30 o                         
   6  -4   3        118.84        130.43        17.96 o                         
   7  -4   3        580.83        629.66        62.35 o                         
   8  -4   3        150.39        174.18        16.76 o                         
  -9  -3   3          8.42         46.24        10.94 o                         
  -8  -3   3         15.48         19.64         7.45 o                         
  -7  -3   3         36.93         51.44        15.67 o                         
  -6  -3   3        372.97        365.10        20.47 o                         
  -5  -3   3        256.59        237.32        35.73 o                         
  -4  -3   3        160.98        152.42        28.17 o                         
  -4  -3   3        318.07        227.26       104.14 o                         
  -3  -3   3        140.03        181.87        11.14 o                         
  -2  -3   3        116.53         60.54         5.46 o                         
  -1  -3   3        385.09        325.32        26.31 o                         
   0  -3   3        939.73        860.94        70.39 o                         
   1  -3   3       2879.49       2950.89       380.81 o                         
   2  -3   3         38.19          3.84         7.35 o                         
   3  -3   3        125.35        154.90         9.72 o                         
   4  -3   3        232.54        237.09        14.93 o                         
   5  -3   3         88.43         75.64        28.62 o                         
   5  -3   3        255.42        184.92        53.12 o                         
   6  -3   3          3.43        104.48        25.89 o                         
   6  -3   3          3.40         44.51        47.66 o                         
   7  -3   3        170.52        247.89        18.33 o                         
   8  -3   3        100.03        131.73        12.77 o                         
   9  -3   3         10.82         -1.46        11.47 o                         
  10  -3   3         18.80         -2.01        15.02 o                         
 -10  -2   3          0.62         12.86        14.57 o                         
  -9  -2   3          5.35        -23.24       126.65 o                         
  -8  -2   3         94.09         74.33        13.15 o                         
  -7  -2   3         26.05         12.40         4.88 o                         
  -6  -2   3         61.53         27.83        14.17 o                         
  -5  -2   3        100.58         71.73         8.67 o                         
  -4  -2   3        676.13        742.60        42.31 o                         
  -3  -2   3        551.44        483.79        48.40 o                         
  -2  -2   3       2297.68       2342.88       309.43 o                         
  -1  -2   3        373.49        386.84        20.20 o                         
   0  -2   3        377.38        308.71        15.75 o                         
   1  -2   3        161.72        201.77        14.28 o                         
   2  -2   3       2867.08       3040.58       163.75 o                         
   3  -2   3        325.27        291.54        18.03 o                         
   4  -2   3        336.60        377.21        29.94 o                         
   5  -2   3          6.50         19.78         4.20 o                         
   6  -2   3         81.31         70.44         7.66 o                         
   7  -2   3       1194.13       1375.01       183.82 o                         
   8  -2   3        491.79        528.82        47.87 o                         
   9  -2   3         25.82         28.94         5.59 o                         
  10  -2   3         19.39          5.31        17.02 o                         
  11  -2   3          3.98         20.04        11.16 o                         
 -10  -1   3         41.81          5.04        19.61 o                         
  -9  -1   3        150.21        130.67        20.41 o                         
  -8  -1   3        430.77        458.62        42.49 o                         
  -7  -1   3       1037.73       1299.06       148.48 o                         
  -6  -1   3        233.36        226.23        16.60 o                         
  -5  -1   3        374.06        381.89        30.05 o                         
  -4  -1   3        609.14        531.69        39.08 o                         
  -3  -1   3         25.70         33.34         3.71 o                         
  -2  -1   3       2944.52       2702.23       137.12 o                         
  -1  -1   3       1580.87       1561.77        80.96 o                         
   0  -1   3       1842.80       1793.25        96.68 o                         
   1  -1   3         41.15         34.51         3.70 o                         
   2  -1   3        184.81        152.69         9.54 o                         
   3  -1   3       2628.86       3008.19       232.68 o                         
   3  -1   3       2358.15       2513.95       525.70 o                         
   4  -1   3         45.22         49.85         5.14 o                         
   5  -1   3        167.62        138.75        12.40 o                         
   6  -1   3        222.78        221.58        19.08 o                         
   7  -1   3         12.93         35.58         7.21 o                         
   8  -1   3        182.95        200.32        14.77 o                         
   9  -1   3         62.39         -1.27        86.87 o                         
  10  -1   3         12.53         48.19       109.14 o                         
  11  -1   3         63.30         73.31        13.47 o                         
 -10   0   3          6.35         -0.95        12.56 o                         
  -9   0   3         19.57        -10.27        11.24 o                         
  -8   0   3         71.73         30.40        17.81 o                         
  -7   0   3        121.09         72.01        16.64 o                         
  -6   0   3        502.44        484.59        47.77 o                         
  -5   0   3         35.59         31.77        15.33 o                         
  -4   0   3        703.75        636.26        52.10 o                         
  -3   0   3       1286.41       1250.18        63.88 o                         
  -2   0   3        550.61        422.44        22.00 o                         
  -1   0   3        257.64        603.16        81.94 o                         
  -1   0   3       1005.72       1557.19       201.22 o                         
   0   0   3         28.49         20.01         2.76 o                         
   1   0   3        633.91        559.55        43.46 o                         
   2   0   3       2387.77       2162.86       109.70 o                         
   3   0   3          3.23         -1.21         2.18 o                         
   4   0   3       1248.39       1996.00       142.69 o                         
   5   0   3        104.76         77.88        12.49 o                         
   6   0   3         89.08         96.52         8.97 o                         
   7   0   3        197.28        161.54        12.80 o                         
   8   0   3        145.24        184.39        19.90 o                         
   9   0   3         91.07         91.68        13.17 o                         
  10   0   3          1.86         39.22         6.14 o                         
  11   0   3          0.76         -9.80        25.48 o                         
  -9   1   3        111.11        116.21       135.81 o                         
  -9   1   3        108.09         30.21        30.75 o                         
  -8   1   3         89.63         47.76        14.73 o                         
  -7   1   3         88.33        119.35        16.78 o                         
  -6   1   3          3.82        -18.31        18.39 o                         
  -5   1   3        318.54        265.48        28.80 o                         
  -4   1   3       1081.28       1603.33       148.60 o                         
  -3   1   3        887.07        812.93        61.82 o                         
  -2   1   3       1017.40        838.73        43.92 o                         
  -1   1   3        227.20        169.87         9.63 o                         
   0   1   3        286.79        400.41        37.25 o                         
   1   1   3       1026.32       1017.94        57.20 o                         
   2   1   3        322.38        282.57        15.74 o                         
   3   1   3       1518.56       1440.06        79.94 o                         
   4   1   3        849.26       1144.07        68.10 o                         
   5   1   3        216.41        217.51        21.79 o                         
   5   1   3        164.36        124.25        19.87 o                         
   6   1   3        198.02        150.04        27.82 o                         
   6   1   3        194.61        108.02        73.42 o                         
   7   1   3         12.07          6.83         8.06 o                         
   8   1   3        103.50        112.10         9.40 o                         
   9   1   3         31.58         38.30         7.38 o                         
  10   1   3         18.44         29.30        22.70 o                         
  11   1   3        124.34        174.93        39.12 o                         
 -10   2   3          4.11         -0.67        19.62 o                         
  -9   2   3         41.24         45.23        31.11 o                         
  -9   2   3          3.50        -67.49        79.87 o                         
  -8   2   3        167.11        146.31        22.18 o                         
  -7   2   3         18.43          2.68        16.69 o                         
  -6   2   3        476.78        504.75        43.04 o                         
  -5   2   3        264.38        237.43        22.42 o                         
  -4   2   3         40.44         23.95        10.36 o                         
  -3   2   3        529.64        559.96        38.65 o                         
  -3   2   3        312.10        357.78        48.66 o                         
  -2   2   3        522.37        584.71        29.63 o                         
  -1   2   3         87.94        143.22        14.77 o                         
   0   2   3       3283.94       3009.16       166.20 o                         
   1   2   3         78.60         61.55         4.55 o                         
   2   2   3      41611.52      38285.23      3246.95 o                         
   3   2   3         54.66         73.11         6.40 o                         
   4   2   3         17.67         14.15         5.49 o                         
   5   2   3         26.84         24.11         5.43 o                         
   6   2   3         16.70         -4.55         8.75 o                         
   7   2   3        464.19        345.38        49.70 o                         
   8   2   3         70.07         41.15        23.89 o                         
   9   2   3         57.11         13.97        10.53 o                         
  10   2   3          8.19         -0.44         9.94 o                         
  11   2   3         15.83         11.57        18.78 o                         
 -10   3   3         45.39         54.18        18.10 o                         
  -9   3   3          5.78        -25.80        25.80 o                         
  -8   3   3        134.49        112.87        23.80 o                         
  -7   3   3        464.20        524.93        50.37 o                         
  -6   3   3          2.43         -8.29         8.29 o                         
  -5   3   3         37.65         61.84        11.83 o                         
  -4   3   3        250.94        197.20        13.01 o                         
  -3   3   3         22.24         28.42         6.07 o                         
  -2   3   3       1889.43       2033.16       274.92 o                         
  -2   3   3       1889.07       2056.84       209.44 o                         
  -1   3   3        417.25        399.56        19.12 o                         
   0   3   3        588.05        562.79        29.57 o                         
   1   3   3       2639.95       2941.31       268.50 o                         
   2   3   3        170.65        129.22         8.97 o                         
   3   3   3       4155.09       5408.64       415.09 o                         
   4   3   3        214.62        191.99        17.12 o                         
   5   3   3        189.29        148.40        10.26 o                         
   6   3   3         47.38         72.09         7.89 o                         
   7   3   3         42.97         34.42        11.71 o                         
   9   3   3        313.58        287.37        26.23 o                         
  10   3   3          4.42        -12.79        12.79 o                         
  11   3   3        145.16        242.59        28.46 o                         
 -10   4   3          9.35         22.73        23.53 o                         
  -9   4   3          4.91         27.64        11.86 o                         
  -8   4   3         88.99        119.53        16.66 o                         
  -7   4   3        176.00        -51.61        77.42 o                         
  -6   4   3        405.37        422.42       133.86 o                         
  -6   4   3        370.23        397.85        57.35 o                         
  -5   4   3        373.36        500.69        40.29 o                         
  -4   4   3        321.98        302.50        20.29 o                         
  -3   4   3          5.64         -0.04         4.60 o                         
  -2   4   3         28.69          2.43         3.69 o                         
  -1   4   3          4.55          0.92         5.82 o                         
   0   4   3        371.49        627.07        42.16 o                         
   1   4   3        184.77        130.72         8.37 o                         
   2   4   3       1954.01       1852.81        93.77 o                         
   3   4   3       1247.22       1290.12        85.68 o                         
   4   4   3       3652.72       4093.25       415.38 o                         
   5   4   3         20.89          5.32         5.92 o                         
   6   4   3         19.41         12.95         9.74 o                         
   7   4   3          4.06         -9.16         9.16 o                         
   8   4   3          6.63         59.15        10.45 o                         
   9   4   3         12.11          6.31        25.17 o                         
   9   4   3          4.13          3.71        27.67 o                         
  10   4   3         20.49        -21.81        21.81 o                         
  11   4   3          3.89          7.63         8.46 o                         
  -9   5   3        128.91        105.47        33.25 o                         
  -8   5   3         37.04         70.88        27.78 o                         
  -7   5   3        247.73        280.43        28.16 o                         
  -6   5   3         64.02         51.32         5.91 o                         
  -5   5   3          5.23        -73.61        73.61 o                         
  -5   5   3          9.78         -9.32        23.08 o                         
  -4   5   3        216.32        223.58        36.22 o                         
  -3   5   3         84.15         58.54         5.64 o                         
  -2   5   3       2235.51       2488.47       336.97 o                         
  -1   5   3          0.81         38.10         6.14 o                         
   0   5   3       1681.19       1447.19       225.79 o                         
   0   5   3       2255.83       2125.32       139.41 o                         
   1   5   3       3552.72       3870.17       308.60 o                         
   2   5   3        352.93        295.65        29.14 o                         
   3   5   3          4.59         17.60         3.90 o                         
   4   5   3       1088.18       1024.71        87.77 o                         
   5   5   3         61.66         54.68        11.12 o                         
   6   5   3        481.71        366.67       136.49 o                         
   7   5   3          3.65         -9.46         9.46 o                         
   8   5   3         12.59        -12.15        12.15 o                         
   9   5   3        232.07        244.02        28.91 o                         
  11   5   3         30.67         36.95        19.96 o                         
  -9   6   3         71.92        166.00        43.94 o                         
  -8   6   3         48.95        -14.59        27.89 o                         
  -7   6   3         65.27         68.53         8.87 o                         
  -6   6   3        142.37        153.13        13.09 o                         
  -5   6   3         35.54         21.58        14.55 o                         
  -4   6   3          0.49         70.12        25.95 o                         
  -3   6   3         85.78         18.11        65.80 o                         
  -3   6   3         92.68         69.37        28.20 o                         
  -2   6   3        423.06        382.42        34.64 o                         
  -1   6   3        101.11         80.48         9.36 o                         
   0   6   3         34.45         42.61         7.48 o                         
   1   6   3        302.13        281.47        18.52 o                         
   2   6   3        528.13        426.90        33.53 o                         
   3   6   3        475.44        519.41        51.06 o                         
   4   6   3        116.52        115.98        12.75 o                         
   5   6   3         24.24         48.26         7.21 o                         
   6   6   3          5.42        -11.09        11.09 o                         
   8   6   3          0.01         -7.70         7.70 o                         
   9   6   3         15.86          1.25        24.69 o                         
  10   6   3          5.05          3.86        17.31 o                         
  -8   7   3         14.14         -7.38        17.86 o                         
  -7   7   3        275.13        306.58        44.20 o                         
  -6   7   3        164.55        167.43        17.32 o                         
  -5   7   3        109.21         82.84        21.21 o                         
  -4   7   3         90.72        112.35        15.22 o                         
  -3   7   3          4.63         -4.99         9.49 o                         
  -2   7   3       2252.31       2149.21       170.33 o                         
  -1   7   3        198.35        247.32        24.12 o                         
   0   7   3        326.61        317.59        22.54 o                         
   1   7   3        108.91        169.62        14.19 o                         
   2   7   3         75.58         60.40        10.69 o                         
   4   7   3        349.65        333.29        27.52 o                         
   5   7   3        137.88        186.68        19.57 o                         
   6   7   3         98.40         17.04        27.60 o                         
   7   7   3         67.77         96.02        10.45 o                         
   8   7   3         10.92          1.03         9.68 o                         
   9   7   3         98.76        160.32        17.57 o                         
  10   7   3         12.81         19.34        13.78 o                         
  -8   8   3         49.04         64.45        34.98 o                         
  -7   8   3         12.61         16.50         8.53 o                         
  -6   8   3         55.04         26.94        22.35 o                         
  -5   8   3         13.58         15.11        29.60 o                         
  -4   8   3        212.39        218.52        17.07 o                         
  -3   8   3         42.29        204.84        20.85 o                         
  -2   8   3          5.25         15.14        11.29 o                         
  -1   8   3       1282.03       1349.79       312.63 o                         
   0   8   3          8.52         15.57        20.36 o                         
   1   8   3          6.70          9.50        11.34 o                         
   2   8   3         91.10         94.13        12.86 o                         
   3   8   3         74.68         82.71        11.26 o                         
   5   8   3         17.96         20.89         7.75 o                         
   6   8   3          4.27         39.31         7.77 o                         
   7   8   3          8.67         35.11        13.18 o                         
   8   8   3         38.34         59.10        12.77 o                         
   9   8   3         50.02         56.61        22.32 o                         
   9   8   3         55.06         34.75        28.00 o                         
  10   8   3         66.95         71.92        20.24 o                         
  -7   9   3         18.68        -29.01        29.01 o                         
  -6   9   3        113.18        118.51        22.44 o                         
  -5   9   3         45.40         41.68        24.23 o                         
  -4   9   3        657.08        716.51       101.99 o                         
  -3   9   3        136.45        210.34        26.31 o                         
  -2   9   3        135.10        113.60        28.80 o                         
  -1   9   3        166.08        122.50        21.04 o                         
   0   9   3        242.45        207.31        33.08 o                         
   1   9   3        361.60        296.47        48.16 o                         
   1   9   3         62.68         53.75        12.32 o                         
   2   9   3        121.06        147.75        15.37 o                         
   3   9   3         10.77          5.02        11.56 o                         
   4   9   3        847.27       1003.46        64.81 o                         
   5   9   3        124.36        101.57        27.28 o                         
   7   9   3         68.80         34.48        13.10 o                         
   8   9   3         54.18         95.22        12.83 o                         
   9   9   3         45.26         17.95        21.28 o                         
  -6  10   3          0.30         46.84        12.57 o                         
  -5  10   3         46.84         26.20        19.35 o                         
  -2  10   3         77.32         96.26        16.38 o                         
  -1  10   3        379.79        389.81        41.36 o                         
   0  10   3         53.85         52.99         9.34 o                         
   1  10   3         33.60         68.99        10.59 o                         
   2  10   3        196.57        196.34        36.62 o                         
   3  10   3          0.38          4.88         6.85 o                         
   4  10   3         41.80         69.79        27.17 o                         
   5  10   3         23.78         53.96        12.09 o                         
   6  10   3          5.53         16.66        26.30 o                         
   6  10   3          2.93         14.25        18.03 o                         
   8  10   3          7.41         37.41        18.59 o                         
  -5  11   3         27.46         30.96        27.77 o                         
  -4  11   3        173.77        173.73        18.52 o                         
  -3  11   3         22.30        -17.36        17.36 o                         
  -2  11   3         26.69         29.63        16.64 o                         
  -1  11   3         34.50         32.62        10.37 o                         
   0  11   3        118.82        128.78        21.80 o                         
   1  11   3         85.52         76.38        17.27 o                         
   2  11   3        193.26        271.02        23.54 o                         
   4  11   3        214.29        238.11        23.07 o                         
   5  11   3          8.56          2.11         9.33 o                         
   6  11   3          1.01         12.54        27.88 o                         
   7  11   3          8.37         14.29        14.83 o                         
   8  11   3          8.01        -10.20        10.94 o                         
  -4  12   3          0.73        -14.21        19.76 o                         
  -3  12   3         48.09         31.05        16.49 o                         
  -2  12   3         32.46         23.45        13.08 o                         
   0  12   3         12.67          3.35        14.79 o                         
   1  12   3         67.67         52.25        14.43 o                         
   2  12   3         17.85         11.30        14.96 o                         
   3  12   3         49.96         59.35        15.55 o                         
   4  12   3         15.83         27.12        23.14 o                         
   4  12   3         22.91         -2.29        26.12 o                         
   5  12   3        157.94        113.13        41.31 o                         
   5  12   3         27.29         34.79        26.46 o                         
   6  12   3         21.85         56.37        23.47 o                         
   7  12   3          6.35         25.71        19.34 o                         
  -2  13   3         26.97          4.34        18.51 o                         
  -1  13   3         96.77         70.09        19.62 o                         
   0  13   3        231.27        134.77        37.06 o                         
   2  13   3        115.21         80.00        17.97 o                         
   3  13   3         11.39          0.43        14.73 o                         
   4  13   3         20.82         -8.10        19.46 o                         
   5  13   3          8.90         -9.53        38.46 o                         
   5  13   3          8.89         21.26        26.80 o                         
  -4 -12   4         23.86         21.02        18.70 o                         
  -3 -12   4        149.97        222.57        30.88 o                         
  -2 -12   4         39.67         54.28        31.85 o                         
   0 -12   4          3.62         -7.32        31.18 o                         
   1 -12   4         61.51         33.78        21.51 o                         
   2 -12   4         46.81         44.41        18.31 o                         
   3 -12   4         32.95         45.28        18.92 o                         
  -6 -11   4          8.26        -14.50        20.04 o                         
  -5 -11   4         18.35         35.85        24.16 o                         
  -4 -11   4          0.46        -19.95        24.54 o                         
  -3 -11   4         26.36         36.65        21.33 o                         
  -2 -11   4          0.71          7.98        11.64 o                         
  -1 -11   4          6.56         58.70        30.86 o                         
   0 -11   4        156.54        160.09        43.12 o                         
   1 -11   4         66.45         20.27        28.45 o                         
   1 -11   4         44.25         37.87        11.35 o                         
   1 -11   4         45.23         -8.60        27.32 o                         
   2 -11   4         12.34         10.27        10.52 o                         
   3 -11   4         10.58          6.09        19.04 o                         
   4 -11   4         14.00         -2.34        18.06 o                         
  -7 -10   4        139.90        122.24        23.57 o                         
  -6 -10   4        105.08        147.52        23.04 o                         
  -5 -10   4          5.28        -17.75        26.97 o                         
  -4 -10   4         14.25         -4.21        17.05 o                         
  -3 -10   4        473.38        544.85        81.13 o                         
  -2 -10   4         20.57         52.69        27.82 o                         
  -1 -10   4          8.07         21.32        15.70 o                         
   0 -10   4          8.18         16.91         4.81 o                         
   1 -10   4        125.06         71.85        32.36 o                         
   1 -10   4         99.61         53.44        24.27 o                         
   2 -10   4         49.88         35.36        32.91 o                         
   3 -10   4         39.65          9.54        19.26 o                         
   4 -10   4          6.84         -2.60        16.25 o                         
   5 -10   4        212.36        180.68        35.75 o                         
  -8  -9   4          3.66         -2.67        26.77 o                         
  -7  -9   4         18.33         50.74        18.42 o                         
  -6  -9   4         16.19         41.29        20.78 o                         
  -5  -9   4         25.30         38.66        12.15 o                         
  -4  -9   4          0.37         37.47        10.47 o                         
  -3  -9   4         38.98          4.54        26.03 o                         
  -3  -9   4         89.64         83.75        36.48 o                         
  -2  -9   4        165.25        153.84        24.29 o                         
  -1  -9   4         10.29          5.53        12.16 o                         
   0  -9   4          7.02         65.13        15.37 o                         
   1  -9   4         75.88         22.78        24.01 o                         
   2  -9   4        272.87        382.91        59.91 o                         
   3  -9   4         26.62         -0.70        13.53 o                         
   4  -9   4         43.99         30.09        12.29 o                         
   5  -9   4          8.09         17.60        12.65 o                         
   6  -9   4          0.67        -13.39        13.39 o                         
   7  -9   4         37.12         49.72        24.32 o                         
  -8  -8   4          7.74        196.03        26.15 o                         
  -7  -8   4         21.97         27.66        13.17 o                         
  -6  -8   4         56.76         44.58        14.69 o                         
  -6  -8   4         57.31         32.71        32.68 o                         
  -5  -8   4         25.81         13.57         4.26 o                         
  -4  -8   4        152.71        138.25        25.73 o                         
  -3  -8   4        282.57        307.20        33.27 o                         
  -2  -8   4        123.43        112.05        18.40 o                         
   0  -8   4        131.32        126.31         9.50 o                         
   1  -8   4        237.53        272.20        19.49 o                         
   2  -8   4        120.93        130.45        15.59 o                         
   3  -8   4       1183.66       1200.91        87.04 o                         
   4  -8   4        159.01        107.80        26.82 o                         
   4  -8   4        161.36        132.94        29.64 o                         
   5  -8   4        839.23        980.16        94.31 o                         
   6  -8   4         49.31         39.57        17.63 o                         
   7  -8   4         26.44         33.74        10.90 o                         
   8  -8   4         51.84         55.00        23.67 o                         
  -9  -7   4         12.68          6.81        12.01 o                         
  -8  -7   4          7.62         -6.72        28.03 o                         
  -7  -7   4          1.12         73.32        10.09 o                         
  -6  -7   4          3.53        111.42        24.71 o                         
  -4  -7   4         99.35         51.46         8.11 o                         
  -4  -7   4         99.87        123.89        29.23 o                         
  -3  -7   4        117.67         93.59        17.87 o                         
  -2  -7   4         32.80         77.79        17.06 o                         
  -1  -7   4         49.14         52.72        10.64 o                         
   0  -7   4         75.57         41.05         7.36 o                         
   1  -7   4         34.89         73.14        48.28 o                         
   2  -7   4         47.64         24.35         8.80 o                         
   3  -7   4         18.97          3.53         8.65 o                         
   4  -7   4         84.29         96.60        14.72 o                         
   5  -7   4        368.82        552.69        55.60 o                         
   5  -7   4        354.61        440.44        64.79 o                         
   6  -7   4         15.13        -26.88        26.90 o                         
   7  -7   4          8.39          4.03        15.73 o                         
   8  -7   4         85.72         90.85        17.50 o                         
  -9  -6   4          0.43         -7.44         8.52 o                         
  -8  -6   4        205.58         67.87       231.30 o                         
  -8  -6   4        279.21        277.86        46.11 o                         
  -7  -6   4        187.65        188.82        26.32 o                         
  -6  -6   4        104.54        111.85        16.72 o                         
  -5  -6   4         97.37        120.64        11.16 o                         
  -4  -6   4        120.54        103.63        16.89 o                         
  -4  -6   4         11.49         28.51       100.27 o                         
  -3  -6   4        837.53       1003.87       252.20 o                         
  -3  -6   4        836.55        821.47        75.35 o                         
  -3  -6   4        886.85       1159.16       160.29 o                         
  -2  -6   4        337.35        294.93        28.16 o                         
  -1  -6   4         87.43         83.77        11.92 o                         
   0  -6   4        441.90        462.11        28.98 o                         
   1  -6   4       1884.74       1843.85       139.73 o                         
   2  -6   4         63.67        101.52        63.39 o                         
   3  -6   4       1871.09       1953.70       149.65 o                         
   4  -6   4          5.44         12.48        19.05 o                         
   5  -6   4        248.32        233.28        39.27 o                         
   6  -6   4        276.66        292.02        34.88 o                         
   7  -6   4         16.65         -7.35        17.66 o                         
   8  -6   4         56.53         57.66        21.82 o                         
   9  -6   4         21.97        -24.56        24.56 o                         
 -10  -5   4         16.71         -6.67        12.94 o                         
  -9  -5   4          0.95         -7.39         7.39 o                         
  -8  -5   4          8.42          4.46        18.36 o                         
  -7  -5   4        122.63         64.68        13.90 o                         
  -6  -5   4         22.10         26.92         8.69 o                         
  -5  -5   4          3.68         -9.01         9.01 o                         
  -4  -5   4         17.14         28.42        10.45 o                         
  -3  -5   4         20.04         37.72        14.76 o                         
  -2  -5   4       1179.50       1398.71       190.89 o                         
  -1  -5   4        323.61        216.80        35.44 o                         
   0  -5   4       1233.19       1145.57        68.91 o                         
   1  -5   4        724.68        787.41        50.00 o                         
   2  -5   4          8.87          7.06         9.24 o                         
   3  -5   4          4.30         -6.03         8.49 o                         
   4  -5   4         26.02         11.43        17.72 o                         
   5  -5   4        107.38         79.22        15.66 o                         
   6  -5   4         85.02         88.52        12.40 o                         
   7  -5   4         21.61         14.46        13.21 o                         
   7  -5   4        100.27        121.63        32.53 o                         
   8  -5   4         98.61         73.79        17.58 o                         
   9  -5   4          1.72         10.93         9.07 o                         
 -10  -4   4         15.76         27.18        14.64 o                         
  -9  -4   4         14.17        -10.15        10.15 o                         
  -8  -4   4        183.22        215.20        19.55 o                         
  -7  -4   4          2.86         -8.55         8.55 o                         
  -6  -4   4        192.34        331.80        54.69 o                         
  -5  -4   4         26.50         27.18         7.52 o                         
  -4  -4   4          1.58          7.02         4.19 o                         
  -3  -4   4         24.35         27.88         5.31 o                         
  -2  -4   4        958.58        899.89        62.23 o                         
  -1  -4   4         19.85         28.98        10.18 o                         
   0  -4   4       1340.99       1446.34       106.59 o                         
   1  -4   4       1036.60       1095.41        60.82 o                         
   2  -4   4        639.56        626.17        34.72 o                         
   3  -4   4          8.04          5.27         9.07 o                         
   4  -4   4         67.25         44.32        16.80 o                         
   5  -4   4        183.05        182.64        12.73 o                         
   6  -4   4        168.84        167.39        21.25 o                         
   7  -4   4         48.00         97.91        16.95 o                         
   8  -4   4         51.35         72.83        13.57 o                         
   9  -4   4         82.97         77.64        20.93 o                         
  10  -4   4         11.52          7.44        24.68 o                         
  10  -4   4         43.91         36.76        35.90 o                         
 -10  -3   4          8.83         -5.57        31.99 o                         
  -9  -3   4         18.57         -7.42         7.42 o                         
  -8  -3   4         73.68        143.32        16.36 o                         
  -7  -3   4        239.90        255.58        22.81 o                         
  -6  -3   4        122.31        122.19        11.10 o                         
  -5  -3   4        345.29        380.09       133.52 o                         
  -4  -3   4         14.55         35.02         8.91 o                         
  -3  -3   4         50.22         75.73         8.48 o                         
  -2  -3   4        552.68        494.84        30.87 o                         
  -1  -3   4       2325.35       1904.41       127.49 o                         
   0  -3   4        344.47        404.57        22.58 o                         
   1  -3   4        167.82        141.76         8.10 o                         
   2  -3   4         34.82         25.59         5.12 o                         
   3  -3   4        179.46        141.80        10.08 o                         
   4  -3   4        148.94        139.47        11.15 o                         
   5  -3   4         57.22         43.43        13.03 o                         
   6  -3   4        940.39        941.61        90.70 o                         
   7  -3   4        609.12        573.69        41.10 o                         
   8  -3   4         80.90         78.66        12.29 o                         
   9  -3   4         93.98        131.81        18.49 o                         
  10  -3   4         57.74         53.04        23.09 o                         
  10  -3   4         58.82         32.18        26.09 o                         
 -10  -2   4         42.78         17.66        15.47 o                         
  -7  -2   4        321.40        371.55        24.47 o                         
  -6  -2   4         71.34         79.93        10.86 o                         
  -5  -2   4        334.03        331.88        22.07 o                         
  -4  -2   4       1131.97       1133.49        75.21 o                         
  -4  -2   4        562.97        522.04       140.10 o                         
  -3  -2   4        124.37        166.43        83.17 o                         
  -3  -2   4        144.42        140.08        25.24 o                         
  -2  -2   4        749.12        705.61        54.73 o                         
  -1  -2   4        222.34        194.95        10.92 o                         
   0  -2   4        149.13        194.80        10.48 o                         
   1  -2   4       1608.04       1890.03       281.48 o                         
   2  -2   4       1157.56       1335.69       133.43 o                         
   2  -2   4       2537.12       2603.33       196.42 o                         
   3  -2   4         58.89         66.88         7.92 o                         
   4  -2   4        188.05        184.14        12.60 o                         
   5  -2   4        304.62        310.32        19.62 o                         
   6  -2   4         27.17         21.91        12.35 o                         
   8  -2   4         41.52         50.44        10.68 o                         
   9  -2   4          7.92         12.04         6.55 o                         
  10  -2   4         43.02         20.44        17.43 o                         
  11  -2   4        144.22        184.03        20.34 o                         
 -10  -1   4         44.97         85.56        34.72 o                         
  -9  -1   4          3.36          1.04        11.38 o                         
  -8  -1   4        435.54        409.33        61.71 o                         
  -7  -1   4         96.64        130.54       114.41 o                         
  -6  -1   4        119.93        122.87        11.17 o                         
  -5  -1   4        133.55         88.94         7.68 o                         
  -4  -1   4         18.07         -3.48         4.30 o                         
  -3  -1   4        438.51        355.78        21.96 o                         
  -2  -1   4        910.39        820.33        42.76 o                         
  -1  -1   4       1895.26       1799.72        91.90 o                         
   0  -1   4        104.62        112.97         6.95 o                         
   1  -1   4          0.23         -0.60         2.40 o                         
   2  -1   4        152.08        164.02         9.07 o                         
   3  -1   4       1541.14       1452.12       215.07 o                         
   3  -1   4       1718.53       1840.23       173.97 o                         
   4  -1   4        181.18        118.17         8.73 o                         
   5  -1   4        923.68        760.85        42.90 o                         
   6  -1   4        153.79        123.42        12.70 o                         
   7  -1   4        979.07        975.19       130.94 o                         
   7  -1   4        975.62       1182.38        94.15 o                         
   8  -1   4        750.94        973.22        80.61 o                         
   9  -1   4          8.95         -1.24         9.54 o                         
  10  -1   4          5.29          5.66         5.78 o                         
  11  -1   4          0.40        -10.36        12.71 o                         
 -10   0   4         42.50         41.85        14.83 o                         
  -9   0   4         43.89         78.86        13.82 o                         
  -8   0   4         33.79         95.12        18.75 o                         
  -7   0   4        413.64        430.15        42.24 o                         
  -6   0   4         63.26         99.77        24.23 o                         
  -5   0   4        345.52        263.57        28.07 o                         
  -4   0   4       2731.90       2636.45       208.42 o                         
  -3   0   4        271.02        325.48        18.04 o                         
  -2   0   4        231.44        162.48         8.87 o                         
  -1   0   4       1468.09       1698.78       131.42 o                         
   0   0   4         13.26         13.37         2.86 o                         
   1   0   4       1889.74       1783.80        90.23 o                         
   2   0   4       1868.16       1765.43        83.34 o                         
   3   0   4         77.20         43.98         4.10 o                         
   4   0   4       1985.97       2121.51       234.42 o                         
   5   0   4        222.53        217.73        14.37 o                         
   6   0   4         80.28         70.79         7.34 o                         
   7   0   4        100.41        125.52        11.92 o                         
   8   0   4        148.51        127.99        15.52 o                         
  10   0   4        138.46        143.83        18.54 o                         
  11   0   4        111.15        122.35        23.85 o                         
  -8   1   4        163.05        118.85        20.20 o                         
  -7   1   4        484.57        568.02        51.48 o                         
  -6   1   4          0.42         -0.92        18.81 o                         
  -5   1   4        492.24        632.40        75.09 o                         
  -4   1   4        148.55        106.70        16.32 o                         
  -3   1   4        836.83        895.24        67.87 o                         
  -2   1   4        334.22        391.98        23.49 o                         
  -1   1   4          0.13          1.15         2.74 o                         
   0   1   4       1017.81       1521.49        90.32 o                         
   0   1   4        767.12       1434.19       310.10 o                         
   0   1   4        246.89        519.85       128.85 o                         
   1   1   4       7464.99       7067.96       426.79 o                         
   2   1   4        441.11        434.15        23.11 o                         
   3   1   4          4.25          6.47         2.21 o                         
   4   1   4        439.88        413.16        27.89 o                         
   5   1   4        492.68        498.25        31.49 o                         
   6   1   4          8.97         18.16         8.05 o                         
   7   1   4         11.68          8.59        11.26 o                         
   8   1   4         14.79         22.36         7.11 o                         
   9   1   4         29.49         43.01         8.51 o                         
  10   1   4         88.67        109.56        36.10 o                         
  10   1   4         65.62         96.12        27.94 o                         
  11   1   4          5.85          0.86        22.79 o                         
  11   1   4         12.71         19.64        30.52 o                         
 -10   2   4         78.19         44.41        21.46 o                         
  -9   2   4        115.72        112.16        36.00 o                         
  -8   2   4        110.01         52.17        20.36 o                         
  -7   2   4         69.60         78.54        19.66 o                         
  -6   2   4        171.45        155.57        18.21 o                         
  -5   2   4          0.82         13.91         7.02 o                         
  -4   2   4       1102.57       1580.94       248.82 o                         
  -4   2   4       2344.82       2716.86       359.04 o                         
  -3   2   4          6.82         -3.66         3.66 o                         
  -3   2   4         87.85         95.19        14.69 o                         
  -2   2   4       1171.62       1360.73        69.87 o                         
  -1   2   4        839.51        801.20        60.57 o                         
   0   2   4        334.00        321.77        17.20 o                         
   1   2   4        424.05        403.99        19.90 o                         
   2   2   4      15768.81      19782.85      2669.54 o                         
   3   2   4         41.66         11.97         4.30 o                         
   4   2   4         98.65         99.70         7.71 o                         
   5   2   4        294.72        283.93        17.91 o                         
   6   2   4         86.90         81.85        20.42 o                         
   7   2   4        193.46        165.36        24.55 o                         
   8   2   4          1.92        -12.40        14.15 o                         
   9   2   4        142.30        232.94        20.46 o                         
  10   2   4         14.88         23.99         8.88 o                         
  11   2   4          5.00          9.40        25.92 o                         
 -10   3   4         11.04         14.54        17.27 o                         
  -9   3   4        155.14        139.21        23.75 o                         
  -8   3   4         98.77        112.76        34.00 o                         
  -7   3   4        285.20        212.52        29.13 o                         
  -6   3   4         21.52          0.00         9.45 o                         
  -5   3   4        174.65        168.58        18.76 o                         
  -4   3   4        102.51         76.39         6.65 o                         
  -3   3   4        495.12        360.38        23.04 o                         
  -2   3   4          6.95         31.14         6.96 o                         
  -1   3   4        207.27        163.65         8.80 o                         
   0   3   4        462.43        437.59        22.38 o                         
   1   3   4       1313.07       1417.42       106.72 o                         
   2   3   4       1301.16       1157.37        63.07 o                         
   3   3   4       5900.66       7057.82       382.01 o                         
   4   3   4         25.26         22.99         5.66 o                         
   5   3   4        143.39        150.38        10.99 o                         
   6   3   4          1.86         15.53         5.71 o                         
   7   3   4         30.65          1.92        13.51 o                         
   8   3   4         35.31        174.69        35.05 o                         
   9   3   4        105.48        104.61        11.75 o                         
  10   3   4          5.76         43.02        13.28 o                         
  11   3   4         25.53         -2.12        31.21 o                         
  -9   4   4         24.26         25.67        13.56 o                         
  -8   4   4         47.22         50.69        14.76 o                         
  -7   4   4         92.58         46.18        27.24 o                         
  -7   4   4         41.87          1.84        81.62 o                         
  -6   4   4        518.15        504.98       147.31 o                         
  -6   4   4        533.51        609.28        74.89 o                         
  -5   4   4         72.59         23.85         6.01 o                         
  -4   4   4        385.17        355.27        23.54 o                         
  -3   4   4        338.63        351.37        34.66 o                         
  -2   4   4         25.66         30.09         4.18 o                         
  -1   4   4       1658.11       1562.73        84.97 o                         
   0   4   4        552.76        554.03        30.63 o                         
   1   4   4       1311.26       1233.93        67.83 o                         
   3   4   4        680.06        664.59        39.80 o                         
   4   4   4        151.29        214.18       107.58 o                         
   5   4   4        269.55        214.27        16.28 o                         
   6   4   4          9.30         -2.45         9.44 o                         
   7   4   4        226.76        165.89        21.39 o                         
   8   4   4          8.21         -9.09         9.09 o                         
   9   4   4        416.97        621.42        89.19 o                         
  10   4   4         41.38         49.86        10.87 o                         
  11   4   4         16.67         19.06        11.98 o                         
  -9   5   4         69.03         71.32        31.83 o                         
  -8   5   4        152.92        176.04        37.34 o                         
  -7   5   4         13.04          1.70        12.88 o                         
  -6   5   4         82.20         47.37         6.13 o                         
  -5   5   4        819.81        962.82        61.73 o                         
  -5   5   4        814.63        824.11       199.74 o                         
  -4   5   4         17.17          7.33         6.30 o                         
  -3   5   4         75.82         44.34         4.79 o                         
  -2   5   4        111.43        114.74        14.28 o                         
  -1   5   4        362.20        330.41        23.21 o                         
   0   5   4        228.08        169.90        11.36 o                         
   1   5   4        595.42        765.52        48.82 o                         
   2   5   4         17.03          9.45        12.99 o                         
   3   5   4        477.77        450.66        25.52 o                         
   4   5   4        600.09        612.70        38.63 o                         
   6   5   4         21.92         -3.28         8.10 o                         
   7   5   4         15.33         -1.88         9.74 o                         
   8   5   4         25.62         31.41        15.71 o                         
   9   5   4         64.76         62.57         9.82 o                         
  11   5   4         43.03         54.79        27.09 o                         
  -9   6   4         29.00         61.57        35.71 o                         
  -8   6   4         12.52        -16.26        28.98 o                         
  -8   6   4         10.42         22.60        31.11 o                         
  -7   6   4          9.75        -13.21        13.21 o                         
  -6   6   4        859.69        842.80        79.40 o                         
  -5   6   4        148.00        168.03        27.51 o                         
  -4   6   4       2005.48       2249.01       191.55 o                         
  -3   6   4        180.43        190.19        34.48 o                         
  -2   6   4        207.87        139.89        15.29 o                         
  -1   6   4        524.55        535.24        38.97 o                         
   0   6   4        116.26         75.77        11.42 o                         
   1   6   4         87.93        133.43        48.29 o                         
   2   6   4        354.67        314.55        46.22 o                         
   3   6   4        180.39        179.82        20.92 o                         
   4   6   4          3.70         -5.06         8.68 o                         
   5   6   4        399.97        403.05        30.86 o                         
   6   6   4        230.79        663.35        88.35 o                         
   7   6   4        355.17        378.76        55.81 o                         
   8   6   4         13.96          2.29         7.90 o                         
   9   6   4          9.05         10.09        23.33 o                         
  10   6   4          9.11        -15.36        16.44 o                         
  -8   7   4         56.13         20.58        34.62 o                         
  -7   7   4        258.87        240.26        32.47 o                         
  -6   7   4         35.24         10.34         7.92 o                         
  -5   7   4         16.66         29.06        15.81 o                         
  -4   7   4         14.32         10.29        11.32 o                         
  -3   7   4        151.18         67.73        22.10 o                         
  -2   7   4        893.70        867.23        73.24 o                         
  -1   7   4        125.13         90.86        13.21 o                         
   0   7   4        445.89        512.94        35.86 o                         
   1   7   4          0.84          5.61         5.25 o                         
   2   7   4        225.10        233.19        20.67 o                         
   4   7   4         95.16        101.64        10.16 o                         
   5   7   4          3.60        -11.73        11.73 o                         
   6   7   4         26.58         82.52        16.39 o                         
   7   7   4          4.10         30.25        23.44 o                         
   8   7   4        200.18        257.39        27.99 o                         
   9   7   4         11.62        -12.34        12.34 o                         
  10   7   4          6.58          8.28        13.21 o                         
  -8   8   4         42.21         20.08        33.54 o                         
  -7   8   4          0.29         -8.90         8.90 o                         
  -6   8   4        620.55        530.63        74.46 o                         
  -6   8   4        621.79        582.20        81.29 o                         
  -5   8   4         28.62         34.28        12.61 o                         
  -4   8   4         29.43         32.49        10.08 o                         
  -3   8   4         30.40         58.96        12.38 o                         
  -2   8   4          7.07          1.27        13.82 o                         
   0   8   4         43.88         -0.64        20.53 o                         
   1   8   4          6.34         61.09         9.88 o                         
   2   8   4         66.88         33.43        11.32 o                         
   3   8   4         12.30         18.59         8.62 o                         
   5   8   4         88.42         90.40        11.32 o                         
   6   8   4          0.04         -7.61         7.61 o                         
   7   8   4         69.64         76.19        14.27 o                         
   8   8   4         65.44        114.39        13.37 o                         
   9   8   4          2.20         31.18        20.80 o                         
   9   8   4         43.14         48.61        26.37 o                         
  10   8   4          0.36          5.66        16.40 o                         
  -7   9   4         27.38         -4.44        29.22 o                         
  -6   9   4          0.14         21.06        12.79 o                         
  -4   9   4         25.09         19.76        26.72 o                         
  -3   9   4          9.76         20.02        16.50 o                         
  -2   9   4        414.66        520.16        76.02 o                         
  -1   9   4        151.44        200.42        26.58 o                         
   1   9   4          3.03        -15.05        15.05 o                         
   2   9   4         22.51         23.95         9.49 o                         
   3   9   4         82.70         98.33        12.95 o                         
   4   9   4         32.60         12.04         8.11 o                         
   5   9   4          1.20         -0.14        15.00 o                         
   6   9   4         15.25         17.94        16.66 o                         
   7   9   4        147.24        148.15        15.96 o                         
   8   9   4         82.13        110.00        14.01 o                         
   9   9   4          8.61         20.13        16.79 o                         
  -6  10   4         63.28         38.16        12.85 o                         
  -5  10   4         55.28         45.55        19.51 o                         
  -4  10   4         27.16         43.12        30.11 o                         
  -4  10   4         36.38         37.90        29.88 o                         
  -4  10   4         27.74         43.85        30.84 o                         
  -3  10   4        444.49        397.14        58.74 o                         
  -2  10   4         88.30         85.97        19.30 o                         
  -1  10   4        315.95        273.21        28.73 o                         
   0  10   4        357.99        311.05        25.26 o                         
   1  10   4       1259.69       1234.78       105.35 o                         
   2  10   4        265.81        383.50        62.84 o                         
   3  10   4        191.62        225.88        19.69 o                         
   4  10   4         22.87          8.72        17.41 o                         
   5  10   4        296.81        442.06        33.84 o                         
   6  10   4        141.27        115.68        15.72 o                         
   7  10   4         86.24        184.82        18.46 o                         
   8  10   4         55.94         55.11        16.76 o                         
   9  10   4          0.02         -3.87         9.85 o                         
  -5  11   4          3.04         38.31        30.18 o                         
  -4  11   4         50.36         42.67        11.68 o                         
  -3  11   4         48.83         39.66        18.18 o                         
  -2  11   4         45.44         51.86        18.77 o                         
  -1  11   4         15.16          7.71         9.68 o                         
   0  11   4         55.61         27.61        11.92 o                         
   1  11   4          8.00         -3.31        14.73 o                         
   2  11   4         63.45         84.52        13.66 o                         
   4  11   4         13.42         -5.76        11.51 o                         
   5  11   4         14.47         10.27        13.36 o                         
   6  11   4        110.34        149.04        19.06 o                         
   7  11   4          5.57          9.58        22.83 o                         
   8  11   4         51.81         40.13        28.24 o                         
  -4  12   4         12.11         50.02        20.97 o                         
  -3  12   4         13.37          5.50        16.11 o                         
  -2  12   4         72.90         72.46        15.11 o                         
   0  12   4         72.70         -1.96        20.23 o                         
   1  12   4        106.85        112.84        21.59 o                         
   2  12   4          1.07          2.40        15.42 o                         
   4  12   4         94.81        141.85        38.11 o                         
   5  12   4         13.96         43.98        13.50 o                         
   6  12   4          1.81          9.51        15.30 o                         
   7  12   4          3.17         12.30         9.90 o                         
  -2  13   4         37.72         78.80        19.74 o                         
  -1  13   4          8.67         13.62        23.01 o                         
   1  13   4          0.68         17.59        15.44 o                         
   2  13   4         19.58         -6.57        11.25 o                         
   3  13   4         29.97         23.64        11.18 o                         
   4  13   4         46.62         30.25        14.00 o                         
   5  13   4         18.47         11.71        13.47 o                         
  -3 -12   5         13.94         15.28        20.21 o                         
  -2 -12   5          0.52        -30.12        30.12 o                         
  -1 -12   5         21.89        269.76        48.74 o                         
   0 -12   5          0.83          5.77        13.76 o                         
   1 -12   5         22.57         33.57        21.20 o                         
   2 -12   5         45.42         29.65        18.46 o                         
  -5 -11   5        206.07        196.67        38.52 o                         
  -4 -11   5          1.61         21.49        27.04 o                         
  -3 -11   5         19.14         25.83        21.77 o                         
  -2 -11   5        136.24        163.91        22.64 o                         
  -1 -11   5         10.23          7.86        15.96 o                         
   0 -11   5        176.31        109.00        38.71 o                         
   1 -11   5         46.71         37.02        15.39 o                         
   2 -11   5         36.77         12.02        16.88 o                         
   3 -11   5         17.24          8.93        20.50 o                         
   4 -11   5        102.53        111.07        27.42 o                         
  -6 -10   5          3.82          1.60        16.29 o                         
  -5 -10   5          9.66          2.28        19.62 o                         
  -4 -10   5         24.60         50.19        19.76 o                         
  -3 -10   5          0.75         -3.23        16.79 o                         
  -2 -10   5         14.39         25.81        27.34 o                         
  -1 -10   5         12.37          6.14        16.17 o                         
   0 -10   5         87.28         70.41        15.67 o                         
   1 -10   5        235.89        159.14        33.44 o                         
   1 -10   5        380.92        385.82        62.09 o                         
   2 -10   5         44.59         32.05        26.38 o                         
   3 -10   5        110.21        113.09        24.97 o                         
   4 -10   5         32.79         35.85        21.77 o                         
   5 -10   5          4.90         -3.31        23.87 o                         
   6 -10   5          2.59         18.92        19.14 o                         
  -7  -9   5        188.14        164.77        36.13 o                         
  -6  -9   5         57.26         48.72        21.56 o                         
  -5  -9   5         79.02        146.45        17.63 o                         
  -4  -9   5         14.94         13.48        11.02 o                         
  -3  -9   5        130.84        216.36        45.95 o                         
  -2  -9   5        332.78        304.43       138.34 o                         
  -2  -9   5        431.93        376.14        60.12 o                         
  -1  -9   5         25.83         64.14        13.01 o                         
   0  -9   5         49.60         57.86        17.21 o                         
   1  -9   5        124.67        297.64        49.38 o                         
   2  -9   5         37.71          3.66        12.28 o                         
   3  -9   5         63.63         70.77        33.28 o                         
   4  -9   5        118.74        110.20        15.92 o                         
   5  -9   5         10.03         19.58        13.22 o                         
   6  -9   5        418.14        502.01        53.12 o                         
   7  -9   5         27.03         24.17        37.04 o                         
  -8  -8   5          1.77         57.43        10.52 o                         
  -7  -8   5         11.33        159.72        14.42 o                         
  -5  -8   5         22.86       -116.16       127.34 o                         
  -4  -8   5         10.12         -6.68        17.51 o                         
  -3  -8   5         13.28         -4.86        14.33 o                         
  -2  -8   5        157.60        127.93        28.65 o                         
   0  -8   5          0.06         -0.27         9.31 o                         
   1  -8   5        144.91        199.62        13.84 o                         
   2  -8   5        227.37        198.41        20.12 o                         
   3  -8   5        213.72        200.72        35.94 o                         
   4  -8   5          6.64        -10.88        14.40 o                         
   4  -8   5          6.62          4.35        20.87 o                         
   5  -8   5          2.25        -14.72        14.72 o                         
   6  -8   5          5.12        -16.77        16.77 o                         
   7  -8   5          7.36         19.77        10.21 o                         
   8  -8   5          4.14         29.12        12.42 o                         
  -9  -7   5         67.17         63.02        13.54 o                         
  -8  -7   5          8.02         -0.44        27.95 o                         
  -7  -7   5         84.65         87.42        11.88 o                         
  -6  -7   5          1.29        105.43        25.76 o                         
  -5  -7   5        108.36        -17.74        32.06 o                         
  -4  -7   5         42.07         53.79        14.80 o                         
  -3  -7   5         51.39         36.93        14.74 o                         
  -2  -7   5        119.75         68.81        18.93 o                         
  -1  -7   5         58.50         53.60        11.41 o                         
   1  -7   5         79.98         86.95         9.56 o                         
   2  -7   5         75.07         40.54         6.90 o                         
   3  -7   5         41.25         18.36         9.17 o                         
   4  -7   5        318.13        372.28        32.25 o                         
   5  -7   5        236.40        233.38        27.78 o                         
   6  -7   5        417.02        528.36        75.26 o                         
   7  -7   5         75.25        106.56        20.68 o                         
   8  -7   5         33.71         21.95        14.38 o                         
  -9  -6   5         60.83         74.13        11.97 o                         
  -8  -6   5          3.10         27.25        21.90 o                         
  -7  -6   5         36.78          5.66        22.48 o                         
  -6  -6   5         18.68         67.97         9.90 o                         
  -5  -6   5        147.03        156.74        12.55 o                         
  -4  -6   5        312.37        226.25        39.57 o                         
  -3  -6   5        187.61        164.65        25.68 o                         
  -2  -6   5          2.21         25.45         8.73 o                         
  -1  -6   5          3.64         -7.54         7.58 o                         
   0  -6   5         74.12         63.44        13.19 o                         
   1  -6   5        316.92        333.75        24.22 o                         
   2  -6   5        301.74        311.02        29.28 o                         
   3  -6   5          6.63         -4.45         9.21 o                         
   4  -6   5         17.97         16.78        19.31 o                         
   5  -6   5         62.73         57.87        12.33 o                         
   6  -6   5        216.04        156.12        23.71 o                         
   6  -6   5         51.16         88.86        28.05 o                         
   7  -6   5        215.01        209.42        40.55 o                         
   8  -6   5         10.67         -2.33        12.87 o                         
   9  -6   5         40.72         62.71        14.86 o                         
  -9  -5   5         49.13         54.85        10.31 o                         
  -8  -5   5        252.05        146.44        42.89 o                         
  -7  -5   5        699.02        695.70        94.68 o                         
  -6  -5   5        235.90        236.12        18.83 o                         
  -5  -5   5        253.76        226.14        17.38 o                         
  -4  -5   5        359.44        295.58        39.95 o                         
  -3  -5   5        542.05        499.78        70.95 o                         
  -2  -5   5        693.98        473.14        67.18 o                         
  -2  -5   5        706.79        883.43       122.66 o                         
  -1  -5   5         27.33         37.81        10.81 o                         
   0  -5   5         52.81         66.32        10.15 o                         
   1  -5   5        339.77        356.89        26.99 o                         
   2  -5   5       1039.07        931.32       121.19 o                         
   3  -5   5        872.20        828.89        64.42 o                         
   4  -5   5       2039.65       2033.56       264.23 o                         
   5  -5   5         93.94         97.73        17.14 o                         
   6  -5   5        411.71        375.12        38.35 o                         
   7  -5   5         60.19         50.68        18.68 o                         
   8  -5   5        128.53        116.97        32.41 o                         
   9  -5   5          9.25          7.59         8.89 o                         
 -10  -4   5          1.94         13.90        12.78 o                         
  -9  -4   5         10.32         14.85         9.97 o                         
  -8  -4   5          0.37         16.86         9.09 o                         
  -7  -4   5         71.52         20.46        20.93 o                         
  -7  -4   5         15.73         41.15        10.90 o                         
  -6  -4   5         99.85        133.22       133.93 o                         
  -6  -4   5        110.79         95.26        25.88 o                         
  -5  -4   5        140.61        128.78        12.01 o                         
  -4  -4   5        267.42        246.07        20.29 o                         
  -3  -4   5         82.93        218.26        14.50 o                         
  -2  -4   5        174.27        276.45        27.22 o                         
  -1  -4   5        333.71        401.23        35.52 o                         
   0  -4   5       1045.74       1150.61       137.06 o                         
   1  -4   5        754.47        814.90        41.77 o                         
   2  -4   5         75.49         63.08         5.44 o                         
   3  -4   5         13.19         28.76        12.81 o                         
   4  -4   5        289.21        252.99        26.88 o                         
   5  -4   5        430.18        356.95        25.01 o                         
   6  -4   5         86.22         80.45        22.24 o                         
   7  -4   5        222.79        252.42        40.72 o                         
   8  -4   5         63.85         10.30        22.04 o                         
   9  -4   5        230.18        174.55        38.92 o                         
  10  -4   5         10.09         33.94        28.87 o                         
 -10  -3   5        117.42        123.52        32.51 o                         
 -10  -3   5         24.90         34.88        23.11 o                         
  -9  -3   5         46.83         17.86        15.06 o                         
  -8  -3   5        137.81        127.82        19.78 o                         
  -7  -3   5        279.33        287.61        23.28 o                         
  -6  -3   5         34.40         45.14         5.60 o                         
  -4  -3   5        211.72        247.29        17.31 o                         
  -3  -3   5         98.44        144.14         9.28 o                         
  -2  -3   5         36.23         26.90         5.10 o                         
  -1  -3   5        444.28        448.13        36.08 o                         
   0  -3   5         94.68        139.70        11.13 o                         
   1  -3   5        648.31        701.37        36.37 o                         
   2  -3   5       2531.36       2283.91       134.32 o                         
   3  -3   5        289.75        300.59        20.91 o                         
   4  -3   5        641.26        533.21        41.68 o                         
   5  -3   5        179.74        166.02        28.45 o                         
   6  -3   5         23.40         16.76         7.87 o                         
   7  -3   5         93.45         70.59        10.29 o                         
   8  -3   5         63.04         61.46        26.51 o                         
   9  -3   5          1.95         18.36        17.01 o                         
  10  -3   5        129.55         96.16        28.55 o                         
 -10  -2   5          0.98         16.18        15.27 o                         
  -8  -2   5         54.59         17.10        17.50 o                         
  -7  -2   5          3.34         -1.70         3.80 o                         
  -6  -2   5         61.34         19.96        13.36 o                         
  -5  -2   5        634.54        596.31        39.38 o                         
  -4  -2   5        480.92        499.58        29.65 o                         
  -3  -2   5        363.77        394.58        21.99 o                         
  -2  -2   5        182.97        215.16        22.48 o                         
  -1  -2   5        175.51        199.30        11.64 o                         
   0  -2   5         83.01        120.21         7.00 o                         
   1  -2   5        482.08        834.55        44.92 o                         
   2  -2   5        292.12        254.42        13.73 o                         
   3  -2   5         36.27         12.23         5.10 o                         
   4  -2   5         55.95         53.48         8.35 o                         
   5  -2   5          8.09          6.27         4.99 o                         
   6  -2   5        202.16        153.37        18.80 o                         
   7  -2   5        138.71        174.65        43.77 o                         
   8  -2   5          5.85         24.34         9.73 o                         
   9  -2   5          7.61         11.24         7.29 o                         
  10  -2   5         33.25          7.21        16.73 o                         
  11  -2   5          1.42         -0.18        13.19 o                         
 -10  -1   5         19.34         34.02        33.19 o                         
  -9  -1   5         20.75         86.28        14.72 o                         
  -8  -1   5        218.21        187.81        39.60 o                         
  -6  -1   5        162.53        137.65        10.56 o                         
  -5  -1   5        260.58        219.20        15.88 o                         
  -4  -1   5         47.23         36.16         5.50 o                         
  -3  -1   5        233.94        218.91        19.36 o                         
  -2  -1   5         21.07          5.17         4.60 o                         
  -1  -1   5       1676.36       1625.29        83.00 o                         
   0  -1   5        499.26        458.64        25.29 o                         
   1  -1   5         65.45         48.25         3.97 o                         
   2  -1   5       1777.29       1817.26       178.66 o                         
   2  -1   5       2611.04       2365.56       311.78 o                         
   3  -1   5        498.21        427.29       100.25 o                         
   4  -1   5        606.02        608.23        31.53 o                         
   5  -1   5          0.26          0.73         3.25 o                         
   6  -1   5          3.70          5.17         8.51 o                         
   7  -1   5        426.78        541.86        57.65 o                         
   7  -1   5        335.55        381.21        53.92 o                         
   8  -1   5       1313.69       1433.95       110.18 o                         
   9  -1   5         80.47         84.07        12.78 o                         
  10  -1   5          5.43          8.85         7.30 o                         
  11  -1   5          0.21          4.70        12.06 o                         
 -10   0   5          7.10          4.31        13.32 o                         
  -9   0   5         21.24         48.13        13.97 o                         
  -8   0   5         18.89        -10.21        18.31 o                         
  -7   0   5        492.52        461.93        66.45 o                         
  -6   0   5        130.88        106.57        27.20 o                         
  -5   0   5        205.46        155.18        20.35 o                         
  -4   0   5        107.84         82.67         7.73 o                         
  -3   0   5        129.79        133.77         9.33 o                         
  -2   0   5        185.36        162.31         9.58 o                         
  -1   0   5        229.54        292.71        29.06 o                         
  -1   0   5         18.20        -32.48        41.13 o                         
   0   0   5          0.59          0.06         2.70 o                         
   1   0   5        103.15        141.82         8.70 o                         
   2   0   5        210.76        163.04         9.11 o                         
   3   0   5        136.71        114.47         7.12 o                         
   4   0   5       1483.24       1723.45       102.26 o                         
   5   0   5        143.87        169.52        13.27 o                         
   6   0   5         53.00         66.67         7.23 o                         
   7   0   5        188.52        200.67        18.31 o                         
   8   0   5        134.28         97.11        18.23 o                         
  10   0   5         18.17         21.73         7.30 o                         
  11   0   5         61.04         49.66        20.40 o                         
  -9   1   5        125.18        131.21        33.94 o                         
  -8   1   5         55.55         63.28        14.83 o                         
  -7   1   5        521.32        556.14        54.34 o                         
  -6   1   5         73.73         66.54        16.03 o                         
  -5   1   5        371.48        220.38        98.27 o                         
  -4   1   5         28.25          6.46         7.23 o                         
  -3   1   5       3242.40       3580.65       330.41 o                         
  -2   1   5        275.13        297.14        16.38 o                         
  -1   1   5          8.89         -0.95         2.84 o                         
   0   1   5       1468.53       1819.62       150.23 o                         
   1   1   5       2965.67       2969.04       178.41 o                         
   2   1   5       1690.87       1459.52        91.96 o                         
   3   1   5        267.99        259.37        12.96 o                         
   4   1   5        814.02        900.30        51.09 o                         
   5   1   5        705.69        785.31        44.96 o                         
   6   1   5        221.80        216.19        15.00 o                         
   7   1   5         88.06        185.52        17.15 o                         
   8   1   5        502.26        533.44        40.34 o                         
   9   1   5        256.89        282.20        23.79 o                         
  10   1   5         16.08         44.52        24.83 o                         
  11   1   5         44.08          5.82        22.54 o                         
  11   1   5         77.17        105.61        35.34 o                         
 -10   2   5          1.69         -0.48        19.70 o                         
  -9   2   5        106.56        112.10        23.86 o                         
  -8   2   5        177.65         80.73        30.31 o                         
  -7   2   5        146.40        109.54        20.09 o                         
  -6   2   5         26.82         30.02         9.22 o                         
  -5   2   5          2.40         32.15         7.27 o                         
  -4   2   5        449.92        578.89        50.09 o                         
  -3   2   5        183.28        189.36        12.16 o                         
  -2   2   5        875.59        697.56        37.83 o                         
  -1   2   5        234.86        318.53        21.88 o                         
   0   2   5         93.69        103.51         5.52 o                         
   1   2   5        423.91        443.77        24.27 o                         
   2   2   5        296.50        423.46        56.19 o                         
   3   2   5         74.60         64.17         5.28 o                         
   4   2   5       1573.75       1383.56        79.71 o                         
   5   2   5         41.58         42.64         6.45 o                         
   6   2   5        213.45        244.14        38.68 o                         
   7   2   5         81.14         48.34        22.67 o                         
   8   2   5         16.06         -3.40        13.78 o                         
   9   2   5         21.34        -12.39        12.47 o                         
  10   2   5          0.08         25.79         8.82 o                         
  11   2   5         81.73         35.59        29.77 o                         
 -10   3   5         10.67         33.63        18.28 o                         
  -9   3   5         29.93         17.12        19.05 o                         
  -8   3   5        101.70         97.69        34.35 o                         
  -7   3   5         11.68         28.13        18.09 o                         
  -6   3   5         75.25         58.36        12.66 o                         
  -5   3   5         52.27         78.29        57.55 o                         
  -4   3   5         52.83         38.97         9.78 o                         
  -3   3   5       1572.02       2053.76       176.06 o                         
  -3   3   5       3016.81       3097.27       400.71 o                         
  -2   3   5        170.32        289.60        64.15 o                         
  -1   3   5       1584.21       1620.25        82.10 o                         
   0   3   5        304.59        266.36        13.37 o                         
   1   3   5       1404.27       1199.44       158.51 o                         
   2   3   5          4.57         18.87         5.96 o                         
   3   3   5       2623.34       2700.78       252.36 o                         
   3   3   5        321.41        470.40       129.90 o                         
   4   3   5         33.98         14.73         6.30 o                         
   5   3   5        203.75        153.75        12.96 o                         
   6   3   5         76.91         68.76         6.47 o                         
   7   3   5         36.03        249.99        38.58 o                         
   8   3   5         49.01          4.85        85.08 o                         
   9   3   5         31.57         80.50        11.66 o                         
  10   3   5          0.28         30.10        13.35 o                         
  11   3   5         57.24         89.52        19.78 o                         
  -9   4   5         34.91         70.59        15.58 o                         
  -8   4   5        110.90        163.08        21.36 o                         
  -7   4   5         42.66         92.32        88.44 o                         
  -7   4   5         44.28         20.25        24.94 o                         
  -6   4   5        782.30        669.20       191.37 o                         
  -6   4   5        809.99        925.54       114.24 o                         
  -5   4   5         46.11         47.61        10.98 o                         
  -4   4   5        447.30        433.23        27.10 o                         
  -3   4   5          1.17         -5.48         6.04 o                         
  -2   4   5        213.06        148.04        10.27 o                         
  -1   4   5        527.21        489.60        26.53 o                         
   0   4   5        243.49        205.93        13.08 o                         
   1   4   5        134.32        196.44        10.31 o                         
   2   4   5        163.10        163.42        10.91 o                         
   3   4   5        310.70        332.48        20.71 o                         
   4   4   5       3889.73       4470.59       451.01 o                         
   5   4   5         13.97         28.79         4.70 o                         
   6   4   5         88.36        125.75        14.26 o                         
   7   4   5         30.95         15.24         9.43 o                         
   8   4   5         19.77         34.97         8.95 o                         
   9   4   5        100.39         54.76        27.78 o                         
  10   4   5         17.50         38.75         8.90 o                         
  11   4   5         41.23         66.05        11.47 o                         
  -9   5   5         15.38         35.12        14.01 o                         
  -8   5   5         50.74         35.77        27.11 o                         
  -7   5   5        146.57        149.00        20.93 o                         
  -6   5   5          0.93        -12.76        12.76 o                         
  -5   5   5        294.38        339.21        22.07 o                         
  -4   5   5        195.02        246.96        35.81 o                         
  -3   5   5        802.41        845.69        54.65 o                         
  -2   5   5         92.10         85.46         9.94 o                         
  -1   5   5         17.65         11.24         7.00 o                         
   0   5   5       2438.40       2610.37       156.67 o                         
   1   5   5       1332.90       1569.22        84.54 o                         
   2   5   5        398.57        414.62        56.74 o                         
   3   5   5        261.53        273.72        18.23 o                         
   4   5   5         11.04         11.99         4.47 o                         
   6   5   5        158.94        165.67        14.21 o                         
   7   5   5         18.18         13.83         9.97 o                         
   8   5   5        238.93        314.21        33.48 o                         
   9   5   5         11.07         46.31         8.49 o                         
  10   5   5         24.44         23.21        20.06 o                         
  11   5   5          6.50         -0.79        14.23 o                         
  -9   6   5         42.87         48.58        23.01 o                         
  -8   6   5         12.01         11.14        19.77 o                         
  -6   6   5         64.31         93.90        18.08 o                         
  -5   6   5         59.28         33.12        12.98 o                         
  -4   6   5         19.68          0.18        12.67 o                         
  -3   6   5        181.47        158.13        19.45 o                         
  -2   6   5         12.77         -8.04         8.04 o                         
  -1   6   5       1000.65        885.05        61.19 o                         
   0   6   5         21.44         14.12         8.00 o                         
   1   6   5        621.99        735.23       187.62 o                         
   2   6   5        520.34        607.58        42.02 o                         
   3   6   5         61.23         92.12        14.69 o                         
   4   6   5         36.29         58.23         9.19 o                         
   5   6   5        239.69        201.44        16.00 o                         
   6   6   5         27.92        114.68        83.97 o                         
   7   6   5          4.13         23.65        23.07 o                         
   8   6   5         26.62         18.71         9.66 o                         
   9   6   5          0.57        -21.77        21.77 o                         
  10   6   5        152.62        197.36        21.16 o                         
  11   6   5         96.37         99.01        19.62 o                         
  11   6   5         93.79        121.73        29.07 o                         
  -8   7   5         75.83          6.67        31.85 o                         
  -7   7   5        148.97        210.62        43.06 o                         
  -6   7   5         58.55         39.92         8.87 o                         
  -5   7   5        112.38        114.75        22.72 o                         
  -4   7   5        117.37        106.56        15.55 o                         
  -2   7   5        636.80        653.89        62.47 o                         
  -1   7   5         52.46         45.16         9.78 o                         
   0   7   5        163.05        165.73        14.21 o                         
   1   7   5        178.85        181.93        17.05 o                         
   2   7   5         44.96         12.30        62.12 o                         
   3   7   5         19.19         21.33        16.30 o                         
   3   7   5         21.32         53.66        17.86 o                         
   4   7   5         12.97         15.94         7.72 o                         
   5   7   5         13.02        -10.39        10.39 o                         
   6   7   5        342.25        426.25        43.37 o                         
   7   7   5         39.80         76.36        25.24 o                         
   8   7   5        119.58        185.46        34.43 o                         
   9   7   5         49.07         16.04        12.81 o                         
  10   7   5         54.66         62.50        12.46 o                         
  -8   8   5         83.65         -9.99        32.68 o                         
  -7   8   5         18.44         67.79        33.79 o                         
  -6   8   5         85.69        -10.09        18.80 o                         
  -6   8   5         79.16         72.27        26.66 o                         
  -5   8   5          5.41        -10.67        11.94 o                         
  -4   8   5         59.58         58.01        11.19 o                         
  -3   8   5         23.79         36.87        11.19 o                         
  -2   8   5        277.01        249.70        42.24 o                         
  -1   8   5        279.20        346.67        50.34 o                         
  -1   8   5        280.32        252.00       127.84 o                         
   0   8   5         67.74         78.98        23.76 o                         
   1   8   5        171.62        225.81        18.82 o                         
   2   8   5        149.73        171.63        21.95 o                         
   3   8   5         13.40         14.55         8.73 o                         
   5   8   5         14.30        -11.80        25.69 o                         
   6   8   5         42.06         78.32        10.88 o                         
   7   8   5         36.86         95.20        17.91 o                         
   8   8   5          9.98        -13.77        13.77 o                         
   9   8   5         35.87         -0.27        26.77 o                         
  10   8   5         48.53         38.07        14.80 o                         
  -7   9   5        264.63        379.53        41.18 o                         
  -6   9   5         22.91         29.57        14.94 o                         
  -5   9   5        618.52        689.84        68.85 o                         
  -4   9   5        170.49        182.22        24.75 o                         
  -3   9   5        205.16        207.19        26.30 o                         
  -2   9   5        125.12        112.25        29.79 o                         
  -1   9   5        278.18        255.59        30.73 o                         
   1   9   5        130.15        124.29        13.08 o                         
   2   9   5         43.96         61.89        10.14 o                         
   3   9   5         71.96         94.22        14.68 o                         
   4   9   5        205.98        228.71        22.00 o                         
   6   9   5        302.75        316.32        29.91 o                         
   7   9   5          0.03         77.08        11.35 o                         
   8   9   5         36.17         60.23        12.61 o                         
   9   9   5          9.75        -10.04        15.86 o                         
  -6  10   5         18.27         28.97        12.84 o                         
  -5  10   5         50.33         14.41        14.82 o                         
  -4  10   5         37.12         46.56        21.25 o                         
  -4  10   5         15.67         23.08        26.79 o                         
  -3  10   5        133.95        152.76        20.35 o                         
  -2  10   5         64.05         82.68        18.90 o                         
  -1  10   5        475.26        499.80        40.45 o                         
   0  10   5          9.01         25.64         9.38 o                         
   1  10   5        584.77        649.18        47.54 o                         
   2  10   5          0.06        -14.48        14.48 o                         
   3  10   5          2.59         66.47         7.68 o                         
   4  10   5         52.51         36.64        17.85 o                         
   5  10   5         72.85         83.27        15.39 o                         
   6  10   5         19.78         80.70        11.98 o                         
   7  10   5         10.17         57.96        13.76 o                         
   8  10   5         15.29        -15.79        15.79 o                         
   9  10   5         39.20         46.61        12.40 o                         
  -5  11   5         50.70         87.98        32.84 o                         
  -4  11   5         38.31         34.13        15.32 o                         
  -3  11   5         42.35         38.23        25.24 o                         
  -2  11   5         45.87         57.89        20.49 o                         
  -1  11   5          6.68         -4.52         9.55 o                         
   0  11   5        224.53        214.70        21.79 o                         
   1  11   5          0.24         -9.24        12.53 o                         
   2  11   5         25.46        -18.63        18.63 o                         
   2  11   5        218.16        183.60        36.41 o                         
   4  11   5         21.33          2.50        11.73 o                         
   5  11   5          2.17         54.77        10.61 o                         
   6  11   5        126.89        169.27        17.80 o                         
   7  11   5         57.81         78.52        27.39 o                         
   8  11   5         38.76         33.26        10.98 o                         
  -4  12   5         21.65         11.78        16.38 o                         
  -3  12   5          2.34          5.91        17.30 o                         
  -2  12   5         41.27          2.71        14.55 o                         
   0  12   5         14.20         12.28        21.43 o                         
   1  12   5        189.72        242.92        26.98 o                         
   2  12   5          5.69         -4.43        14.89 o                         
   3  12   5         24.07         49.25        14.43 o                         
   4  12   5         32.77         32.03        30.40 o                         
   5  12   5         43.32          8.97        29.66 o                         
   6  12   5         15.34         -4.83        15.19 o                         
   7  12   5          5.78         20.40        10.26 o                         
  -2  13   5          5.05         -7.36        28.94 o                         
  -1  13   5         41.34         49.20        25.85 o                         
   1  13   5        184.32        179.99        21.05 o                         
   2  13   5         47.99         19.10        11.81 o                         
   3  13   5        117.00        109.77        14.89 o                         
   4  13   5        259.11        270.57        25.97 o                         
   5  13   5          8.98         46.04        21.55 o                         
  -3 -12   6          8.02         -1.20        29.37 o                         
  -2 -12   6         70.16         11.08        35.84 o                         
  -1 -12   6         18.01         11.92        33.20 o                         
   0 -12   6         30.08         34.16        14.77 o                         
   1 -12   6        149.52        180.83        29.29 o                         
   2 -12   6          0.14         -1.75        18.59 o                         
  -5 -11   6          1.08         -3.21        16.96 o                         
  -4 -11   6          0.67        -12.67        19.91 o                         
  -3 -11   6          8.04          0.35        21.96 o                         
  -2 -11   6         11.84         -0.42        17.48 o                         
  -1 -11   6         78.05         48.08        37.02 o                         
   0 -11   6         34.92         16.36        38.54 o                         
   1 -11   6          6.43         20.84        15.42 o                         
   2 -11   6          9.37         12.60        17.20 o                         
   3 -11   6         36.34         28.29        21.09 o                         
   4 -11   6         60.40         87.83        24.60 o                         
  -6 -10   6         70.60         62.38        19.19 o                         
  -5 -10   6         78.60         60.09        22.59 o                         
  -4 -10   6        270.77        334.70        52.65 o                         
  -3 -10   6        141.00         70.27        31.59 o                         
  -2 -10   6        123.58        113.69        25.44 o                         
   2 -10   6         30.79         26.44         7.38 o                         
   3 -10   6         26.59         28.73         7.21 o                         
   4 -10   6         26.53         47.93        16.55 o                         
   5 -10   6          2.32          8.28        15.98 o                         
  -7  -9   6         17.69         62.39        29.04 o                         
  -6  -9   6         22.91         28.16        20.97 o                         
  -5  -9   6         17.44         42.70        13.41 o                         
  -4  -9   6          4.23         31.15        13.56 o                         
  -3  -9   6        243.82        284.93        51.42 o                         
  -2  -9   6         55.54         59.82        24.18 o                         
  -1  -9   6        223.11        212.24        25.93 o                         
   0  -9   6         31.51         15.54        15.96 o                         
   1  -9   6         36.14         58.13        25.85 o                         
   2  -9   6        181.15        188.96        20.98 o                         
   3  -9   6          0.81         10.05        41.40 o                         
   4  -9   6         43.75         42.28        17.60 o                         
   5  -9   6          4.62        -10.53        18.32 o                         
   6  -9   6          2.24        -19.17        27.28 o                         
  -8  -8   6         12.10        -15.75        15.75 o                         
  -6  -8   6        353.05        388.47        60.87 o                         
  -6  -8   6        353.19        407.88       221.04 o                         
  -5  -8   6         56.30       -135.32       135.32 o                         
  -4  -8   6        314.20        289.39        36.54 o                         
  -3  -8   6         32.40         10.62        14.49 o                         
  -2  -8   6         66.60         93.71        26.80 o                         
  -2  -8   6        476.71        529.97        78.41 o                         
  -1  -8   6        322.01        358.61        98.25 o                         
   0  -8   6         14.58         20.06        10.42 o                         
   1  -8   6        266.99        261.62        18.56 o                         
   2  -8   6        571.75        696.10        46.88 o                         
   3  -8   6         87.44        125.86        48.75 o                         
   4  -8   6        341.89        298.56        33.07 o                         
   4  -8   6        341.60        343.76        52.94 o                         
   5  -8   6        281.44        384.01        59.17 o                         
   6  -8   6          4.82         19.18        24.26 o                         
   7  -8   6        136.21        184.12        16.35 o                         
  -8  -7   6         91.71         70.01        32.55 o                         
  -7  -7   6          2.24         11.84         6.84 o                         
  -6  -7   6         31.04        181.31       178.47 o                         
  -5  -7   6         31.99          5.30       172.16 o                         
  -5  -7   6         27.31        -20.24        26.92 o                         
  -4  -7   6          1.67        -13.26        13.26 o                         
  -3  -7   6         44.17         56.87        15.08 o                         
  -2  -7   6        709.08        828.47        67.59 o                         
  -1  -7   6          8.97         -2.50        22.47 o                         
   0  -7   6        217.09        234.16        39.67 o                         
   1  -7   6         64.15        196.01        12.11 o                         
   2  -7   6         83.03         64.19         8.36 o                         
   3  -7   6          8.01         -0.25        11.63 o                         
   5  -7   6         10.32         -1.59        24.02 o                         
   6  -7   6          8.11         10.19         9.06 o                         
   7  -7   6          8.49         -4.58        17.01 o                         
   8  -7   6        127.22         97.61        15.38 o                         
  -9  -6   6        126.42        155.92        16.93 o                         
  -8  -6   6        112.61        -10.85       234.68 o                         
  -7  -6   6         10.49        -12.81        12.81 o                         
  -6  -6   6        338.54        360.63        32.77 o                         
  -5  -6   6         22.11         34.64        13.06 o                         
  -3  -6   6         75.93        118.69        22.69 o                         
  -2  -6   6         53.27         40.33         9.17 o                         
  -1  -6   6        248.30        219.70        25.82 o                         
   0  -6   6        391.22        361.22        45.89 o                         
   1  -6   6        444.85        498.19        34.46 o                         
   2  -6   6        555.25        536.72        49.20 o                         
   3  -6   6         76.03         52.95        18.26 o                         
   4  -6   6         32.94         35.49        19.43 o                         
   5  -6   6        398.95        598.29        59.43 o                         
   6  -6   6         13.20         23.85        21.94 o                         
   7  -6   6        105.09        117.25        26.74 o                         
   8  -6   6          7.05         -1.49        13.15 o                         
   9  -6   6         50.25         72.67        16.07 o                         
  -9  -5   6          6.97         -1.19         7.72 o                         
  -7  -5   6         21.93        102.75        12.32 o                         
  -6  -5   6        214.60        211.76        19.66 o                         
  -5  -5   6         37.59         14.78         7.54 o                         
  -4  -5   6        108.83         65.10        13.09 o                         
  -3  -5   6        432.92        395.01        41.59 o                         
  -3  -5   6        433.03        425.71        62.48 o                         
  -2  -5   6        434.78        509.88        54.45 o                         
  -1  -5   6          3.34        -10.94        10.94 o                         
   0  -5   6         25.20          8.90         9.81 o                         
   1  -5   6         84.69         80.99         7.74 o                         
   2  -5   6        138.41         59.95        44.54 o                         
   3  -5   6         61.61         21.82        19.91 o                         
   4  -5   6          4.93         -6.64         6.64 o                         
   5  -5   6         44.68         41.56        19.26 o                         
   6  -5   6          6.64         46.06        18.70 o                         
   7  -5   6         78.88         30.68        17.37 o                         
   8  -5   6        342.87        426.70        65.71 o                         
   8  -5   6        198.59        236.06        40.81 o                         
   9  -5   6         38.76         55.60        11.14 o                         
  -9  -4   6         11.13         15.19        13.87 o                         
  -8  -4   6          1.73         -6.23         9.61 o                         
  -7  -4   6         70.40         76.79        26.31 o                         
  -7  -4   6        300.45        325.05        47.93 o                         
  -6  -4   6        325.23        329.03        51.97 o                         
  -5  -4   6         63.73         60.92         7.13 o                         
  -4  -4   6         25.08         26.57         6.29 o                         
  -3  -4   6         27.01          7.68         5.23 o                         
  -2  -4   6        538.27        506.61        99.30 o                         
  -1  -4   6        111.14        161.95        21.39 o                         
  -1  -4   6        102.31         88.73        69.84 o                         
   0  -4   6       1948.88       1849.79       161.99 o                         
   1  -4   6        228.01        268.00        15.72 o                         
   2  -4   6       2100.28       2222.62       121.33 o                         
   3  -4   6        959.08       1199.85       114.49 o                         
   4  -4   6        258.57        240.54        38.80 o                         
   5  -4   6        179.08        184.00        14.46 o                         
   6  -4   6        143.30        147.32        28.11 o                         
   7  -4   6        132.84        152.20        32.31 o                         
   8  -4   6        138.11        116.70        19.93 o                         
   9  -4   6         77.49         34.42        27.02 o                         
  10  -4   6         40.84         59.35        29.33 o                         
 -10  -3   6          6.82          3.45        40.50 o                         
 -10  -3   6          6.82         -5.00        13.58 o                         
  -9  -3   6          3.19         -8.24        14.05 o                         
  -8  -3   6          2.00         -9.53        15.41 o                         
  -7  -3   6         17.70         -2.38         8.26 o                         
  -6  -3   6          1.29         -5.80         5.80 o                         
  -5  -3   6        438.56        443.01        64.78 o                         
  -4  -3   6        111.05         78.83        10.02 o                         
  -3  -3   6        300.25        238.17        15.99 o                         
  -2  -3   6        381.27        485.68        35.92 o                         
  -1  -3   6         25.26         13.67        10.25 o                         
   0  -3   6         73.13        184.70        21.07 o                         
   1  -3   6          4.39          9.79         3.25 o                         
   2  -3   6         25.11         21.63         5.22 o                         
   3  -3   6        134.56        122.44        10.11 o                         
   4  -3   6         17.29         34.29         8.51 o                         
   5  -3   6        635.53        636.38        89.18 o                         
   6  -3   6        102.37         85.78        23.84 o                         
   7  -3   6        170.85        200.15        15.82 o                         
   8  -3   6        520.33        652.09        90.24 o                         
  10  -3   6         35.63         12.95        14.70 o                         
 -10  -2   6         78.56        158.40        35.39 o                         
  -8  -2   6         83.09         53.74        19.19 o                         
  -7  -2   6         92.00        108.27         8.65 o                         
  -6  -2   6        270.15        258.16        38.40 o                         
  -5  -2   6         26.83         25.84        12.86 o                         
  -4  -2   6       1306.60       1288.83        81.39 o                         
  -3  -2   6        452.34        523.03        31.28 o                         
  -2  -2   6        785.62        709.27        42.21 o                         
  -1  -2   6         93.64         85.48         5.76 o                         
   0  -2   6       2750.59       3002.85       184.50 o                         
   1  -2   6       2307.42       2502.75       156.90 o                         
   2  -2   6        541.31        524.40        29.67 o                         
   3  -2   6        892.25        961.05        60.26 o                         
   4  -2   6        279.60        255.40        21.02 o                         
   5  -2   6        454.19        508.79        32.96 o                         
   6  -2   6        177.25        188.45        20.02 o                         
   7  -2   6        448.85        409.52        42.10 o                         
   8  -2   6         91.45         71.13        13.04 o                         
   9  -2   6        291.26        304.47        21.66 o                         
  10  -2   6         16.08         13.48        24.45 o                         
 -10  -1   6          5.54        -16.20        32.13 o                         
  -9  -1   6         10.33         -9.60        11.90 o                         
  -8  -1   6         89.95         89.48        32.07 o                         
  -7  -1   6         71.23         68.71        13.15 o                         
  -6  -1   6         51.33         42.68         5.79 o                         
  -5  -1   6        436.37        387.68        26.62 o                         
  -4  -1   6        962.90       1072.42        70.41 o                         
  -3  -1   6        151.19        110.51        21.52 o                         
  -2  -1   6        205.77        246.17        13.65 o                         
  -1  -1   6        504.70        550.48        28.56 o                         
   0  -1   6        348.97        313.72        21.22 o                         
   1  -1   6          6.49          1.25         3.00 o                         
   2  -1   6        289.29        275.06        15.72 o                         
   3  -1   6        111.35        137.96         9.74 o                         
   4  -1   6         25.22         14.12         3.89 o                         
   5  -1   6         46.50         33.51         4.61 o                         
   6  -1   6         39.08         12.81         8.49 o                         
   7  -1   6        572.02        597.67        45.67 o                         
   8  -1   6         72.05         78.15        18.27 o                         
   8  -1   6         42.23         78.95        63.57 o                         
   9  -1   6        135.46        145.91        17.60 o                         
  10  -1   6         27.85         36.04         8.28 o                         
  11  -1   6          6.59         -9.22        12.54 o                         
 -10   0   6         26.61         15.18        14.30 o                         
  -9   0   6          0.02          2.12        14.23 o                         
  -8   0   6         11.63         75.29        18.12 o                         
  -6   0   6        156.82        127.78        30.94 o                         
  -5   0   6        286.89        319.74        32.22 o                         
  -4   0   6        177.26        211.18        15.34 o                         
  -3   0   6        612.63        565.00        29.35 o                         
  -2   0   6        733.02        806.10        62.33 o                         
  -1   0   6        380.59        454.79        35.04 o                         
   0   0   6       9206.57       9073.09      1889.47 o                         
   1   0   6         36.88         28.44         4.04 o                         
   2   0   6          5.78         10.84         2.22 o                         
   3   0   6        174.32        237.60        18.95 o                         
   4   0   6       1076.99       1009.74       225.61 o                         
   4   0   6       1089.73       1054.38        70.66 o                         
   5   0   6        265.04        223.06        16.17 o                         
   6   0   6        193.09        184.29        12.67 o                         
   7   0   6         16.82         23.01         7.99 o                         
   8   0   6        369.50        404.07        60.58 o                         
   9   0   6        240.78        378.60       167.56 o                         
   9   0   6        240.20        232.56        41.00 o                         
  10   0   6         87.16         97.63        11.38 o                         
  11   0   6          5.43        -18.27        18.27 o                         
 -10   1   6          3.06         30.90        24.54 o                         
  -9   1   6         20.73         23.66        19.96 o                         
  -8   1   6         49.08         47.30        15.22 o                         
  -7   1   6        100.55         83.19        16.38 o                         
  -6   1   6        450.15        437.75        63.73 o                         
  -5   1   6        300.45        312.84        44.57 o                         
  -4   1   6        586.08        648.35        49.36 o                         
  -3   1   6        432.29        426.16        41.48 o                         
  -2   1   6         21.34         40.47         4.73 o                         
  -1   1   6         28.94          5.24         3.21 o                         
   0   1   6        103.33        107.66        13.48 o                         
   0   1   6         77.11        162.76        73.99 o                         
   1   1   6       2463.68       2268.17       114.67 o                         
   2   1   6         59.54         78.81         7.14 o                         
   3   1   6       2062.16       1856.94        95.05 o                         
   4   1   6        173.79        108.92         8.42 o                         
   5   1   6        159.49        141.81        10.69 o                         
   6   1   6        302.36        274.42        20.44 o                         
   7   1   6        105.62        120.64        14.58 o                         
   8   1   6         14.80          4.97         7.00 o                         
   9   1   6         79.88         76.73        11.11 o                         
  10   1   6         22.73         -0.16        17.82 o                         
  11   1   6         30.11         21.23        10.52 o                         
 -10   2   6         51.89         87.37        41.37 o                         
 -10   2   6         19.81         22.42        29.78 o                         
  -9   2   6         80.03         90.86        21.98 o                         
  -8   2   6         67.56        115.74        16.96 o                         
  -7   2   6         41.67         22.10        17.00 o                         
  -6   2   6         18.66         -5.30         9.55 o                         
  -5   2   6         47.84         54.08        14.47 o                         
  -4   2   6        281.85        349.95        31.39 o                         
  -3   2   6         85.30         63.74         6.48 o                         
  -2   2   6        494.76        458.85        24.51 o                         
  -1   2   6        758.94        759.38        50.64 o                         
   0   2   6        465.84        388.75        20.06 o                         
   1   2   6       2773.35       2773.02       185.89 o                         
   2   2   6       1051.53        876.86       115.91 o                         
   3   2   6        294.54        274.48        15.25 o                         
   4   2   6        250.63        206.37        14.81 o                         
   5   2   6        206.46        215.73        14.68 o                         
   6   2   6        232.15        218.90        24.34 o                         
   7   2   6         89.85        147.22        13.04 o                         
   8   2   6        424.60        610.39        60.25 o                         
   9   2   6        405.64        534.81        39.48 o                         
  10   2   6         44.81         45.45         9.91 o                         
  11   2   6        236.91        292.51        34.03 o                         
  11   2   6        225.35        237.21        40.82 o                         
  -9   3   6          7.76         50.17        20.10 o                         
  -8   3   6        163.13        102.60       116.94 o                         
  -7   3   6         50.25         48.06        12.05 o                         
  -6   3   6         35.90         26.69        10.13 o                         
  -5   3   6        347.26        338.08        34.37 o                         
  -4   3   6        238.60        269.90        25.61 o                         
  -3   3   6       1227.68       1388.48        99.48 o                         
  -2   3   6        337.10        826.15        55.34 o                         
  -1   3   6       1941.06       1820.87        85.69 o                         
   0   3   6        494.99        512.30        26.77 o                         
   1   3   6        102.17        103.05         7.92 o                         
   2   3   6        219.90        271.78        65.26 o                         
   3   3   6        257.30        268.25        16.85 o                         
   4   3   6        124.20        107.32         9.08 o                         
   5   3   6       1271.78       1301.42        80.68 o                         
   6   3   6         17.64         20.40         4.65 o                         
   7   3   6        260.97        414.09        59.55 o                         
   7   3   6        260.86        418.38        59.14 o                         
   8   3   6         12.78         58.12        10.27 o                         
   9   3   6         34.03         15.03         9.14 o                         
  10   3   6          0.04        -14.98        14.98 o                         
  11   3   6         51.50         -5.04        27.09 o                         
  -9   4   6         27.99         26.10        13.64 o                         
  -8   4   6         80.06         83.35        13.89 o                         
  -7   4   6        202.50        132.63        31.00 o                         
  -6   4   6        562.64        665.13        85.70 o                         
  -6   4   6        641.50        803.18       109.99 o                         
  -5   4   6        113.58        112.07        13.06 o                         
  -4   4   6       1014.87       1010.26        68.97 o                         
  -3   4   6         93.48        108.95        12.63 o                         
  -2   4   6       3013.44       3089.67       417.67 o                         
  -2   4   6       3046.91       3866.84       522.54 o                         
  -1   4   6        107.72         79.42        19.62 o                         
   0   4   6        277.88        286.00        17.80 o                         
   1   4   6        406.20        401.30        19.82 o                         
   2   4   6        475.01        557.03        30.79 o                         
   3   4   6        289.26        478.60       135.72 o                         
   4   4   6       3838.78       3594.96       304.75 o                         
   5   4   6        276.28        263.47        22.67 o                         
   6   4   6         68.20         80.22         9.77 o                         
   7   4   6         22.81         44.32         9.32 o                         
   8   4   6         46.58         52.12        11.19 o                         
  10   4   6         94.57        132.57        16.86 o                         
  11   4   6         31.15         59.73        10.84 o                         
  -9   5   6         16.75         32.06        14.74 o                         
  -8   5   6         77.24        135.74        34.01 o                         
  -7   5   6          3.41          7.71        13.71 o                         
  -6   5   6        193.14        180.86        26.02 o                         
  -5   5   6        467.02        519.04        51.47 o                         
  -5   5   6        324.20        386.17        53.24 o                         
  -4   5   6        272.78        241.04        34.32 o                         
  -3   5   6         81.38         65.98         7.04 o                         
  -2   5   6          2.74          3.46         6.92 o                         
  -1   5   6        124.50        178.48        13.18 o                         
   0   5   6        238.52        278.40        28.82 o                         
   1   5   6         70.59         56.11         7.43 o                         
   2   5   6        100.50        116.82         8.44 o                         
   3   5   6         13.13         -2.58         4.11 o                         
   4   5   6        118.92         91.38         7.04 o                         
   5   5   6        475.74        698.81        94.73 o                         
   6   5   6         63.91         66.37         8.89 o                         
   7   5   6         29.09         19.04         9.36 o                         
   8   5   6         74.50          9.88        13.04 o                         
   9   5   6          9.38         -9.47         9.47 o                         
  10   5   6        113.38        101.85        31.13 o                         
  10   5   6         41.79         70.30        26.16 o                         
  11   5   6         23.49         14.81        14.66 o                         
  -8   6   6          7.44          1.55        19.23 o                         
  -7   6   6         85.42        171.92        94.40 o                         
  -6   6   6         17.98        -16.24        16.24 o                         
  -5   6   6         77.33         66.48         9.52 o                         
  -4   6   6        186.84        161.23        15.75 o                         
  -3   6   6        363.43        619.42        65.59 o                         
  -2   6   6        261.65        229.25        19.30 o                         
  -1   6   6        102.54        100.79         9.81 o                         
   0   6   6        267.88        360.73        26.76 o                         
   1   6   6        160.14        256.84        37.83 o                         
   2   6   6        151.56        161.71        15.25 o                         
   3   6   6         12.96          3.44         9.80 o                         
   4   6   6        970.69        963.30        73.72 o                         
   5   6   6         91.17         72.76        11.33 o                         
   6   6   6        713.30        665.87        84.31 o                         
   7   6   6          0.65        -11.57        11.57 o                         
   8   6   6          1.96         20.69         7.08 o                         
   9   6   6         16.21         20.08        20.01 o                         
  10   6   6          1.83          5.09        12.78 o                         
  11   6   6          2.16         -5.46        12.82 o                         
  -8   7   6         30.21        -20.21        27.27 o                         
  -7   7   6         66.58         48.18        28.71 o                         
  -6   7   6          9.89         14.99        11.58 o                         
  -5   7   6         22.86         16.37        14.43 o                         
  -4   7   6         85.80         58.92        12.02 o                         
  -3   7   6        785.59        846.77        82.78 o                         
  -3   7   6        769.78        773.45       103.50 o                         
  -2   7   6        213.91        254.83        33.69 o                         
  -1   7   6        226.61        147.05        20.38 o                         
   0   7   6        575.02        605.05        42.98 o                         
   1   7   6         46.95         17.49         7.17 o                         
   2   7   6        269.27        256.21       107.74 o                         
   3   7   6         36.66         13.63         9.11 o                         
   4   7   6         77.81         49.20        11.32 o                         
   5   7   6          6.96         20.58        10.33 o                         
   6   7   6         72.37        131.20        17.59 o                         
   7   7   6          5.73         -0.59        21.56 o                         
   8   7   6         11.50         14.35        10.68 o                         
   9   7   6         10.18        -12.14        12.14 o                         
  10   7   6          4.59          0.83        10.22 o                         
  -7   8   6        261.06        240.81        46.24 o                         
  -5   8   6        206.13        349.15        30.28 o                         
  -4   8   6        546.08        548.68        44.15 o                         
  -3   8   6         13.04         13.78        10.71 o                         
  -2   8   6        525.89        666.54        75.26 o                         
  -2   8   6        528.67        575.34        82.80 o                         
  -1   8   6        185.41        313.32        47.89 o                         
   0   8   6         37.46         16.63        13.75 o                         
   1   8   6         18.20         -3.41        11.98 o                         
   2   8   6        501.65        585.83        42.01 o                         
   3   8   6         77.03         40.95        17.18 o                         
   3   8   6        120.06         46.07        20.37 o                         
   3   8   6        171.32        140.66        27.97 o                         
   5   8   6         37.45         17.69        15.29 o                         
   6   8   6         44.01         35.38         8.78 o                         
   7   8   6        182.65        209.76        29.32 o                         
   8   8   6          0.52         52.83        13.22 o                         
   9   8   6         59.16         50.63        18.92 o                         
  10   8   6         22.85         47.19        14.94 o                         
  -7   9   6          0.40        -12.82        12.82 o                         
  -6   9   6          5.01          6.71        18.14 o                         
  -6   9   6          9.46          2.09        35.19 o                         
  -5   9   6         69.35         56.52        17.54 o                         
  -4   9   6          3.75         -8.94        12.46 o                         
  -3   9   6         99.46        127.53        22.87 o                         
  -2   9   6          2.94         22.88        22.21 o                         
  -1   9   6         40.09         78.45        27.17 o                         
   0   9   6        823.59        726.02       204.24 o                         
   1   9   6         23.22         29.38         9.84 o                         
   2   9   6         40.34         22.06        16.52 o                         
   3   9   6         53.19         91.80        16.41 o                         
   4   9   6          8.37          5.11         7.91 o                         
   6   9   6         62.20         80.72        14.63 o                         
   7   9   6         62.55         11.52        13.04 o                         
   8   9   6         16.31        -11.04        11.04 o                         
   9   9   6          4.34        -15.70        15.70 o                         
  -6  10   6        279.75        295.72        34.56 o                         
  -5  10   6         22.51         48.05        14.88 o                         
  -3  10   6         67.19         90.60        12.82 o                         
  -2  10   6          5.77         -2.76        14.07 o                         
  -1  10   6        326.27        396.06        41.64 o                         
   0  10   6        122.04         94.40        12.73 o                         
   1  10   6        197.64        243.29        25.33 o                         
   2  10   6        431.53        548.90        51.44 o                         
   3  10   6        125.71        123.13        13.54 o                         
   4  10   6         69.34         91.18        18.87 o                         
   5  10   6          1.56         -8.87        12.34 o                         
   6  10   6         95.58         55.88        16.69 o                         
   7  10   6         70.96        165.14        16.37 o                         
   8  10   6         22.98        128.79        14.53 o                         
   9  10   6         17.78         26.22        11.44 o                         
  -5  11   6          6.59         33.61        31.76 o                         
  -4  11   6         25.32         33.80        13.17 o                         
  -3  11   6         26.34          6.77        24.77 o                         
  -2  11   6         84.15         67.41        22.14 o                         
  -1  11   6         17.25          6.15         9.73 o                         
   0  11   6        135.95        136.58        17.29 o                         
   1  11   6         39.26         46.25        14.01 o                         
   3  11   6         44.25         42.80        13.01 o                         
   4  11   6         12.03        -11.48        11.48 o                         
   5  11   6         36.21        -10.85        10.85 o                         
   6  11   6         52.53        527.61       158.33 o                         
   8  11   6          3.05         22.98        10.77 o                         
  -4  12   6         19.61         11.62        17.02 o                         
  -3  12   6         17.83         -4.03        13.75 o                         
  -2  12   6         12.24         60.29        35.01 o                         
   0  12   6        124.68        205.39        36.53 o                         
   1  12   6        204.29        255.97        38.52 o                         
   2  12   6         19.78         11.28        15.73 o                         
   3  12   6          0.36        -12.95        12.95 o                         
   4  12   6          0.48         14.16        15.37 o                         
   4  12   6        204.07        188.08        40.17 o                         
   5  12   6          4.65         23.14        13.02 o                         
   6  12   6          1.44         14.81        19.63 o                         
   7  12   6          8.59          6.95         9.85 o                         
  -2  13   6         40.41          4.12        23.44 o                         
  -1  13   6         22.26         73.57        29.18 o                         
   1  13   6         33.99         18.42        14.67 o                         
   2  13   6          1.92          2.51        11.45 o                         
   3  13   6         22.78         20.10        11.92 o                         
   4  13   6          7.77         26.49        14.10 o                         
   5  13   6         92.22         87.68        41.56 o                         
   2  14   6         53.53         92.25        27.39 o                         
  -1 -12   7          3.18        -12.91        12.91 o                         
   0 -12   7          1.46         -9.68        13.54 o                         
  -4 -11   7         27.26         -9.03        20.66 o                         
  -3 -11   7        285.71        394.11        66.41 o                         
  -2 -11   7         15.96         -1.05        12.43 o                         
  -1 -11   7         99.02        110.72        40.71 o                         
   1 -11   7         61.89         46.87        16.53 o                         
   2 -11   7          1.39         19.94        18.68 o                         
   3 -11   7         35.01         37.48        22.48 o                         
  -6 -10   7        108.67        118.79        21.36 o                         
  -5 -10   7          0.23        -28.73        29.55 o                         
  -4 -10   7          3.71         11.49        31.64 o                         
  -3 -10   7          0.09          3.01        12.00 o                         
  -2 -10   7          5.60        -27.27        27.27 o                         
  -1 -10   7         62.52        101.16        20.79 o                         
   0 -10   7        153.30        102.71        32.47 o                         
   1 -10   7        120.76        153.89        38.82 o                         
   2 -10   7        108.46        119.70        33.81 o                         
   3 -10   7          0.59         -6.67         7.57 o                         
   4 -10   7         60.65         59.82        30.29 o                         
   5 -10   7          9.37         20.93        15.41 o                         
  -7  -9   7          0.13          7.81        16.42 o                         
  -6  -9   7         18.98          2.53        30.16 o                         
  -5  -9   7        103.18        125.05        18.83 o                         
  -4  -9   7        136.60        125.92        19.02 o                         
  -3  -9   7        247.42        211.50        42.28 o                         
  -2  -9   7          0.49         -4.37        15.60 o                         
  -1  -9   7         38.29         30.92        14.49 o                         
   0  -9   7         54.95         83.17        19.59 o                         
   1  -9   7         73.32        155.92        33.94 o                         
   2  -9   7        131.76         94.82        27.58 o                         
   3  -9   7         42.93         61.46        14.01 o                         
   4  -9   7         12.72          7.95        13.32 o                         
   5  -9   7         84.97         96.79        21.63 o                         
   6  -9   7         27.54         47.79        14.45 o                         
  -6  -8   7          7.10         22.31        11.92 o                         
  -5  -8   7          1.10        -12.29        12.29 o                         
  -4  -8   7         14.05         53.46        18.67 o                         
  -3  -8   7        109.12        144.80        18.67 o                         
  -2  -8   7         40.94          2.38        22.95 o                         
  -2  -8   7        258.80        232.95        42.62 o                         
  -1  -8   7         97.05         56.08        25.27 o                         
   0  -8   7        422.75        456.71        41.46 o                         
   1  -8   7        189.10        194.23        22.58 o                         
   2  -8   7        223.20        177.52        18.61 o                         
   3  -8   7        179.83        128.68        24.22 o                         
   3  -8   7        110.22         88.97        22.69 o                         
   4  -8   7         10.93        -22.58        22.58 o                         
   4  -8   7         11.88        -24.09        24.09 o                         
   5  -8   7          0.38         -4.48        11.96 o                         
   6  -8   7          5.43        -16.77        16.77 o                         
   7  -8   7          8.60          1.99         8.31 o                         
  -8  -7   7        113.33         16.55        39.32 o                         
  -7  -7   7        115.83        127.86        13.97 o                         
  -6  -7   7        316.20        475.21        72.19 o                         
  -4  -7   7         76.87         11.21        14.63 o                         
  -3  -7   7        290.74        355.68        33.13 o                         
  -2  -7   7         57.93         36.63        17.28 o                         
  -1  -7   7        188.99        196.46        37.62 o                         
   0  -7   7         37.07         21.39        23.91 o                         
   1  -7   7        360.47        311.21        35.53 o                         
   2  -7   7        107.61         65.54         9.73 o                         
   3  -7   7        323.63        315.37        24.42 o                         
   4  -7   7         89.33         84.93        16.71 o                         
   5  -7   7        363.33        651.11        94.66 o                         
   6  -7   7        118.94        160.98        32.21 o                         
   7  -7   7          5.44         34.13        17.35 o                         
   8  -7   7        173.58        176.40        19.51 o                         
  -8  -6   7         11.22         11.77         8.14 o                         
  -7  -6   7         40.86         76.39        12.92 o                         
  -6  -6   7         28.76         23.67         9.51 o                         
  -5  -6   7        100.42        153.60        23.98 o                         
  -5  -6   7        117.32        122.59        31.27 o                         
  -4  -6   7        125.36        133.47        20.18 o                         
  -3  -6   7         35.66         29.02        23.22 o                         
  -2  -6   7        373.42        374.50        34.44 o                         
  -1  -6   7        332.24        346.83        31.09 o                         
   0  -6   7        539.78        603.24       113.50 o                         
   1  -6   7        847.96       1500.44        98.37 o                         
   2  -6   7        115.34         82.70        22.14 o                         
   3  -6   7        496.12        496.10        42.43 o                         
   4  -6   7         81.85         71.76        20.54 o                         
   5  -6   7        317.32        323.85        48.73 o                         
   6  -6   7         23.50         21.96        16.98 o                         
   7  -6   7        176.44        174.75        18.24 o                         
   8  -6   7          1.92          6.69        13.73 o                         
   9  -6   7          1.02         -8.88        13.97 o                         
  -9  -5   7         65.32         85.52        15.39 o                         
  -8  -5   7        246.75        285.56        44.47 o                         
  -7  -5   7         48.06         90.15        11.97 o                         
  -6  -5   7         45.14         58.68         8.68 o                         
  -5  -5   7        305.47        352.99        23.40 o                         
  -4  -5   7         88.41         97.49         7.46 o                         
  -3  -5   7        678.95        621.14       184.73 o                         
  -2  -5   7        403.36        324.80        49.08 o                         
  -1  -5   7        216.27        223.81        23.47 o                         
   0  -5   7         60.94         62.12        11.00 o                         
   1  -5   7        124.06         96.49         9.60 o                         
   3  -5   7        183.43        179.28        11.70 o                         
   4  -5   7          3.65         11.71        15.96 o                         
   5  -5   7        224.63        210.96        24.52 o                         
   6  -5   7        733.23        719.96        49.08 o                         
   7  -5   7         76.45         80.36        27.61 o                         
   8  -5   7         73.32         28.85        23.30 o                         
   9  -5   7         22.13         -5.18        30.49 o                         
  -9  -4   7         42.22         46.75        15.19 o                         
  -8  -4   7          1.76          0.70         8.78 o                         
  -6  -4   7          6.01         -3.33        14.38 o                         
  -5  -4   7         55.40         52.32         6.76 o                         
  -4  -4   7        305.19        383.24        27.03 o                         
  -3  -4   7        135.97        145.04        11.96 o                         
  -2  -4   7        727.48        645.15       172.43 o                         
  -2  -4   7        749.69        861.44       117.23 o                         
  -1  -4   7        113.31        336.75        50.20 o                         
  -1  -4   7        113.31        170.80        25.93 o                         
   0  -4   7        188.87        436.09        42.84 o                         
   1  -4   7        660.72        860.16        54.27 o                         
   2  -4   7          0.09         -1.35         3.50 o                         
   3  -4   7        123.56        119.94        19.11 o                         
   5  -4   7         48.94         29.02         7.38 o                         
   6  -4   7         57.30         67.01        12.07 o                         
   7  -4   7         17.30         29.16        24.22 o                         
   8  -4   7         51.03         38.52        20.66 o                         
   9  -4   7        127.53         97.12        31.15 o                         
  10  -4   7          3.03         15.75        13.47 o                         
  -9  -3   7         86.89         93.26        18.38 o                         
  -8  -3   7         96.66          6.02       132.60 o                         
  -7  -3   7         38.66         12.60        13.92 o                         
  -6  -3   7        476.13        755.79       217.98 o                         
  -5  -3   7        451.61        532.60       187.80 o                         
  -4  -3   7          4.24         -6.88         6.88 o                         
  -3  -3   7          0.80          3.98         5.26 o                         
  -2  -3   7        278.89        302.47        18.45 o                         
  -1  -3   7        310.47        408.68        55.46 o                         
   0  -3   7        907.63       1010.97       135.34 o                         
   1  -3   7        287.60        247.40        14.32 o                         
   2  -3   7        261.81        250.21        17.47 o                         
   3  -3   7       2073.08       2159.44       129.07 o                         
   4  -3   7       1806.93       1973.24       150.86 o                         
   5  -3   7        207.47        263.22        41.01 o                         
   6  -3   7        401.30        436.97        61.77 o                         
   7  -3   7         20.13         10.14         6.36 o                         
   8  -3   7         26.64         46.68        23.96 o                         
   9  -3   7         75.11         69.42        27.07 o                         
  10  -3   7        166.99        126.62        30.41 o                         
 -10  -2   7          2.31         -7.72        27.02 o                         
 -10  -2   7         35.06        -14.21        27.96 o                         
  -8  -2   7         18.26         43.94        11.28 o                         
  -7  -2   7        101.96        129.85        10.33 o                         
  -6  -2   7         53.27         59.62         6.86 o                         
  -5  -2   7          6.32         -7.80         7.80 o                         
  -5  -2   7        143.57          2.23        20.45 o                         
  -4  -2   7        525.08        507.95        35.44 o                         
  -3  -2   7         80.97         90.41         9.75 o                         
  -2  -2   7         49.90         32.82         5.29 o                         
  -1  -2   7        598.54        643.77        36.51 o                         
   0  -2   7         91.64        106.63         6.85 o                         
   1  -2   7         95.09         77.79        10.15 o                         
   2  -2   7         27.25         31.47         5.92 o                         
   3  -2   7        641.97        623.80        35.68 o                         
   4  -2   7       1084.18       1126.72        81.74 o                         
   5  -2   7         17.41         21.92         5.66 o                         
   6  -2   7         72.45         38.60        10.36 o                         
   7  -2   7         75.93        102.11        14.23 o                         
   8  -2   7         13.29          0.71         9.16 o                         
   9  -2   7        200.43        213.76        19.29 o                         
  10  -2   7         35.72         29.87        24.95 o                         
 -10  -1   7         76.84         30.85        33.55 o                         
  -9  -1   7         61.16         66.67        22.98 o                         
  -8  -1   7        573.47        585.64        56.54 o                         
  -7  -1   7         69.85        -52.50       118.37 o                         
  -6  -1   7        136.49        110.17        11.47 o                         
  -5  -1   7         78.58         58.09         5.89 o                         
  -4  -1   7        432.55        492.57        33.08 o                         
  -3  -1   7        438.62        327.23       108.89 o                         
  -3  -1   7        507.73        418.58        56.15 o                         
  -2  -1   7        650.53        664.26        36.38 o                         
  -1  -1   7        795.11        662.27        35.01 o                         
   0  -1   7         44.14         16.07         4.97 o                         
   1  -1   7       7068.63       5948.22       434.79 o                         
   2  -1   7         99.08        156.20         9.40 o                         
   3  -1   7       3810.56       3975.79       222.67 o                         
   4  -1   7        606.56        603.01        33.96 o                         
   5  -1   7         23.95          9.76         4.19 o                         
   6  -1   7          7.84         -7.41        10.21 o                         
   7  -1   7        423.81        419.96        35.33 o                         
   8  -1   7         42.48          5.69         8.75 o                         
   9  -1   7        613.12        753.86        55.62 o                         
  10  -1   7        217.45        528.68       149.47 o                         
  11  -1   7         97.94         66.14        13.67 o                         
 -10   0   7          8.44         12.24        14.38 o                         
  -9   0   7         20.77         30.92        13.28 o                         
  -8   0   7          8.12          2.93        18.68 o                         
  -7   0   7        201.14        296.53       151.92 o                         
  -6   0   7         11.24        -17.97        17.97 o                         
  -6   0   7         13.64         12.00        22.95 o                         
  -5   0   7        437.89        434.52        60.49 o                         
  -4   0   7         64.58         45.27         5.73 o                         
  -3   0   7        264.33        205.12        14.44 o                         
  -2   0   7        292.88        236.76        24.67 o                         
  -2   0   7        293.34        243.89        37.28 o                         
  -1   0   7        132.22        139.64         8.99 o                         
   0   0   7          0.32         -3.71         3.71 o                         
   1   0   7        827.36        746.04        38.85 o                         
   2   0   7        849.31        821.13        42.36 o                         
   3   0   7        307.50        475.44        28.73 o                         
   4   0   7       1061.21       1048.64        64.54 o                         
   5   0   7         81.27         95.16         8.27 o                         
   6   0   7        140.65        129.91         9.11 o                         
   7   0   7          9.79         -6.99         8.07 o                         
   8   0   7         92.60        153.04        22.11 o                         
   9   0   7        257.65        366.18        55.95 o                         
  10   0   7         48.07         66.01         9.55 o                         
  11   0   7          4.76         12.43        17.85 o                         
 -10   1   7         53.27        142.51        20.34 o                         
  -9   1   7         35.25         37.24        20.49 o                         
  -8   1   7          3.21        -10.15        13.59 o                         
  -7   1   7        149.93        181.67        21.34 o                         
  -6   1   7        141.67         29.97        92.79 o                         
  -5   1   7        282.20        299.97        45.17 o                         
  -4   1   7        245.66        282.26        24.25 o                         
  -3   1   7       2647.70       2767.73       255.94 o                         
  -2   1   7         10.88         18.25         4.61 o                         
  -1   1   7       2817.01       5341.98      1124.15 o                         
  -1   1   7       7273.11       7980.25      1077.21 o                         
   0   1   7        370.92        434.50        37.62 o                         
   1   1   7       1621.06       1576.25        80.99 o                         
   2   1   7         49.46         14.30         3.86 o                         
   3   1   7          5.04          2.20         3.98 o                         
   5   1   7        390.43        415.94        28.66 o                         
   6   1   7         56.72         57.65        11.28 o                         
   7   1   7        348.07        377.71        33.15 o                         
   8   1   7         15.34         -3.86         7.06 o                         
   9   1   7        241.53        185.94        38.63 o                         
  11   1   7         16.89         30.68        15.21 o                         
  -9   2   7        185.51        231.68        30.68 o                         
  -8   2   7         21.73        -22.53        22.53 o                         
  -7   2   7         31.52          7.40        16.26 o                         
  -6   2   7         43.90          8.23        10.83 o                         
  -5   2   7        386.27        635.26        70.91 o                         
  -4   2   7        100.15        165.63        17.74 o                         
  -3   2   7         44.96         54.47         4.37 o                         
  -2   2   7        113.45         50.19         5.81 o                         
  -1   2   7        162.68        236.61        13.59 o                         
   0   2   7        404.08        301.69        16.13 o                         
   1   2   7        841.43        752.86        42.14 o                         
   2   2   7       1446.99       1308.76       100.76 o                         
   3   2   7        532.41        460.77        42.01 o                         
   4   2   7        847.06        758.35        48.39 o                         
   5   2   7          0.70         -5.02         5.02 o                         
   6   2   7        201.04        224.01        25.55 o                         
   7   2   7         51.49         32.97         5.08 o                         
   8   2   7         24.26         20.43        13.88 o                         
   9   2   7         38.40        136.84        11.29 o                         
  10   2   7         47.53         86.49        12.55 o                         
  11   2   7          8.40         39.74        25.17 o                         
  11   2   7          9.72         50.23        27.26 o                         
  -9   3   7          9.81        -26.53        26.53 o                         
  -8   3   7         39.08        -22.26        26.29 o                         
  -7   3   7          2.59         -9.47         9.47 o                         
  -6   3   7        298.57        307.98        32.20 o                         
  -5   3   7        571.25        593.80        55.90 o                         
  -4   3   7        168.57        181.62        19.98 o                         
  -3   3   7       1007.49       1064.61        70.88 o                         
  -2   3   7        163.55        106.06         9.38 o                         
  -1   3   7        810.04        791.70        41.29 o                         
   0   3   7         43.15         38.73         3.90 o                         
   1   3   7        796.18        840.34        45.64 o                         
   3   3   7         58.62         70.73         6.98 o                         
   4   3   7         86.96         95.49         7.74 o                         
   5   3   7        771.29        801.45        51.85 o                         
   6   3   7          0.02         -0.63         4.48 o                         
   8   3   7        137.47        160.03        16.47 o                         
   9   3   7        184.42        154.47        21.16 o                         
  10   3   7          8.06          0.21        13.87 o                         
  11   3   7         14.28         23.85        17.69 o                         
  -9   4   7         41.87         19.87        13.76 o                         
  -8   4   7         54.82         68.43        13.71 o                         
  -7   4   7        140.59        126.32        28.37 o                         
  -6   4   7         15.13         59.24        23.32 o                         
  -6   4   7        280.09        243.13        45.34 o                         
  -5   4   7         49.02         70.01        11.79 o                         
  -4   4   7        248.94        252.89        22.30 o                         
  -3   4   7         45.78         37.00         6.76 o                         
  -2   4   7       1271.31       1429.22        87.34 o                         
  -1   4   7          8.42        149.97        18.41 o                         
   0   4   7        204.62        231.92        14.28 o                         
   1   4   7        702.07        667.48        41.14 o                         
   2   4   7       1487.27       1586.92        95.21 o                         
   3   4   7         55.83         33.48        42.10 o                         
   3   4   7        133.85         80.55        16.07 o                         
   4   4   7       2640.39       2629.59       211.21 o                         
   5   4   7          0.34          2.28         3.82 o                         
   6   4   7         10.22          0.02         6.87 o                         
   7   4   7         52.51         47.99         8.96 o                         
   8   4   7          5.00         -0.85       110.43 o                         
   8   4   7          3.89         14.20        15.92 o                         
   9   4   7         58.37         63.92        25.85 o                         
  10   4   7         45.33         62.45        11.26 o                         
  11   4   7          1.84         -2.39         8.75 o                         
  -9   5   7         13.59         13.62        13.73 o                         
  -8   5   7         39.53         94.31        29.27 o                         
  -7   5   7         10.55         -0.46        78.11 o                         
  -6   5   7        741.52        762.35        68.68 o                         
  -5   5   7         34.50         26.23         5.47 o                         
  -5   5   7         69.71         49.29        18.15 o                         
  -5   5   7         40.00         42.35        98.26 o                         
  -4   5   7        305.32        200.50        29.83 o                         
  -3   5   7       1952.28       1994.77       121.09 o                         
  -2   5   7        118.38        102.67        10.91 o                         
  -1   5   7       1214.49       1504.56       241.45 o                         
   0   5   7        389.70        566.00        54.47 o                         
   0   5   7        376.88        535.87        63.01 o                         
   1   5   7       1869.15       2011.69       121.21 o                         
   2   5   7       1161.89       1284.16       175.50 o                         
   3   5   7        152.02        191.04        13.80 o                         
   4   5   7        719.03        611.98        40.02 o                         
   5   5   7       1296.79       1456.90        88.48 o                         
   6   5   7         12.03         -7.68         7.68 o                         
   7   5   7          6.24         -9.58         9.58 o                         
   8   5   7         28.52        -11.68        11.68 o                         
   9   5   7         17.81         55.51         8.96 o                         
  10   5   7         26.56         33.68        17.36 o                         
  11   5   7          3.17         31.38        14.62 o                         
  -8   6   7          7.70          0.49        13.43 o                         
  -7   6   7          6.34          4.47        14.66 o                         
  -6   6   7         15.01        -15.84        15.84 o                         
  -5   6   7        150.86        139.92        34.54 o                         
  -5   6   7         85.77         40.81        12.24 o                         
  -4   6   7         13.29         -9.82         9.82 o                         
  -3   6   7          9.33         -9.68         9.68 o                         
  -2   6   7        208.19        195.36        16.83 o                         
  -1   6   7         27.50          3.60         7.28 o                         
   0   6   7        578.95        617.91        58.61 o                         
   1   6   7        390.11        613.31        82.02 o                         
   2   6   7        121.81        114.12         9.75 o                         
   3   6   7        133.12        167.25        19.51 o                         
   4   6   7        124.57        138.84        13.17 o                         
   5   6   7        103.41        118.45         9.71 o                         
   6   6   7         30.83         80.64        18.22 o                         
   7   6   7         26.15         24.97        11.90 o                         
   8   6   7          1.52         11.84         7.22 o                         
   9   6   7          4.10          1.50        10.04 o                         
  10   6   7         35.02          4.56        17.92 o                         
  10   6   7         12.13         -9.67        21.65 o                         
  11   6   7          3.02         -3.30        15.36 o                         
  -8   7   7         67.10          4.42        19.82 o                         
  -7   7   7         21.92         14.19        27.34 o                         
  -6   7   7        195.84        204.55        19.08 o                         
  -5   7   7          0.78         21.70        13.67 o                         
  -4   7   7         78.44         35.26        12.29 o                         
  -3   7   7        307.22        298.12        26.32 o                         
  -2   7   7         42.61         31.00        11.74 o                         
  -1   7   7         89.36         79.54        12.09 o                         
   0   7   7          6.95         15.75         6.04 o                         
   1   7   7        437.07        482.40        34.91 o                         
   2   7   7        260.87        251.24        77.06 o                         
   2   7   7        408.09        479.06        66.40 o                         
   3   7   7         23.45         40.33         8.77 o                         
   4   7   7          5.09         31.07         8.98 o                         
   5   7   7        704.94       1072.57        78.03 o                         
   6   7   7        196.72        172.96        25.38 o                         
   7   7   7          1.33          5.01        13.95 o                         
   8   7   7         24.67         20.69        19.15 o                         
   9   7   7         54.24          1.81        13.10 o                         
  10   7   7         60.02         59.40        11.60 o                         
  -7   8   7         39.70         62.20        28.70 o                         
  -6   8   7         30.07         23.46         9.47 o                         
  -5   8   7         12.94          5.59        11.43 o                         
  -4   8   7        235.91        205.27        19.47 o                         
  -3   8   7          1.25          7.91        10.59 o                         
  -2   8   7        446.37        455.52        36.26 o                         
  -1   8   7          0.38          7.25         7.69 o                         
   0   8   7         95.27        125.74        18.83 o                         
   1   8   7        158.05        210.36        22.07 o                         
   2   8   7        153.78         89.28        13.54 o                         
   3   8   7        228.30        345.45        42.82 o                         
   4   8   7         33.02         92.90        12.28 o                         
   5   8   7         57.84         65.26        17.26 o                         
   6   8   7          1.11         22.08         7.69 o                         
   7   8   7         20.42         40.91        15.70 o                         
   8   8   7          2.53        -13.22        13.22 o                         
   9   8   7         27.66        -10.28        10.28 o                         
  10   8   7          1.00         25.18        20.97 o                         
  -7   9   7          2.20          4.28        12.89 o                         
  -6   9   7        417.41        598.39        62.15 o                         
  -5   9   7         35.73         61.39        27.12 o                         
  -5   9   7         69.63         56.08        21.99 o                         
  -4   9   7         11.99         26.72        12.45 o                         
  -3   9   7        390.74        323.58        36.46 o                         
  -2   9   7        278.68        323.28        26.71 o                         
  -1   9   7        924.94        986.54       118.70 o                         
   0   9   7        330.41        378.68        50.01 o                         
   1   9   7        119.70        105.53        16.39 o                         
   2   9   7          1.02         -2.36        12.37 o                         
   3   9   7         38.70         47.88        16.24 o                         
   4   9   7         11.21         17.44        14.53 o                         
   5   9   7        320.78        311.58        51.97 o                         
   6   9   7         41.79         59.13        13.82 o                         
   7   9   7         42.08         57.31        11.66 o                         
   8   9   7         20.03         12.20        11.22 o                         
   9   9   7          8.71          5.33        17.70 o                         
  -6  10   7          3.57         29.84        17.39 o                         
  -5  10   7          7.90         20.22        21.01 o                         
  -3  10   7          5.77        -10.02        10.02 o                         
  -2  10   7         77.66         54.31        20.30 o                         
  -1  10   7          3.36         10.01        14.55 o                         
   0  10   7        161.08        156.88        18.70 o                         
   1  10   7        435.78        426.30        40.53 o                         
   2  10   7          4.00         25.97        13.11 o                         
   3  10   7          0.21         21.49         7.37 o                         
   4  10   7         93.18         86.60        18.79 o                         
   5  10   7         12.50         -8.27        14.45 o                         
   6  10   7         34.59         24.81        14.55 o                         
   7  10   7          8.00        -18.90        18.90 o                         
   8  10   7          5.00         78.57        14.04 o                         
   9  10   7          0.00         -6.83         9.70 o                         
  -5  11   7         26.35         -5.09        31.90 o                         
  -4  11   7          1.28          4.73        12.04 o                         
  -2  11   7         21.71          9.06        15.08 o                         
  -1  11   7         44.26         26.04        10.20 o                         
   0  11   7        144.26        104.98        15.75 o                         
   1  11   7         11.98          2.88        14.05 o                         
   3  11   7         92.14         60.85        19.73 o                         
   4  11   7          3.15        -11.58        11.58 o                         
   5  11   7        101.34        112.66        14.35 o                         
   6  11   7          0.13        -12.35        12.35 o                         
   7  11   7         40.01       -178.45       240.23 o                         
   8  11   7          2.77          8.67        10.16 o                         
  -4  12   7         11.91         27.15        22.24 o                         
  -3  12   7         11.10         21.20        13.84 o                         
  -1  12   7         35.28         33.85        23.35 o                         
   0  12   7         13.62         13.74        22.29 o                         
   1  12   7         37.11         71.82        28.95 o                         
   2  12   7          6.52         -9.91        15.15 o                         
   4  12   7          0.88          2.32         9.78 o                         
   5  12   7          0.00          3.07        12.88 o                         
   6  12   7          9.03          3.08        14.92 o                         
   7  12   7         75.82        141.21        20.77 o                         
  -2  13   7         50.00         75.03        19.18 o                         
  -1  13   7         13.86         31.78        26.61 o                         
   0  13   7         82.87        113.73        31.70 o                         
   1  13   7          0.92          8.68        13.89 o                         
   2  13   7         17.25          4.05        11.79 o                         
   3  13   7         65.28         62.14        12.41 o                         
   4  13   7        177.85        185.28        38.86 o                         
   5  13   7        164.60        112.41        45.67 o                         
   2  14   7         23.40         -0.75        18.85 o                         
  -3 -11   8         23.99         28.36        36.77 o                         
  -2 -11   8         11.35         -0.76        20.22 o                         
  -1 -11   8         68.30        109.88        39.68 o                         
   0 -11   8          2.48        -13.72        19.45 o                         
   1 -11   8         15.01         12.58        16.97 o                         
   2 -11   8         15.27         13.38        19.15 o                         
   3 -11   8         59.88        104.32        25.72 o                         
  -5 -10   8          2.85         28.10        33.46 o                         
  -4 -10   8          6.52          1.77        18.55 o                         
  -3 -10   8          1.75         -7.57        11.88 o                         
  -2 -10   8        205.92        247.90        47.41 o                         
  -1 -10   8          2.42         44.15        18.32 o                         
   0 -10   8        115.82         60.00        29.43 o                         
   0 -10   8         43.88         19.70        23.17 o                         
   2 -10   8         23.27         16.72        28.71 o                         
   3 -10   8         21.37         17.09         8.35 o                         
   4 -10   8        135.34        148.58        23.36 o                         
   5 -10   8         91.12        150.13        41.32 o                         
  -6  -9   8          7.16         -9.96        21.09 o                         
  -5  -9   8          6.69         13.42        12.44 o                         
  -4  -9   8          2.14         -7.58        15.97 o                         
  -3  -9   8         23.29        -32.37        32.37 o                         
  -2  -9   8         90.68         34.41        23.83 o                         
  -1  -9   8         82.78         56.56        15.70 o                         
   0  -9   8         57.51         48.16        18.20 o                         
   1  -9   8          0.25        -12.20        14.00 o                         
   2  -9   8        218.33        161.84        33.57 o                         
   3  -9   8        103.83         84.17        18.16 o                         
   4  -9   8         16.33         13.19        15.06 o                         
   5  -9   8         23.12         22.72        11.47 o                         
   6  -9   8          0.38          8.51        28.77 o                         
  -7  -8   8         79.30         46.62        31.31 o                         
  -6  -8   8         19.12         30.06        12.08 o                         
  -5  -8   8          8.31         16.85        11.68 o                         
  -4  -8   8         99.65        130.88        31.95 o                         
  -3  -8   8        186.96        194.75        37.41 o                         
  -2  -8   8        609.27        730.83       104.83 o                         
  -1  -8   8         35.52         36.18        17.78 o                         
   0  -8   8         53.63         60.49        13.51 o                         
   1  -8   8         66.00         70.63        12.65 o                         
   2  -8   8         58.59         15.08        26.24 o                         
   3  -8   8         97.98         92.20        37.93 o                         
   4  -8   8        610.08        521.02        75.68 o                         
   4  -8   8        294.45        289.00        30.79 o                         
   5  -8   8         25.99         91.42        14.81 o                         
   6  -8   8         73.37         87.51        19.91 o                         
   7  -8   8          9.63          3.60         8.60 o                         
  -8  -7   8          0.55         -0.19        31.41 o                         
  -7  -7   8          1.05          8.19         5.96 o                         
  -6  -7   8         52.69        -26.75        26.75 o                         
  -5  -7   8         36.64        114.77        26.46 o                         
  -4  -7   8         34.41         10.06        13.91 o                         
  -3  -7   8         38.40         -4.34        16.28 o                         
  -2  -7   8        167.28        178.75        25.43 o                         
  -1  -7   8        123.13        127.96        20.66 o                         
   0  -7   8        447.51        550.36        80.57 o                         
   1  -7   8         36.95         25.98        17.06 o                         
   2  -7   8         31.51         47.66        14.65 o                         
   3  -7   8        135.27        102.97        12.20 o                         
   4  -7   8        139.19        143.67        17.91 o                         
   5  -7   8         13.47         47.47        29.52 o                         
   6  -7   8         42.48         -1.80        21.06 o                         
   7  -7   8         37.62         65.51        16.09 o                         
   8  -7   8        109.87        117.91        20.18 o                         
  -8  -6   8          4.29         -0.57         7.69 o                         
  -7  -6   8        245.83        200.45        32.57 o                         
  -6  -6   8        285.33        347.36        35.88 o                         
  -5  -6   8         30.82          7.74        23.24 o                         
  -5  -6   8         30.40        367.25       128.85 o                         
  -4  -6   8        392.34        487.91        73.77 o                         
  -3  -6   8        178.19        115.89        29.54 o                         
  -2  -6   8        282.72        264.11        29.92 o                         
  -1  -6   8         77.13        113.08        15.24 o                         
   0  -6   8        396.70        475.11        71.95 o                         
   0  -6   8        349.31        287.66        46.37 o                         
   1  -6   8        347.89        389.09        58.95 o                         
   1  -6   8         85.59        111.38        10.47 o                         
   2  -6   8        460.21        452.94        62.79 o                         
   3  -6   8         65.22         74.95        11.27 o                         
   4  -6   8        308.92        354.50        50.24 o                         
   5  -6   8        258.32        551.58        80.67 o                         
   6  -6   8         77.08        110.30        22.00 o                         
   7  -6   8          2.03         -2.63        11.01 o                         
   8  -6   8         26.00         14.58        14.26 o                         
   9  -6   8         75.06         87.63        16.62 o                         
  -9  -5   8          4.16          7.96        11.13 o                         
  -8  -5   8         51.72         64.43        21.30 o                         
  -7  -5   8         15.82        -10.12        10.12 o                         
  -6  -5   8        119.14        118.78        12.55 o                         
  -5  -5   8         12.79         48.38         6.97 o                         
  -4  -5   8        329.09        322.89        51.76 o                         
  -3  -5   8         21.34         10.93        19.81 o                         
  -2  -5   8        514.31        610.18        79.54 o                         
  -1  -5   8        195.46        211.26        25.28 o                         
   0  -5   8        316.80        293.38        24.79 o                         
   1  -5   8        250.59        278.98        20.39 o                         
   3  -5   8          0.92         -3.36         5.58 o                         
   4  -5   8        453.77        386.43        53.69 o                         
   5  -5   8         20.37         32.92        18.05 o                         
   6  -5   8        197.46        212.78        38.41 o                         
   6  -5   8        128.14         90.36        20.17 o                         
   7  -5   8        103.12         53.06        17.09 o                         
   8  -5   8         17.57          7.77        13.23 o                         
   9  -5   8         15.78         11.95        29.37 o                         
  -9  -4   8        175.71        202.62        25.63 o                         
  -8  -4   8         52.40        -11.90        11.90 o                         
  -7  -4   8        475.16        574.92        83.29 o                         
  -6  -4   8         69.69         68.90        12.66 o                         
  -5  -4   8         80.19         96.68        10.66 o                         
  -4  -4   8        102.06         86.97         9.13 o                         
  -3  -4   8        146.80        157.76        16.11 o                         
  -2  -4   8        174.53        245.91       102.35 o                         
  -2  -4   8        225.94        220.94        37.90 o                         
  -1  -4   8        305.73        349.84        26.16 o                         
   0  -4   8        148.47        148.77        19.47 o                         
   1  -4   8         27.06         34.02         3.64 o                         
   2  -4   8       1462.49       1513.76        92.69 o                         
   3  -4   8        319.81        394.50        56.99 o                         
   3  -4   8         52.14         -1.55        28.55 o                         
   4  -4   8        352.76        458.27        37.18 o                         
   5  -4   8        289.01        246.35        25.28 o                         
   6  -4   8        222.99        307.18        26.69 o                         
   7  -4   8          5.91          3.96        14.72 o                         
   8  -4   8         66.77         45.87        21.35 o                         
   9  -4   8         52.30         45.94        26.86 o                         
  10  -4   8         36.29         19.35        13.94 o                         
  -9  -3   8          7.18          4.87        14.66 o                         
  -8  -3   8          6.33         31.47        27.88 o                         
  -7  -3   8          2.82         35.19        13.89 o                         
  -6  -3   8        355.89        122.99       145.13 o                         
  -5  -3   8        557.16        608.30        84.98 o                         
  -4  -3   8        133.10        122.72         9.40 o                         
  -3  -3   8         25.23         23.06         5.32 o                         
  -2  -3   8        114.46         96.84         8.22 o                         
  -1  -3   8        361.96        424.98        60.96 o                         
   0  -3   8        550.85       1102.54        78.92 o                         
   1  -3   8       1295.22       1232.02        75.18 o                         
   2  -3   8        315.05        344.59        27.26 o                         
   3  -3   8         40.93         44.06         7.25 o                         
   4  -3   8        304.12        309.88        25.39 o                         
   5  -3   8         79.40         54.15        21.46 o                         
   6  -3   8        883.16        988.49       130.85 o                         
   7  -3   8         73.96         63.13         9.78 o                         
   8  -3   8         10.51         76.97        26.01 o                         
   9  -3   8         35.43         33.05        24.20 o                         
   9  -3   8         34.23         20.48        22.98 o                         
  10  -3   8          0.14         -2.23        16.01 o                         
  -9  -2   8        164.99        165.10        39.90 o                         
  -8  -2   8         75.94        116.10        16.73 o                         
  -7  -2   8         32.71         11.50         4.52 o                         
  -6  -2   8          0.18         -5.57         5.57 o                         
  -5  -2   8        433.80        386.05        39.66 o                         
  -4  -2   8        330.01        293.37        24.32 o                         
  -3  -2   8        585.57        599.01        34.94 o                         
  -2  -2   8        199.77        237.39        17.11 o                         
  -1  -2   8       1751.44       1758.24       108.23 o                         
   1  -2   8       1568.50        608.23       105.66 o                         
   2  -2   8        243.44        255.02        19.53 o                         
   3  -2   8        103.09         93.51         7.19 o                         
   4  -2   8        659.90        649.37        40.99 o                         
   5  -2   8        402.91        509.38        50.59 o                         
   5  -2   8        360.06        454.84        62.44 o                         
   6  -2   8        684.76        777.95        75.68 o                         
   7  -2   8        154.39        178.09        18.58 o                         
   8  -2   8         71.74         63.73        13.99 o                         
   9  -2   8          8.92          6.87         8.78 o                         
  10  -2   8        102.92        158.90        29.98 o                         
  10  -2   8        141.89        150.59        40.35 o                         
  -9  -1   8         24.40         52.66        42.22 o                         
  -8  -1   8        187.00        235.72        36.78 o                         
  -7  -1   8          3.90         23.67        11.11 o                         
  -6  -1   8        595.46        613.78        47.82 o                         
  -5  -1   8        242.20        257.31        16.97 o                         
  -4  -1   8         25.17        129.63        18.19 o                         
  -2  -1   8         25.32          1.17         4.00 o                         
  -1  -1   8         20.41         51.98         4.12 o                         
   0  -1   8        410.03        777.68        41.81 o                         
   1  -1   8         37.40         24.28         4.55 o                         
   2  -1   8         62.71         88.60         9.52 o                         
   3  -1   8       1229.75       1246.49        77.31 o                         
   4  -1   8        584.14        562.70        34.71 o                         
   5  -1   8        455.78        390.01        24.84 o                         
   6  -1   8          3.06         38.86         8.47 o                         
   7  -1   8        154.74        115.75        14.51 o                         
   8  -1   8          6.27         22.81         8.19 o                         
   9  -1   8         33.71         15.50        20.68 o                         
  10  -1   8         13.24          9.19         8.12 o                         
  11  -1   8          9.48          6.11        26.50 o                         
  -9   0   8        187.12        268.23        31.02 o                         
  -7   0   8        265.31        138.31       136.62 o                         
  -6   0   8        160.30        128.66        21.06 o                         
  -5   0   8        155.31        163.37        12.08 o                         
  -4   0   8        387.97        391.92        26.19 o                         
  -3   0   8       1464.73       1311.64        82.98 o                         
  -2   0   8        567.45        705.68        63.60 o                         
  -2   0   8        567.51        716.18        67.69 o                         
  -1   0   8       1532.07       1610.41       102.10 o                         
   0   0   8        751.21        714.84        37.79 o                         
   1   0   8         38.03         31.78         4.79 o                         
   2   0   8        661.66        700.21        35.70 o                         
   3   0   8         55.40         31.60         5.40 o                         
   4   0   8        584.04        646.62        40.23 o                         
   5   0   8        157.42        115.21         9.94 o                         
   6   0   8         45.05         29.80         6.23 o                         
   7   0   8        116.82         69.62        10.86 o                         
   8   0   8        104.29        125.45        29.02 o                         
   9   0   8         33.73         39.85         9.56 o                         
  10   0   8         37.06         42.73         8.81 o                         
  11   0   8         59.30         36.30        14.32 o                         
  -9   1   8         15.88         25.29        20.30 o                         
  -8   1   8         62.09         68.74        22.17 o                         
  -7   1   8         46.63         83.37        15.79 o                         
  -6   1   8       2226.41       1930.87       444.76 o                         
  -5   1   8        307.66        273.95        44.24 o                         
  -4   1   8          0.20         48.28         6.90 o                         
  -3   1   8        125.07        125.05        12.50 o                         
  -2   1   8        300.36        332.95        22.98 o                         
  -1   1   8         24.57         27.80         5.10 o                         
   0   1   8        100.40        123.75         9.36 o                         
   1   1   8        217.20        210.12        11.77 o                         
   2   1   8         78.62        111.02         6.94 o                         
   3   1   8       1123.60        956.75        78.84 o                         
   4   1   8        143.66        109.78        15.78 o                         
   5   1   8       2795.00       2460.81       146.47 o                         
   6   1   8         39.95         36.60         6.16 o                         
   7   1   8         82.86         98.76        11.02 o                         
   8   1   8         17.92         14.85         7.09 o                         
   9   1   8        102.97        181.73       131.32 o                         
  10   1   8         27.98         90.93        20.39 o                         
  11   1   8         68.46         63.17        12.68 o                         
  -9   2   8         28.15          6.27        22.43 o                         
  -8   2   8         14.70         -6.56        22.19 o                         
  -7   2   8         25.85         36.16        17.18 o                         
  -6   2   8        186.15        249.08        25.81 o                         
  -5   2   8        512.69        515.27        59.78 o                         
  -5   2   8        542.14        603.75        85.01 o                         
  -4   2   8        119.18        118.32        19.73 o                         
  -3   2   8        357.87        390.88        25.38 o                         
  -2   2   8       1117.44       1048.18        65.76 o                         
  -1   2   8          8.45         14.45         5.03 o                         
   0   2   8        769.47        739.65        40.26 o                         
   1   2   8         23.31          3.75         4.83 o                         
   2   2   8       1249.10       1081.69        71.54 o                         
   3   2   8        244.98        319.44        30.19 o                         
   4   2   8       2027.94       1843.98       149.96 o                         
   5   2   8        800.73        678.16       168.98 o                         
   5   2   8        955.48        914.16       121.03 o                         
   6   2   8        405.05        395.17        40.85 o                         
   7   2   8         24.09         13.55         4.93 o                         
   8   2   8        472.44        565.97        54.18 o                         
   9   2   8          2.37        -10.44        10.44 o                         
  10   2   8        207.67        249.23        27.44 o                         
  10   2   8        208.34        801.69       249.45 o                         
  11   2   8        201.38        263.89        46.50 o                         
  -9   3   8        122.79        114.60        39.83 o                         
  -9   3   8         27.80         -8.30        27.91 o                         
  -8   3   8        254.51        246.96        46.07 o                         
  -7   3   8         41.89         59.33        11.80 o                         
  -6   3   8         30.01         38.97        10.72 o                         
  -5   3   8        201.28        263.76        28.54 o                         
  -4   3   8        439.79        499.72        54.08 o                         
  -4   3   8        601.49        608.80        82.36 o                         
  -3   3   8        148.21        153.99        10.61 o                         
  -2   3   8         35.85         53.06         6.81 o                         
  -1   3   8          9.40          6.50         3.56 o                         
   0   3   8          1.88          9.31         4.41 o                         
   1   3   8         59.37         77.48         6.26 o                         
   2   3   8        310.27        413.15       128.35 o                         
   3   3   8        642.62        742.87        52.87 o                         
   4   3   8        736.17        852.57        74.68 o                         
   5   3   8         47.56         39.08         4.83 o                         
   6   3   8        105.49        140.81         9.10 o                         
   8   3   8         17.02         -1.58        10.85 o                         
   9   3   8         17.54         26.41         8.69 o                         
  10   3   8         22.06         20.99        11.51 o                         
  11   3   8         61.80         62.71        26.95 o                         
  11   3   8         64.75          6.27        28.24 o                         
  -9   4   8         99.26        140.59        21.34 o                         
  -8   4   8        173.13        176.79        40.04 o                         
  -7   4   8        522.19        515.03       158.44 o                         
  -6   4   8        456.90        279.92        50.52 o                         
  -5   4   8        303.32        239.71        26.27 o                         
  -4   4   8         50.18         41.67         6.13 o                         
  -3   4   8        258.71        175.60        15.54 o                         
  -2   4   8       1556.56       1815.02       177.64 o                         
  -1   4   8         80.43        116.09        10.74 o                         
   0   4   8       4058.12       4319.15       260.53 o                         
   1   4   8        130.07        112.49         8.74 o                         
   2   4   8        745.67       1033.04        70.18 o                         
   4   4   8        721.88        749.98        45.32 o                         
   5   4   8        124.88        138.41         9.78 o                         
   6   4   8        469.10        545.03        40.75 o                         
   7   4   8          0.03         -6.34         6.34 o                         
   8   4   8        437.86        470.61        64.90 o                         
   9   4   8         26.35         -5.65        11.41 o                         
  10   4   8          1.66         22.90         8.26 o                         
  11   4   8         20.68         38.99        10.21 o                         
  -8   5   8         81.15         47.65        28.92 o                         
  -7   5   8        125.23         80.86        90.28 o                         
  -6   5   8         48.79         47.82        16.61 o                         
  -5   5   8        313.21        342.20        53.82 o                         
  -4   5   8          0.51          3.42        10.18 o                         
  -3   5   8         22.28         10.22         4.78 o                         
  -2   5   8        386.12        453.77        36.51 o                         
  -1   5   8        636.64        716.62        68.55 o                         
   0   5   8        990.18       1013.17        68.56 o                         
   1   5   8        373.97        374.54        28.84 o                         
   2   5   8          1.48         -6.76        13.97 o                         
   3   5   8         33.94         31.38         4.39 o                         
   4   5   8        224.37        279.41        23.12 o                         
   5   5   8        196.40        194.11        13.61 o                         
   6   5   8         34.60         39.31         5.99 o                         
   7   5   8         15.03         -8.53         8.53 o                         
   8   5   8          3.49         10.93        10.58 o                         
   9   5   8         66.52         61.91        10.32 o                         
  10   5   8         51.40        -12.66        22.17 o                         
  11   5   8         48.79         55.17        15.19 o                         
  -8   6   8         13.12         12.45        14.45 o                         
  -7   6   8         98.96         73.48        18.75 o                         
  -6   6   8         47.74          4.29        16.28 o                         
  -5   6   8        108.12        144.18        34.88 o                         
  -4   6   8        615.37        786.73       108.04 o                         
  -4   6   8        615.43        685.58        94.77 o                         
  -4   6   8       1161.28       1167.11       110.17 o                         
  -3   6   8        262.23        248.91        28.68 o                         
  -2   6   8         71.57         30.99         9.61 o                         
  -1   6   8        159.65        216.63        17.83 o                         
   0   6   8        201.92        182.86        18.30 o                         
   0   6   8        107.55        122.09        86.64 o                         
   1   6   8        432.09        342.74        35.72 o                         
   2   6   8          3.43          9.67         4.56 o                         
   3   6   8          0.19         22.83         9.82 o                         
   4   6   8        611.00        760.70        45.98 o                         
   5   6   8        289.04        221.38        19.40 o                         
   6   6   8       2385.49       3530.00       772.55 o                         
   7   6   8         11.28         43.40        13.49 o                         
   8   6   8        152.58        201.10        19.46 o                         
   9   6   8          3.10          5.38         7.91 o                         
  10   6   8         26.60          8.17        13.85 o                         
  11   6   8          7.95         26.51        16.74 o                         
  11   6   8          4.47        -18.68        20.22 o                         
  -8   7   8         19.09         20.77        28.97 o                         
  -7   7   8          5.12         55.65        28.76 o                         
  -6   7   8          8.49         13.50        10.03 o                         
  -5   7   8         36.29         15.32        12.50 o                         
  -4   7   8         82.94         20.26        14.54 o                         
  -3   7   8        442.26        442.06        44.52 o                         
  -3   7   8        441.57        547.46       177.60 o                         
  -2   7   8        356.36        333.98        26.62 o                         
  -1   7   8         29.14         41.30        10.41 o                         
   0   7   8          0.68         25.64         6.12 o                         
   1   7   8         82.63         95.57         9.71 o                         
   2   7   8        821.43        886.59       163.26 o                         
   2   7   8        839.89        994.26       131.59 o                         
   3   7   8         30.76         -4.43         8.86 o                         
   4   7   8          4.33         -7.49         7.49 o                         
   5   7   8          8.44         75.33        13.09 o                         
   6   7   8         27.76        174.53        18.41 o                         
   7   7   8         71.04         91.81        20.68 o                         
   8   7   8         42.76         31.93        18.97 o                         
   9   7   8          6.73        -15.97        15.97 o                         
  10   7   8         32.37         33.37        10.88 o                         
  -7   8   8         97.02         81.31        30.89 o                         
  -6   8   8         12.51         13.35         7.50 o                         
  -5   8   8        409.11        476.27        46.75 o                         
  -4   8   8         11.40          2.96         9.37 o                         
  -3   8   8        183.32        159.11        18.19 o                         
  -2   8   8        540.03        529.25        43.47 o                         
  -1   8   8         74.47         50.76        20.61 o                         
   0   8   8         21.88         11.66        19.84 o                         
   1   8   8        435.50        503.84        41.33 o                         
   2   8   8        433.73        387.56        30.22 o                         
   3   8   8        296.85        439.94        47.27 o                         
   4   8   8        437.54        455.63        44.26 o                         
   5   8   8         31.14         82.22        31.10 o                         
   6   8   8        104.20        119.01        25.81 o                         
   7   8   8         81.17        201.97        18.02 o                         
   8   8   8         17.73         18.15        15.65 o                         
   9   8   8         25.34         17.69        13.20 o                         
  10   8   8          2.10         -5.39        15.30 o                         
  -6   9   8         20.77         25.10        21.77 o                         
  -5   9   8         68.78         63.13        13.99 o                         
  -5   9   8         69.11        117.38        31.94 o                         
  -4   9   8         45.09         44.49        13.53 o                         
  -3   9   8          7.25         19.35        17.06 o                         
  -2   9   8         63.31         87.15        10.98 o                         
  -1   9   8        125.34        172.99        30.94 o                         
   0   9   8         43.46        -15.77        15.77 o                         
   1   9   8        106.15         77.88        11.56 o                         
   2   9   8        449.03        489.40        56.03 o                         
   3   9   8          0.88        -13.78        13.78 o                         
   4   9   8        162.25        123.33        26.92 o                         
   5   9   8         29.30         60.63        20.03 o                         
   6   9   8          5.10         50.05        17.75 o                         
   7   9   8          0.05         23.21        10.68 o                         
   8   9   8        120.34        123.07        14.85 o                         
  -6  10   8          2.30         -0.02        16.88 o                         
  -5  10   8        213.02        203.50        43.29 o                         
  -4  10   8          6.58          7.69        17.67 o                         
  -3  10   8         29.66         10.19        11.19 o                         
  -2  10   8         26.85         39.84        18.53 o                         
  -1  10   8        143.67        120.62        16.88 o                         
   0  10   8         38.88        -21.40        21.40 o                         
   0  10   8         17.58         -7.14        15.31 o                         
   1  10   8        709.37        706.91       101.57 o                         
   2  10   8        118.47         91.18        15.46 o                         
   3  10   8         13.18         49.47         9.21 o                         
   4  10   8         38.37         76.12        18.07 o                         
   6  10   8         42.45         25.08       177.43 o                         
   6  10   8         37.97        -89.49       127.94 o                         
   7  10   8         11.19         92.44        13.74 o                         
   8  10   8         29.22         78.83        15.71 o                         
   9  10   8         56.08         59.14        12.19 o                         
  -5  11   8         67.26         80.28        17.64 o                         
  -4  11   8         52.16         47.42        19.96 o                         
  -3  11   8         43.02         37.04        31.80 o                         
  -2  11   8         30.06         -6.02        14.94 o                         
  -1  11   8         21.28         24.32         9.53 o                         
   0  11   8        118.70         98.92        18.56 o                         
   1  11   8        106.89        107.09        20.01 o                         
   2  11   8          2.89         19.67        21.55 o                         
   3  11   8         13.70         48.84        16.80 o                         
   4  11   8         29.23         31.38        12.23 o                         
   5  11   8          8.10         11.85        11.15 o                         
   6  11   8         26.03         11.48        30.74 o                         
   6  11   8         16.20        -13.77        13.77 o                         
   7  11   8         31.68         88.52        39.25 o                         
   8  11   8         27.89         46.07        11.60 o                         
  -3  12   8         29.60         11.51        13.88 o                         
  -1  12   8         71.11         63.03        20.69 o                         
   0  12   8         13.25         21.86        23.92 o                         
   1  12   8        123.92        118.67        32.38 o                         
   2  12   8         12.05         -7.89        16.09 o                         
   4  12   8          2.31         -9.65         9.65 o                         
   5  12   8          5.34         13.61        12.95 o                         
   6  12   8         11.80         15.97        15.56 o                         
   7  12   8         20.99          0.11        24.71 o                         
  -2  13   8         11.52          4.58        17.13 o                         
  -1  13   8          8.37        -12.45        39.69 o                         
   0  13   8          5.05          1.17        15.34 o                         
   1  13   8         13.85         -3.42        14.23 o                         
   2  13   8         32.01         81.81        14.89 o                         
   3  13   8         37.22         52.81        14.72 o                         
   4  13   8          8.30         -5.87        19.67 o                         
   5  13   8          9.20          2.58        15.74 o                         
  -2 -11   9         49.16         44.18        37.30 o                         
  -1 -11   9        129.03        122.81        29.00 o                         
   0 -11   9          4.14         10.58        20.80 o                         
   1 -11   9         73.58         84.40        19.83 o                         
   2 -11   9          2.32         -0.02        19.62 o                         
  -4 -10   9          4.15          2.82        19.76 o                         
  -3 -10   9          0.13         -9.52        12.39 o                         
  -2 -10   9         21.47         26.87        29.40 o                         
  -1 -10   9          7.49         -7.44        18.90 o                         
   0 -10   9        100.12         79.08        32.37 o                         
   0 -10   9         51.23         28.95        24.83 o                         
   2 -10   9         45.56        118.77        36.02 o                         
   3 -10   9          8.09         17.61        13.24 o                         
   4 -10   9         40.07         65.98        33.51 o                         
  -6  -9   9        108.97         81.91        23.48 o                         
  -5  -9   9         13.09         -2.20        12.56 o                         
  -4  -9   9         43.26         27.61        36.40 o                         
  -3  -9   9        109.38        171.29        45.37 o                         
  -2  -9   9         84.77         54.06        27.89 o                         
   0  -9   9         26.83         34.30        27.61 o                         
   1  -9   9        122.96         92.63        28.37 o                         
   2  -9   9        155.39        161.81        35.60 o                         
   3  -9   9         15.35          8.75        11.19 o                         
   4  -9   9         33.62         17.39        11.66 o                         
   5  -9   9        116.03        151.15        16.80 o                         
   6  -9   9         93.34        162.45        42.71 o                         
  -7  -8   9          2.76         25.16        32.38 o                         
  -6  -8   9          2.79         12.26        11.57 o                         
  -5  -8   9          0.60         -5.09        11.53 o                         
  -4  -8   9          1.98         20.56        18.76 o                         
  -3  -8   9          8.19         18.59        24.99 o                         
  -3  -8   9        412.54        375.58        60.87 o                         
  -2  -8   9        215.48        180.88        27.44 o                         
  -1  -8   9        104.13         60.33        19.03 o                         
   0  -8   9         13.70          2.25        11.09 o                         
   1  -8   9          0.36         21.28        11.19 o                         
   2  -8   9          6.32          5.98         4.38 o                         
   3  -8   9         26.79          1.38         9.59 o                         
   4  -8   9         36.49         44.63        10.62 o                         
   5  -8   9          2.17         -3.60        11.80 o                         
   6  -8   9         20.70         47.88        22.15 o                         
   7  -8   9         64.96         27.01        35.62 o                         
  -7  -7   9         20.85         24.12        12.01 o                         
  -6  -7   9        155.47        149.21        35.21 o                         
  -5  -7   9         18.29        -22.90        22.90 o                         
  -4  -7   9         17.02         85.81        13.57 o                         
  -3  -7   9         79.53         32.36        16.34 o                         
  -2  -7   9        189.92        219.79        31.96 o                         
  -1  -7   9         37.86         68.63        18.95 o                         
   0  -7   9         98.41         74.93        16.04 o                         
   1  -7   9        173.25        115.88        22.45 o                         
   2  -7   9        223.20        258.22        17.78 o                         
   3  -7   9          4.52         10.00         8.14 o                         
   4  -7   9        134.58         86.74        13.92 o                         
   5  -7   9        355.87        380.86        53.91 o                         
   6  -7   9          1.65         49.42        21.81 o                         
   7  -7   9         94.97        117.89        21.62 o                         
   8  -7   9         12.10         17.55        21.22 o                         
  -8  -6   9          0.24         -1.91         7.87 o                         
  -7  -6   9         35.23         19.25        13.11 o                         
  -6  -6   9          3.13         21.74         8.44 o                         
  -5  -6   9         34.01         23.15        19.31 o                         
  -5  -6   9         51.28        -27.64        27.64 o                         
  -4  -6   9        260.69        308.80        52.64 o                         
  -4  -6   9        236.56        192.52        31.78 o                         
  -3  -6   9        166.77        151.06        33.29 o                         
  -2  -6   9        226.70        247.92        29.17 o                         
  -1  -6   9         11.33         -2.04        25.46 o                         
   0  -6   9        288.11        304.85        33.35 o                         
   1  -6   9        467.02        530.68       135.37 o                         
   1  -6   9        526.10        534.69        77.07 o                         
   2  -6   9         55.10         27.47         9.51 o                         
   3  -6   9        353.24        446.40        33.25 o                         
   4  -6   9         34.72         64.64        18.54 o                         
   5  -6   9        115.17        145.33        32.15 o                         
   6  -6   9          9.83          1.45        22.28 o                         
   6  -6   9         14.92         50.93        26.02 o                         
   7  -6   9         29.03         40.08        11.74 o                         
   8  -6   9          6.90        -10.67        10.67 o                         
  -7  -5   9         26.86         12.16        12.34 o                         
  -6  -5   9        704.44        759.94        54.93 o                         
  -5  -5   9         67.52        102.17         7.83 o                         
  -4  -5   9        134.29         99.78        17.06 o                         
  -3  -5   9         51.53         19.03        24.34 o                         
  -2  -5   9        288.48        363.61        47.04 o                         
  -1  -5   9        120.35         57.65        80.06 o                         
   0  -5   9        661.88        689.29        82.64 o                         
   1  -5   9          7.37         58.82         7.19 o                         
   1  -5   9        182.38        253.22        42.98 o                         
   2  -5   9         37.00        -57.27        57.27 o                         
   3  -5   9         64.41         61.70         8.03 o                         
   4  -5   9         40.65         70.18        18.97 o                         
   5  -5   9        363.98        395.86        56.01 o                         
   6  -5   9         27.41          5.47        23.29 o                         
   6  -5   9         45.15         36.69        19.18 o                         
   7  -5   9         77.24         94.30        25.71 o                         
   7  -5   9         34.36         15.62        22.02 o                         
   8  -5   9         10.31         19.88        15.95 o                         
   9  -5   9         26.75         35.60        28.78 o                         
  -9  -4   9          0.03         38.58        35.05 o                         
  -8  -4   9          6.35          2.16        12.59 o                         
  -8  -4   9          6.88        -23.87        23.87 o                         
  -7  -4   9        101.23         60.53        20.60 o                         
  -6  -4   9         11.87         55.85        14.76 o                         
  -5  -4   9        204.14        223.92        20.15 o                         
  -4  -4   9          0.72          6.60         4.79 o                         
  -3  -4   9        668.04        694.17        67.11 o                         
  -3  -4   9        744.42        793.11       111.09 o                         
  -2  -4   9         84.70        -83.58        83.58 o                         
  -1  -4   9        529.43        500.59        39.51 o                         
   0  -4   9        534.44        606.08        58.61 o                         
   1  -4   9         24.12          1.59         3.46 o                         
   2  -4   9         17.78         20.45         4.36 o                         
   3  -4   9         34.52         46.44        14.71 o                         
   4  -4   9         77.52        249.38        22.26 o                         
   5  -4   9        405.55        366.51        36.95 o                         
   6  -4   9         55.18         34.10        10.91 o                         
   7  -4   9        196.53        222.59        39.50 o                         
   8  -4   9        147.65        112.51        26.97 o                         
   9  -4   9         83.58        166.62        37.13 o                         
  -9  -3   9          1.33         21.26        15.11 o                         
  -8  -3   9        101.77         26.86        28.99 o                         
  -7  -3   9         17.74         12.61        11.62 o                         
  -5  -3   9        109.57        116.54        14.51 o                         
  -4  -3   9        153.09        130.74        11.96 o                         
  -3  -3   9         43.07         20.14         6.24 o                         
  -2  -3   9        124.93        143.44        10.67 o                         
   0  -3   9       1410.33       1475.68        90.05 o                         
   1  -3   9        136.73        169.48        11.58 o                         
   2  -3   9        335.84        307.57        31.93 o                         
   3  -3   9        442.99        500.96        34.70 o                         
   4  -3   9        340.82        346.09        26.43 o                         
   5  -3   9        242.23        231.88        25.81 o                         
   6  -3   9        150.59        179.32        32.55 o                         
   7  -3   9         25.25         16.92         7.24 o                         
   8  -3   9         36.18         30.63        24.03 o                         
   9  -3   9        141.02        161.28        33.40 o                         
  10  -3   9          9.32        -15.78        15.78 o                         
  -9  -2   9          6.83         53.59        32.69 o                         
  -8  -2   9         30.44         59.93        12.87 o                         
  -7  -2   9         35.92         45.30         5.46 o                         
  -6  -2   9         77.39         81.44        18.77 o                         
  -5  -2   9        706.65        768.43       106.24 o                         
  -4  -2   9        436.58        370.89        51.43 o                         
  -4  -2   9        739.31        713.66        68.22 o                         
  -3  -2   9        781.87        710.14        46.89 o                         
  -2  -2   9         20.55         32.08         7.16 o                         
  -1  -2   9          1.18          5.31         3.24 o                         
   0  -2   9        202.32        180.46        13.01 o                         
   1  -2   9        399.52        909.94        55.19 o                         
   2  -2   9       1192.93       1014.02        65.97 o                         
   3  -2   9        182.45        236.46        16.02 o                         
   4  -2   9        299.45        283.85        19.36 o                         
   5  -2   9         67.15         29.65        11.18 o                         
   6  -2   9         87.84         64.68        15.98 o                         
   7  -2   9        595.00        653.70        52.05 o                         
   8  -2   9         20.82         23.43        10.06 o                         
   9  -2   9         14.32         24.94         9.32 o                         
  -9  -1   9         66.44         68.60        40.65 o                         
  -9  -1   9         58.30         59.71        34.22 o                         
  -8  -1   9        354.69        397.33        64.03 o                         
  -7  -1   9        123.30        257.31       145.88 o                         
  -6  -1   9        422.11        429.06        30.55 o                         
  -5  -1   9        114.70         97.70        14.59 o                         
  -4  -1   9        216.51        222.35        33.78 o                         
  -2  -1   9        661.85        616.11        34.50 o                         
  -1  -1   9        123.92        166.52        12.22 o                         
   0  -1   9        745.03        898.59        51.80 o                         
   1  -1   9        353.99        338.46        93.20 o                         
   1  -1   9        353.99        576.50        53.71 o                         
   2  -1   9        738.38        778.86        46.25 o                         
   2  -1   9         44.45         21.44        46.74 o                         
   3  -1   9       1911.07       1781.04       105.13 o                         
   4  -1   9         42.67         25.41         4.39 o                         
   5  -1   9        377.80        367.14        23.13 o                         
   6  -1   9          9.93         48.35        18.20 o                         
   7  -1   9        234.25        134.96        20.55 o                         
   8  -1   9         29.94         24.07         8.41 o                         
   9  -1   9          8.41         -6.67        10.99 o                         
  10  -1   9         37.85         37.62        72.13 o                         
  11  -1   9         93.42        123.60        14.47 o                         
  -9   0   9         20.81          3.44        13.64 o                         
  -8   0   9         79.19        110.80        35.10 o                         
  -7   0   9         36.71         31.33       112.54 o                         
  -6   0   9        174.16        140.27        20.77 o                         
  -5   0   9        361.83        308.28        23.14 o                         
  -4   0   9        540.96        479.60        31.80 o                         
  -3   0   9        501.74        627.88        38.99 o                         
  -2   0   9        205.57        195.91        22.59 o                         
  -2   0   9        220.89        221.02        32.41 o                         
  -1   0   9        144.11        231.52        14.39 o                         
   0   0   9          0.56         22.40         5.03 o                         
   1   0   9        586.56        634.35        42.57 o                         
   2   0   9         24.47          0.56        12.09 o                         
   3   0   9        389.10        428.40        29.18 o                         
   4   0   9         12.81          7.64         2.91 o                         
   5   0   9         27.32         39.76         5.47 o                         
   6   0   9        272.61        303.57        25.92 o                         
   7   0   9         75.67         41.40         8.56 o                         
   9   0   9          2.09         35.66         7.04 o                         
  10   0   9          0.37         -7.59         7.59 o                         
  11   0   9         31.46         28.04        13.92 o                         
  -9   1   9          3.02          6.17        21.03 o                         
  -8   1   9        100.04         86.18        17.66 o                         
  -7   1   9        101.42        135.88        30.22 o                         
  -6   1   9         10.10        -83.58        83.58 o                         
  -5   1   9         35.04         21.16        10.48 o                         
  -4   1   9        136.29        127.46         9.77 o                         
  -3   1   9         36.52         20.44         6.02 o                         
  -2   1   9       1580.14       2060.01       178.19 o                         
  -1   1   9       3568.99       3571.33       185.59 o                         
   0   1   9       1622.07       1680.48        97.14 o                         
   1   1   9        335.50        317.89        17.07 o                         
   2   1   9        518.88        484.04        27.27 o                         
   3   1   9        651.75        657.87        66.06 o                         
   5   1   9         26.75         30.09         3.75 o                         
   6   1   9         46.83         39.10         6.74 o                         
   7   1   9        247.55        225.18        17.74 o                         
   8   1   9        186.51        236.65        23.70 o                         
   9   1   9        190.47        199.96        39.81 o                         
   9   1   9        187.25        260.52        35.65 o                         
  10   1   9          4.52         44.06        11.80 o                         
  11   1   9        288.19        365.60        31.18 o                         
  -8   2   9          2.84         25.35        24.46 o                         
  -7   2   9        161.00        166.74        24.15 o                         
  -6   2   9         34.71         -8.94        10.50 o                         
  -5   2   9        824.95        933.48       127.45 o                         
  -5   2   9        819.94        883.32        92.78 o                         
  -4   2   9         71.19         59.36         9.33 o                         
  -4   2   9        101.07         89.26        26.49 o                         
  -3   2   9         10.46          8.24         4.77 o                         
  -2   2   9        575.45        719.43        45.58 o                         
  -1   2   9        211.11        195.45        14.21 o                         
   0   2   9        292.16        250.75        24.19 o                         
   1   2   9        528.06        480.26        25.98 o                         
   2   2   9        570.62        473.80        37.02 o                         
   3   2   9        134.96        109.46        18.71 o                         
   4   2   9        119.77        128.66        15.36 o                         
   5   2   9        109.74        140.65        58.14 o                         
   6   2   9        108.30        118.32        27.20 o                         
   7   2   9          2.28         -4.37         4.37 o                         
   8   2   9         23.26         44.62        23.04 o                         
   9   2   9          9.82         -1.02        10.05 o                         
  10   2   9         36.03        -26.73        26.73 o                         
  11   2   9         25.47         13.36        21.30 o                         
  11   2   9         32.27         99.87        32.13 o                         
  -8   3   9        140.63        192.40        39.69 o                         
  -7   3   9         68.60         53.44        13.07 o                         
  -6   3   9        149.09        173.72        21.92 o                         
  -5   3   9         26.26         95.12        14.85 o                         
  -4   3   9       3194.12       3548.32       468.87 o                         
  -4   3   9       1908.89       1976.24       188.84 o                         
  -3   3   9        267.56        304.33        23.71 o                         
  -2   3   9       2235.10       2262.19       150.13 o                         
  -1   3   9         14.71         -5.06         5.06 o                         
   0   3   9        711.86        678.66        34.26 o                         
   1   3   9        129.93         69.18        86.26 o                         
   2   3   9        109.97        158.43        90.35 o                         
   3   3   9        142.55         91.88        19.51 o                         
   4   3   9         61.35         52.99        11.97 o                         
   5   3   9          5.46         32.51         7.36 o                         
   6   3   9         25.19         13.88        18.99 o                         
   7   3   9        232.27        245.61        99.07 o                         
   8   3   9         15.10         20.66         7.19 o                         
   9   3   9        177.91        156.08        14.58 o                         
  10   3   9          4.86          3.93        11.13 o                         
  11   3   9        113.17         97.75        29.97 o                         
  -9   4   9          0.01         19.53        14.08 o                         
  -8   4   9        101.83         86.19        33.77 o                         
  -7   4   9         67.86        -83.40       100.18 o                         
  -6   4   9        195.80        160.34        23.48 o                         
  -5   4   9         60.33         46.73        12.93 o                         
  -4   4   9         15.71          8.33         5.10 o                         
  -3   4   9         15.18          7.86         6.93 o                         
  -3   4   9         33.03        -22.87        22.87 o                         
  -2   4   9        158.38        163.50        18.03 o                         
  -1   4   9         59.47         46.71         6.27 o                         
   0   4   9       1663.34       1655.41       100.46 o                         
   1   4   9        318.91        249.40        16.88 o                         
   2   4   9        159.62        131.70        13.08 o                         
   3   4   9        949.50        994.35       240.28 o                         
   4   4   9        675.42        673.81        41.62 o                         
   5   4   9         70.81         78.12         6.29 o                         
   6   4   9        403.12        374.67        40.58 o                         
   7   4   9         10.19         38.40        15.45 o                         
   8   4   9          3.66         62.40        13.46 o                         
   9   4   9         16.90         35.66        11.78 o                         
  10   4   9          0.34          7.19         7.88 o                         
  11   4   9         42.53         67.77        11.45 o                         
  -8   5   9          4.61         12.81        28.03 o                         
  -7   5   9        114.69        107.52        26.45 o                         
  -6   5   9        555.17        565.22        52.06 o                         
  -5   5   9        111.86         98.49        17.74 o                         
  -4   5   9        524.46        623.58        36.92 o                         
  -3   5   9         27.77         28.69         5.36 o                         
  -2   5   9        664.78        632.82        50.02 o                         
  -1   5   9        466.52        473.15        37.44 o                         
   0   5   9        134.71        100.43        12.30 o                         
   1   5   9        773.90        769.07        49.21 o                         
   2   5   9        645.53        821.78       113.53 o                         
   3   5   9         28.52          1.38         4.08 o                         
   4   5   9        708.51        817.60        68.64 o                         
   5   5   9        107.89         94.20         8.95 o                         
   6   5   9        199.31        153.63        14.53 o                         
   7   5   9        335.18        359.72        25.14 o                         
   8   5   9         12.73        -10.29        10.29 o                         
   9   5   9        299.24        257.78        42.39 o                         
  10   5   9         21.26         26.09         8.40 o                         
  11   5   9         65.10        101.20        22.21 o                         
  -8   6   9         46.13         15.84        15.89 o                         
  -7   6   9         44.59         22.43        15.84 o                         
  -6   6   9         63.22        150.53        22.08 o                         
  -5   6   9         70.20         38.85         8.30 o                         
  -4   6   9          4.82        -24.68        24.68 o                         
  -4   6   9         43.49         36.31        13.75 o                         
  -3   6   9         98.81         92.32        15.17 o                         
  -2   6   9        374.18        309.31        24.62 o                         
  -1   6   9         70.58         51.79         8.77 o                         
   0   6   9        400.65        528.44        47.68 o                         
   1   6   9        492.50        535.73        76.19 o                         
   2   6   9        682.83        691.20        42.35 o                         
   3   6   9         13.75         14.34         9.28 o                         
   4   6   9        132.20         95.60        10.30 o                         
   5   6   9         15.74         13.43        11.13 o                         
   5   6   9          3.07         -0.25        10.46 o                         
   6   6   9         19.02         25.68         8.36 o                         
   7   6   9          7.59        -16.65        26.38 o                         
   8   6   9          0.21         -6.61         7.10 o                         
   9   6   9          0.75         20.20         7.30 o                         
  10   6   9          6.34         19.50        12.48 o                         
  11   6   9         12.73          2.32        15.53 o                         
  -7   7   9         19.12         54.77        28.76 o                         
  -6   7   9        219.25        250.96        28.10 o                         
  -5   7   9          0.02          3.25         6.47 o                         
  -3   7   9        133.66         59.04        15.49 o                         
  -3   7   9         38.74         31.16        18.49 o                         
  -2   7   9        168.06        171.86        15.52 o                         
  -1   7   9          8.66          4.74        13.16 o                         
   0   7   9          9.52          7.64        18.59 o                         
   1   7   9        759.37        781.75       108.87 o                         
   2   7   9        207.63        453.69       165.83 o                         
   3   7   9         70.50        128.36        12.94 o                         
   4   7   9        155.02        132.58        13.77 o                         
   5   7   9        124.42        169.32        15.27 o                         
   6   7   9        294.90        215.90        36.08 o                         
   7   7   9        443.71        387.80        59.95 o                         
   8   7   9          6.42         -5.35        28.83 o                         
   9   7   9         43.31        -14.54        14.54 o                         
  10   7   9          8.61         -1.61         9.77 o                         
  -6   8   9          0.21         14.74        11.79 o                         
  -5   8   9          1.35        -14.16        14.16 o                         
  -4   8   9         24.27         23.68         9.30 o                         
  -3   8   9         83.87         61.70        17.44 o                         
  -2   8   9        787.47        866.89        67.98 o                         
  -1   8   9        526.47        567.65        81.54 o                         
   0   8   9         38.22         47.03        16.64 o                         
   1   8   9        198.18         89.67        74.28 o                         
   2   8   9         32.57          2.69        11.23 o                         
   3   8   9          8.84        -60.14        78.95 o                         
   4   8   9         17.21         -2.56        11.25 o                         
   5   8   9         35.66         25.92        13.93 o                         
   6   8   9         70.17         98.71        22.11 o                         
   7   8   9         25.19         60.65        17.74 o                         
   8   8   9        299.56        372.57        39.69 o                         
   9   8   9         11.60          8.54        21.41 o                         
  10   8   9          8.12          6.19        12.90 o                         
  -6   9   9        274.67        360.38        40.83 o                         
  -5   9   9          1.16         17.03        10.09 o                         
  -4   9   9        151.46        187.26        24.68 o                         
  -3   9   9         13.80         30.91        17.25 o                         
  -2   9   9         58.95        127.28        15.46 o                         
  -1   9   9        442.21        453.99        56.90 o                         
   0   9   9        322.39        432.57        39.32 o                         
   1   9   9        203.29        169.74        16.69 o                         
   2   9   9        688.26        711.51        50.29 o                         
   3   9   9         40.18         44.05        12.57 o                         
   4   9   9        202.90        171.75        31.75 o                         
   5   9   9        171.11        198.55        34.01 o                         
   6   9   9         38.36         71.33        12.99 o                         
   7   9   9        100.87        124.88        21.00 o                         
   8   9   9          5.00        -12.57        12.57 o                         
   9   9   9         31.83          9.90        21.97 o                         
  -5  10   9         40.82         30.03        28.53 o                         
  -3  10   9        253.01        260.56        31.30 o                         
  -2  10   9        193.22        186.69        26.91 o                         
  -1  10   9          5.76          9.74        12.49 o                         
   0  10   9        162.28         62.25        27.65 o                         
   1  10   9         25.62         76.32        14.13 o                         
   2  10   9          8.48        -10.13        13.04 o                         
   3  10   9        103.28         48.63        20.43 o                         
   4  10   9         31.36         21.83        15.94 o                         
   5  10   9         93.02         39.36        25.90 o                         
   7  10   9         76.50         73.36        12.69 o                         
   8  10   9         40.71         29.62        15.27 o                         
   9  10   9         18.08        -17.96        22.25 o                         
  -4  11   9        112.66         77.52        34.91 o                         
  -3  11   9          8.17         24.84        34.75 o                         
  -3  11   9         12.80          4.09        26.21 o                         
  -2  11   9         12.81         14.57        15.58 o                         
  -1  11   9         17.05         21.73         9.64 o                         
   0  11   9         11.37          4.26        15.32 o                         
   1  11   9         71.97         81.26        23.18 o                         
   2  11   9        405.71        438.10        54.54 o                         
   3  11   9         26.14         75.81        13.97 o                         
   4  11   9         29.52         70.23        12.41 o                         
   5  11   9        108.45         62.71        13.49 o                         
   6  11   9         18.44        -20.39        20.39 o                         
   6  11   9         18.94         12.32        31.72 o                         
   8  11   9          4.96          5.77         9.78 o                         
  -3  12   9         75.83         84.38        43.61 o                         
  -3  12   9         52.72         39.08        25.55 o                         
  -2  12   9        101.85         81.11        27.78 o                         
  -1  12   9          8.33          8.25        15.04 o                         
   1  12   9          2.52         26.35        24.02 o                         
   2  12   9          9.93          3.68        21.35 o                         
   3  12   9          9.95         -1.49        22.30 o                         
   4  12   9         22.67         15.00        10.30 o                         
   5  12   9          5.96         14.82        12.95 o                         
   6  12   9          9.96         -1.93        15.14 o                         
   7  12   9         21.49         11.95        15.86 o                         
  -1  13   9         42.91        137.57        44.60 o                         
   0  13   9        125.29        120.82        34.88 o                         
   1  13   9         12.78         20.27        19.20 o                         
   2  13   9        425.71        486.96        40.72 o                         
   3  13   9         28.67          3.82        11.71 o                         
   4  13   9        155.09        257.84        34.03 o                         
   5  13   9         44.45         51.65        17.00 o                         
  -1 -11  10          4.91         -4.66        13.48 o                         
   0 -11  10          5.19          6.33        13.88 o                         
   1 -11  10         30.28         27.72        21.66 o                         
  -4 -10  10          4.90        -16.03        19.12 o                         
  -3 -10  10        107.08        158.53        23.13 o                         
  -2 -10  10         28.63         18.24        32.19 o                         
  -1 -10  10         48.06         68.26        38.72 o                         
   0 -10  10         71.02         95.83        35.75 o                         
   1 -10  10         94.00        109.96        32.94 o                         
   2 -10  10         13.15        -24.82        29.19 o                         
   3 -10  10         13.30         -4.29        13.49 o                         
   4 -10  10         13.60         12.43        14.36 o                         
  -5  -9  10          8.51          2.75        13.37 o                         
  -4  -9  10          4.88          1.06        26.42 o                         
  -3  -9  10         31.68         63.27        39.93 o                         
  -3  -9  10          2.98         -3.94        32.20 o                         
  -2  -9  10         15.84          2.87        17.89 o                         
  -1  -9  10         35.87         43.08        16.47 o                         
   0  -9  10         48.60         36.79        27.62 o                         
   2  -9  10         29.67         54.14        20.55 o                         
   3  -9  10          2.25        -11.04        29.62 o                         
   4  -9  10         14.71         16.41        11.15 o                         
   5  -9  10         54.22         55.00        12.69 o                         
  -6  -8  10         29.61         59.44        22.80 o                         
  -5  -8  10         81.01        134.10        19.81 o                         
  -4  -8  10        118.03        178.88        27.49 o                         
  -3  -8  10         60.23         24.75        29.37 o                         
  -2  -8  10        146.52        125.97        35.82 o                         
  -1  -8  10         45.52         39.65        19.75 o                         
   0  -8  10        123.96        185.94        22.58 o                         
   1  -8  10         93.41         83.10        15.72 o                         
   2  -8  10         59.11         48.67        27.15 o                         
   2  -8  10         78.39         78.09        34.72 o                         
   3  -8  10        311.43        383.58        31.12 o                         
   4  -8  10         16.55         10.86        10.95 o                         
   5  -8  10        143.53        199.94        21.35 o                         
   6  -8  10        137.35        149.31        24.08 o                         
  -7  -7  10         33.23         49.39        21.54 o                         
  -6  -7  10         23.06        141.20        35.13 o                         
  -5  -7  10          3.16         11.30        17.53 o                         
  -4  -7  10          7.88         11.18        18.76 o                         
  -3  -7  10        184.86        279.73        27.86 o                         
  -2  -7  10         40.60         28.77        28.80 o                         
  -1  -7  10        248.61        252.46        32.31 o                         
   0  -7  10         57.44         68.10        14.20 o                         
   1  -7  10        107.88        129.31        23.14 o                         
   2  -7  10         89.24         63.00         7.61 o                         
   3  -7  10         50.57         56.46        10.70 o                         
   3  -7  10         53.69         33.12        29.27 o                         
   4  -7  10         36.86         17.89        11.93 o                         
   5  -7  10         60.19         40.23        20.37 o                         
   6  -7  10          0.28         -7.31         8.35 o                         
   7  -7  10          0.93        -20.74        20.74 o                         
  -7  -6  10          0.17         82.57        24.61 o                         
  -6  -6  10         23.31         84.93        26.21 o                         
  -5  -6  10        116.96        122.51        11.74 o                         
  -4  -6  10         71.45        102.90        29.45 o                         
  -4  -6  10         49.07         40.98        23.09 o                         
  -3  -6  10        100.45         89.35        28.61 o                         
  -2  -6  10        202.40        236.25        26.02 o                         
  -1  -6  10          2.65         18.83        10.99 o                         
   0  -6  10         89.24        100.53        21.48 o                         
   1  -6  10        193.78        146.34        20.61 o                         
   2  -6  10         80.08         85.73         8.17 o                         
   3  -6  10          8.24         22.17         9.98 o                         
   4  -6  10         70.16        113.46        22.84 o                         
   5  -6  10        151.66        183.83        25.25 o                         
   6  -6  10         74.85         77.30        17.15 o                         
   7  -6  10         11.21         13.92        11.21 o                         
   8  -6  10         34.88         35.72        11.88 o                         
  -8  -5  10         12.94         22.86        32.56 o                         
  -7  -5  10          3.51         -1.39         9.87 o                         
  -6  -5  10         40.85         17.69         9.46 o                         
  -5  -5  10          5.25         32.36         6.57 o                         
  -4  -5  10        421.55        379.20        29.47 o                         
  -3  -5  10        244.99        219.41        35.85 o                         
  -2  -5  10         91.53          2.91        25.42 o                         
  -1  -5  10        155.49        177.67        24.06 o                         
   0  -5  10        959.75        999.32       118.30 o                         
   1  -5  10        147.40        121.37        21.06 o                         
   2  -5  10        153.02        122.15        19.61 o                         
   3  -5  10          9.00          4.66         6.62 o                         
   4  -5  10        187.85        268.32        39.72 o                         
   5  -5  10        181.74        415.59        41.56 o                         
   6  -5  10         87.24         54.36        23.62 o                         
   6  -5  10         88.79        152.56        31.22 o                         
   7  -5  10         60.08         38.91        25.32 o                         
   8  -5  10         10.14         28.89        16.45 o                         
   9  -5  10          6.75         53.49        30.06 o                         
  -8  -4  10         67.52         79.51        26.55 o                         
  -7  -4  10         61.82         77.44        22.42 o                         
  -6  -4  10          3.95         15.93        15.38 o                         
  -5  -4  10        702.39        753.26        53.85 o                         
  -4  -4  10         66.20         80.02         6.73 o                         
  -3  -4  10        704.98        701.44        52.50 o                         
  -2  -4  10        725.97       1024.21       259.76 o                         
  -1  -4  10          1.05         -5.29         8.80 o                         
   0  -4  10        129.84        171.33        25.67 o                         
   1  -4  10        455.45        465.04        29.96 o                         
   2  -4  10         63.64         47.87        21.41 o                         
   3  -4  10         32.96        134.36        25.64 o                         
   4  -4  10        169.41        226.17        20.74 o                         
   5  -4  10        296.56        263.13        22.55 o                         
   6  -4  10        403.81        504.13        41.08 o                         
   7  -4  10        100.93         76.86        16.52 o                         
   8  -4  10        147.48        143.83        18.25 o                         
   9  -4  10        149.51        159.44        36.32 o                         
  -8  -3  10         28.04         -4.33        29.64 o                         
  -7  -3  10          5.18          3.61        15.40 o                         
  -6  -3  10        312.07        228.95        43.38 o                         
  -5  -3  10         71.44         79.72        10.60 o                         
  -4  -3  10         10.91         22.07         9.01 o                         
  -3  -3  10        145.32        124.94        19.48 o                         
  -2  -3  10         57.30         54.79         6.81 o                         
  -1  -3  10        744.41        692.73       187.87 o                         
   0  -3  10          9.11         -3.09         3.33 o                         
   1  -3  10        134.70         87.59         8.10 o                         
   2  -3  10         65.58         41.26         7.38 o                         
   3  -3  10         42.85         55.46        10.51 o                         
   4  -3  10        343.07        559.86        46.20 o                         
   5  -3  10         34.10         11.86        12.19 o                         
   6  -3  10         41.21         16.62        19.41 o                         
   7  -3  10          5.10          5.70         7.04 o                         
   9  -3  10         26.68        -16.22        24.94 o                         
  10  -3  10         69.00         46.78        10.92 o                         
  -9  -2  10         21.14         59.81        34.96 o                         
  -8  -2  10         15.16         42.73        13.25 o                         
  -7  -2  10        215.41        279.79        23.44 o                         
  -6  -2  10         69.11         59.21         8.22 o                         
  -5  -2  10        773.31        927.98       127.53 o                         
  -4  -2  10         22.00         62.15         8.11 o                         
  -3  -2  10        392.06        420.94        26.53 o                         
  -2  -2  10         67.05         75.72        11.55 o                         
  -1  -2  10        306.87        285.20        18.58 o                         
   0  -2  10        337.13        353.82        24.26 o                         
   1  -2  10       1478.99       1432.74        88.24 o                         
   2  -2  10        131.57        123.91         8.98 o                         
   3  -2  10         25.20         76.58         7.57 o                         
   4  -2  10         42.38         51.05         7.70 o                         
   5  -2  10         48.20          5.85        14.37 o                         
   6  -2  10        174.90        174.42        14.32 o                         
   7  -2  10        180.19        202.23        19.82 o                         
   8  -2  10         60.03         63.24        10.52 o                         
   9  -2  10         35.81         33.49        10.94 o                         
  10  -2  10         16.16        -12.11        21.42 o                         
  -9  -1  10         27.18         -0.33        31.60 o                         
  -9  -1  10         61.29         15.35        35.57 o                         
  -8  -1  10        125.88        167.34        35.36 o                         
  -7  -1  10          6.19         43.16       130.59 o                         
  -6  -1  10         18.09         46.35         5.99 o                         
  -5  -1  10          9.96          4.39         6.02 o                         
  -4  -1  10        340.67        322.18        26.20 o                         
  -3  -1  10        126.99        149.69        16.81 o                         
  -2  -1  10         78.31         87.40         8.57 o                         
  -1  -1  10          4.56         -3.98         3.98 o                         
   0  -1  10         83.69        144.38        14.43 o                         
   1  -1  10        196.27        148.21        12.65 o                         
   2  -1  10       1105.46       1193.80        76.80 o                         
   3  -1  10        197.35        209.71        15.44 o                         
   4  -1  10        201.46        204.36        14.81 o                         
   5  -1  10        143.93        160.25        15.17 o                         
   7  -1  10        109.60         53.06        18.25 o                         
   8  -1  10         68.56         51.30         9.07 o                         
   9  -1  10          7.42          1.84        12.71 o                         
  10  -1  10          4.86         -3.17         7.95 o                         
  -9   0  10         52.12         46.28        15.96 o                         
  -8   0  10         82.28         62.45        31.97 o                         
  -6   0  10         69.89         63.74        15.30 o                         
  -5   0  10        163.60        113.89        13.12 o                         
  -4   0  10        736.01        660.56        42.88 o                         
  -3   0  10        146.01        124.25        11.66 o                         
  -2   0  10        217.23        204.75        37.09 o                         
  -2   0  10        213.18        210.59        18.60 o                         
  -1   0  10        511.86        482.81        32.51 o                         
   0   0  10         10.83          9.17         4.25 o                         
   1   0  10       1081.54       1100.09        64.97 o                         
   2   0  10          0.43         34.86         6.13 o                         
   3   0  10        215.58        266.89        21.14 o                         
   4   0  10          3.44         17.35         2.81 o                         
   5   0  10        317.65        296.39        20.17 o                         
   6   0  10        126.80        111.03        10.45 o                         
   7   0  10        111.82         59.67        12.77 o                         
   8   0  10        183.04        110.52        28.26 o                         
   8   0  10        190.48        189.14        40.39 o                         
   9   0  10          4.14         -6.75         6.75 o                         
  10   0  10          0.33          4.56         7.64 o                         
  11   0  10         41.54         49.24        17.97 o                         
  -9   1  10         37.97          7.69        21.58 o                         
  -8   1  10         25.72          1.63        23.97 o                         
  -7   1  10         59.24        -23.08        23.08 o                         
  -7   1  10         59.26         94.08        28.80 o                         
  -6   1  10        172.56         65.60       106.88 o                         
  -6   1  10        196.99        192.79        38.13 o                         
  -5   1  10          0.03         62.04         8.69 o                         
  -4   1  10        165.98        165.95        13.15 o                         
  -3   1  10         45.76         42.61        12.88 o                         
  -2   1  10        721.10        814.18        53.89 o                         
  -1   1  10         42.80         59.24         7.28 o                         
   0   1  10         99.03        220.55        14.14 o                         
   1   1  10         31.18         35.80         4.73 o                         
   2   1  10        412.37        390.69        24.19 o                         
   3   1  10       1418.66       1286.98       167.56 o                         
   4   1  10       1163.69       1219.47       167.01 o                         
   5   1  10         86.36         64.03        10.77 o                         
   6   1  10         84.58         88.81         8.56 o                         
   7   1  10        175.66        127.83        25.83 o                         
   8   1  10          0.79         -4.11         5.05 o                         
   9   1  10         58.08         32.29        19.74 o                         
  10   1  10         24.82         51.78        11.90 o                         
  11   1  10         52.77         73.31        15.54 o                         
  -9   2  10         17.79          8.32        26.01 o                         
  -9   2  10         19.89         61.06        31.81 o                         
  -8   2  10         12.49          1.82        16.66 o                         
  -7   2  10         14.63          0.00        17.10 o                         
  -6   2  10         75.47         60.35        31.27 o                         
  -5   2  10         94.04         93.62        14.18 o                         
  -4   2  10        686.05        696.76        43.26 o                         
  -3   2  10        695.82        667.63        45.28 o                         
  -2   2  10        141.15        122.92         9.84 o                         
  -1   2  10       1765.25       1993.03       128.07 o                         
   0   2  10        554.73        744.99        79.75 o                         
   1   2  10       1122.85       1059.62        65.82 o                         
   2   2  10        188.18        167.83        12.12 o                         
   3   2  10        166.42        192.52        21.79 o                         
   4   2  10        799.54        686.95        57.74 o                         
   5   2  10        783.23        868.21       208.59 o                         
   6   2  10         20.60        -10.50        19.72 o                         
   7   2  10         43.25         52.22         5.57 o                         
   8   2  10        153.69        247.61        42.55 o                         
   9   2  10         59.43        -10.67        10.67 o                         
  10   2  10        104.96        126.91        15.40 o                         
  11   2  10          5.46         -1.51        15.50 o                         
  -9   3  10         63.68         66.96        32.93 o                         
  -9   3  10         75.93        120.63        37.36 o                         
  -7   3  10          2.50         42.40        10.84 o                         
  -6   3  10        188.22        259.15        26.72 o                         
  -5   3  10         58.23        112.76        16.40 o                         
  -4   3  10        159.32        116.00        29.15 o                         
  -4   3  10        100.00        109.44        10.88 o                         
  -3   3  10        491.71        401.14        37.60 o                         
  -3   3  10        282.57        170.75        23.37 o                         
  -2   3  10         45.03         60.83         7.72 o                         
  -1   3  10        800.28        842.31        51.97 o                         
   0   3  10         75.80        113.90         6.70 o                         
   1   3  10         26.83         99.70        85.25 o                         
   2   3  10        576.06        549.74        35.62 o                         
   3   3  10        702.24        684.07        59.01 o                         
   4   3  10         19.96        -10.58        10.58 o                         
   5   3  10         13.44         -7.59         7.59 o                         
   6   3  10         88.75         18.74        15.12 o                         
   7   3  10         59.97         83.48        17.98 o                         
   8   3  10         53.80         36.77        14.15 o                         
   9   3  10          5.42          7.50         7.60 o                         
  10   3  10         51.15         19.24        12.70 o                         
  11   3  10         51.08         39.59        24.98 o                         
  -8   4  10        184.06        226.37        43.25 o                         
  -7   4  10        118.69         95.15       133.02 o                         
  -6   4  10        508.79        592.14        55.71 o                         
  -5   4  10        231.44        175.79        21.26 o                         
  -4   4  10        682.08        869.69        57.47 o                         
  -3   4  10       2914.44       2838.47       625.05 o                         
  -2   4  10        389.71        275.13        42.26 o                         
  -1   4  10        540.42        493.77        47.85 o                         
   0   4  10        867.54        806.95        48.91 o                         
   1   4  10        406.55        374.82        33.23 o                         
   2   4  10       1123.26       1113.92        73.81 o                         
   2   4  10        610.60        634.53       171.17 o                         
   3   4  10        315.20        323.75        46.68 o                         
   3   4  10        177.17        127.58        89.31 o                         
   4   4  10         11.47         14.50         7.02 o                         
   5   4  10        412.23        385.15        36.08 o                         
   6   4  10        125.10        144.31        24.65 o                         
   7   4  10         83.78         89.60         9.26 o                         
   8   4  10        100.25        265.86       120.64 o                         
   8   4  10         32.83         28.16        20.19 o                         
   9   4  10         14.93         56.81         9.91 o                         
  10   4  10          3.33          5.90         7.22 o                         
  11   4  10          9.06         13.28        12.04 o                         
  -8   5  10          2.86        -24.49        27.24 o                         
  -6   5  10        320.50        326.44        31.20 o                         
  -5   5  10         38.89          7.65        14.96 o                         
  -4   5  10          1.43          1.45         4.42 o                         
  -3   5  10          4.20         -4.81         4.92 o                         
  -2   5  10        186.91        280.00        29.85 o                         
  -1   5  10        146.86         86.31        15.63 o                         
   0   5  10        163.63        154.61        13.34 o                         
   1   5  10        165.24        168.46        12.86 o                         
   2   5  10       1231.94       1240.63       170.00 o                         
   3   5  10         54.52         31.53         5.21 o                         
   4   5  10         76.15         37.90         9.88 o                         
   5   5  10         47.85         33.38         6.72 o                         
   6   5  10         59.09         64.50         6.48 o                         
   7   5  10          8.55         21.68        12.51 o                         
   8   5  10         16.85         22.01        15.67 o                         
   9   5  10         46.03         70.06        21.01 o                         
  10   5  10          2.12          2.32         7.55 o                         
  11   5  10          8.40         24.46        18.73 o                         
  -8   6  10         29.05          1.26        14.99 o                         
  -7   6  10          9.76         13.68        15.23 o                         
  -6   6  10        136.18         27.63        76.97 o                         
  -5   6  10        299.33        319.13        26.81 o                         
  -4   6  10        256.93        271.30        19.49 o                         
  -3   6  10        147.18        236.80        24.65 o                         
  -2   6  10        161.33        143.86        18.30 o                         
  -1   6  10        121.74        152.00        14.86 o                         
   0   6  10        360.31        308.94        45.95 o                         
   1   6  10        372.30        342.43        35.01 o                         
   2   6  10          9.96         -3.93         3.93 o                         
   3   6  10        360.26        436.86        42.75 o                         
   4   6  10         73.56        -18.00        18.00 o                         
   5   6  10        131.52        219.42        21.12 o                         
   6   6  10        169.40        143.39        22.16 o                         
   7   6  10         56.90         17.14        28.10 o                         
   8   6  10        224.21        250.37        22.40 o                         
   9   6  10         77.34        137.37        11.41 o                         
  10   6  10         50.69         55.94        12.64 o                         
  11   6  10          3.84         20.52        21.10 o                         
  -7   7  10          3.97          8.46        20.26 o                         
  -6   7  10          2.20          8.10        10.91 o                         
  -5   7  10          0.95         -1.14         7.57 o                         
  -4   7  10         55.12         55.76        26.79 o                         
  -3   7  10        155.95         74.68        18.58 o                         
  -2   7  10         21.70         -9.02         9.02 o                         
  -1   7  10         73.01         71.92        12.92 o                         
   0   7  10        170.69        130.30        18.68 o                         
   1   7  10        576.85        519.58        57.58 o                         
   2   7  10        108.95         64.29        23.42 o                         
   3   7  10         38.68         14.97        10.29 o                         
   4   7  10        103.93         54.98        10.22 o                         
   5   7  10        136.16        125.51        18.92 o                         
   6   7  10          7.01         -0.06        18.95 o                         
   7   7  10         20.11         60.88         7.55 o                         
   8   7  10         25.03        101.50        29.28 o                         
   9   7  10         26.14         20.41        13.15 o                         
  10   7  10          6.93         11.62        10.98 o                         
  -7   8  10          7.67         34.64        33.66 o                         
  -6   8  10        130.82        142.00        19.75 o                         
  -5   8  10        187.38        206.59        20.98 o                         
  -4   8  10         10.69         11.13         9.04 o                         
  -3   8  10        784.13        805.94        63.48 o                         
  -2   8  10        629.08        680.44        54.22 o                         
  -1   8  10        227.17        168.66        34.58 o                         
   0   8  10        161.63        111.39        24.29 o                         
   1   8  10        127.47         55.90        17.38 o                         
   2   8  10         19.84         34.07        87.19 o                         
   2   8  10         69.04         64.11        21.77 o                         
   2   8  10         52.37         22.86        22.07 o                         
   3   8  10        384.50        342.76        50.74 o                         
   3   8  10        384.56        392.09        60.12 o                         
   4   8  10        106.33        130.04        14.18 o                         
   5   8  10        287.82        369.94        38.76 o                         
   6   8  10         82.14         56.70         9.68 o                         
   7   8  10        265.43        272.39        41.75 o                         
   8   8  10        272.11        367.80        30.97 o                         
   9   8  10         16.43         15.57        11.14 o                         
  10   8  10         23.40         47.63        14.14 o                         
  -6   9  10          0.39         17.52        21.16 o                         
  -5   9  10         11.80         20.99        10.52 o                         
  -3   9  10         75.27         63.16        18.71 o                         
  -2   9  10          1.86         -0.59         9.59 o                         
  -1   9  10        280.32        332.66        45.52 o                         
   0   9  10        216.37        219.82        21.86 o                         
   1   9  10        125.26         55.67        18.65 o                         
   2   9  10         12.62         25.48        10.65 o                         
   3   9  10          0.10         13.44        14.31 o                         
   4   9  10         90.98         60.32        20.79 o                         
   5   9  10         32.89         24.59        16.74 o                         
   6   9  10          2.85         10.84        11.75 o                         
   7   9  10        209.45        191.70        21.45 o                         
   8   9  10        118.70        239.99        31.62 o                         
   9   9  10         32.06          6.79        21.47 o                         
  -5  10  10         89.67         91.92        31.04 o                         
  -4  10  10          6.62         45.32        21.04 o                         
  -3  10  10        101.76        110.05        19.93 o                         
  -2  10  10        107.87        225.45        29.61 o                         
  -1  10  10         85.26         64.85        14.45 o                         
   0  10  10         38.71        -10.37        13.91 o                         
   1  10  10         96.32         95.73        19.42 o                         
   2  10  10         40.63         40.80        13.49 o                         
   3  10  10        306.85        356.31        58.52 o                         
   4  10  10         28.97         44.60        16.68 o                         
   5  10  10        278.63        454.69        65.36 o                         
   6  10  10         21.91         40.18        11.25 o                         
   7  10  10         63.91         74.62        14.37 o                         
   8  10  10         21.59        -16.81        16.81 o                         
   9  10  10          0.04          0.85         9.70 o                         
  -3  11  10         20.11         11.14        19.50 o                         
  -2  11  10         50.81         24.64        17.51 o                         
  -1  11  10        227.34        221.78        21.88 o                         
   0  11  10          1.13          5.52        13.64 o                         
   1  11  10        279.58        221.66        43.42 o                         
   2  11  10         29.29         25.50        23.66 o                         
   3  11  10         58.88        141.63        18.36 o                         
   4  11  10         91.50        120.89        17.54 o                         
   5  11  10         18.45        -10.48        10.48 o                         
   7  11  10         17.18         20.36        15.00 o                         
   8  11  10         26.81          1.02        13.70 o                         
  -3  12  10         12.76         28.14        20.14 o                         
  -2  12  10        113.43        104.43        32.00 o                         
  -2  12  10        119.99        122.74        37.30 o                         
  -1  12  10         49.31         64.04        21.93 o                         
   0  12  10          1.96          7.67        15.55 o                         
   1  12  10          0.24          9.04        15.45 o                         
   3  12  10        186.94        211.08        25.93 o                         
   4  12  10          5.03         -1.09        10.25 o                         
   5  12  10          2.37         17.72        13.28 o                         
   6  12  10          4.75         28.85        14.80 o                         
   7  12  10          3.04          5.51        13.63 o                         
   0  13  10          6.61         31.48        35.60 o                         
   1  13  10          7.14        -26.81        30.11 o                         
   2  13  10         23.97         20.49        13.39 o                         
   3  13  10          4.17         37.71        16.33 o                         
   4  13  10        109.87         90.24        24.97 o                         
   5  13  10          9.70         22.30        39.57 o                         
  -3 -10  11          3.44         -5.06        13.36 o                         
  -2 -10  11         84.84        131.91        39.21 o                         
  -1 -10  11         40.24         59.66        40.64 o                         
  -1 -10  11         26.41         50.25        34.02 o                         
   0 -10  11         15.11         71.79        33.96 o                         
   0 -10  11         56.12         -7.08        37.47 o                         
   1 -10  11         19.64         30.06        20.61 o                         
   2 -10  11          7.17         -4.57        33.24 o                         
   3 -10  11         18.42         43.83        16.23 o                         
  -4  -9  11         34.05         66.52        33.23 o                         
  -3  -9  11          0.40        -29.05        32.80 o                         
  -2  -9  11         62.41         61.13        20.06 o                         
  -1  -9  11         27.96         10.69        15.78 o                         
   0  -9  11         14.13         41.10        31.47 o                         
   1  -9  11        175.40        109.43        23.49 o                         
   2  -9  11         27.94         34.64        14.82 o                         
   3  -9  11         21.24         29.31        30.66 o                         
   4  -9  11         89.98         95.78        22.23 o                         
   5  -9  11         36.85         75.73        19.13 o                         
  -6  -8  11          1.15        -14.64        16.80 o                         
  -5  -8  11          1.77         24.94        13.39 o                         
  -4  -8  11          0.10         22.07        31.76 o                         
  -3  -8  11         47.47        -25.90        25.90 o                         
  -1  -8  11         16.93        -19.23        19.23 o                         
   0  -8  11        241.85        294.70        32.00 o                         
   1  -8  11         51.18         51.77        13.64 o                         
   2  -8  11         48.15        137.64       117.69 o                         
   3  -8  11         18.92         -0.76        11.30 o                         
   3  -8  11         21.36         45.44        30.06 o                         
   4  -8  11         47.27         40.22        10.77 o                         
   5  -8  11          4.58         10.03        13.86 o                         
   6  -8  11         40.96         32.31        17.59 o                         
  -6  -7  11        122.31        158.10        38.88 o                         
  -5  -7  11        102.96        110.55        22.55 o                         
  -4  -7  11        136.09        121.29        19.85 o                         
  -3  -7  11         23.07         22.12        16.81 o                         
  -2  -7  11         93.73        100.79        32.60 o                         
  -1  -7  11         82.25         61.46        21.46 o                         
   0  -7  11         89.56         93.40        17.27 o                         
   1  -7  11        121.23         83.53        21.57 o                         
   2  -7  11        587.50        643.71        42.42 o                         
   3  -7  11         40.88         41.09        19.17 o                         
   3  -7  11         40.36         18.89        10.85 o                         
   4  -7  11       1072.99       1452.56       111.12 o                         
   5  -7  11          0.46        -14.92        14.92 o                         
   6  -7  11        123.45        208.38        20.13 o                         
   7  -7  11         86.38         58.46        19.34 o                         
  -7  -6  11         25.28         25.99        24.83 o                         
  -6  -6  11          1.55        -20.60        26.19 o                         
  -5  -6  11         68.47         71.06        28.16 o                         
  -5  -6  11         69.41         10.17        30.29 o                         
  -4  -6  11        108.69        128.28        19.85 o                         
  -3  -6  11         25.32         11.26        25.12 o                         
  -2  -6  11        128.03        132.59        19.84 o                         
  -1  -6  11        544.54        543.94        80.86 o                         
   0  -6  11        403.16        419.24        45.94 o                         
   1  -6  11         88.69         79.74        15.97 o                         
   2  -6  11         62.44         39.45         7.21 o                         
   3  -6  11         45.83         44.11        10.33 o                         
   4  -6  11         12.51         65.81        18.24 o                         
   5  -6  11         51.01         62.81        25.56 o                         
   6  -6  11          5.74         15.79        15.08 o                         
   7  -6  11         63.36         72.26        13.09 o                         
   8  -6  11          7.54          5.47        11.10 o                         
  -7  -5  11         60.94         51.47        11.66 o                         
  -6  -5  11         41.87         22.58         7.99 o                         
  -5  -5  11         11.43        -15.77        15.77 o                         
  -4  -5  11         32.50         36.30         7.68 o                         
  -3  -5  11          0.32        -10.10        10.10 o                         
  -2  -5  11         53.63          7.56        18.36 o                         
  -1  -5  11         55.32         55.68        17.06 o                         
   0  -5  11          8.53          2.54        12.77 o                         
   1  -5  11        334.06        366.23        55.95 o                         
   2  -5  11        608.87        661.71        71.54 o                         
   3  -5  11        103.90        104.99        11.40 o                         
   4  -5  11         30.68         32.00        17.52 o                         
   5  -5  11         60.83         44.63        18.35 o                         
   8  -5  11         10.80         15.34        22.23 o                         
   9  -5  11          9.78         11.04        27.70 o                         
  -8  -4  11         22.56         42.51        18.92 o                         
  -7  -4  11         11.95        100.78         8.30 o                         
  -6  -4  11         27.54         75.85        22.19 o                         
  -5  -4  11         70.69         99.65        10.33 o                         
  -4  -4  11         11.09         13.69         5.55 o                         
  -3  -4  11        584.09        488.96        46.54 o                         
  -3  -4  11        176.90        589.68        85.13 o                         
  -2  -4  11        308.55        361.26        46.62 o                         
  -1  -4  11         19.31          6.18        69.20 o                         
   0  -4  11         99.64        111.32         9.70 o
[truncated: 269,083 more chars]
